# Supplementary material for: Hybrid capture RNA-seq defines temporal gene expression in Rickettsia
Source: mSphere. 2026 Apr 30;11(5):e00901-25. doi: 10.1128/msphere.00901-25 (PMC13203960; doi:10.1128/msphere.00901-25)
Supplement: Table S1 — Sequencing data for each sample analyzed in this paper, including total read count and reads mapped to the R. parkeri genome per sample. [file msphere.00901-25-s0002.xlsx]

## Sheet: ReadMe
Table S1: Sequencing data for each sample analyzed in this paper, including total read count and reads mapped to the R. parkeri genome per sample.
Description:
Sequencing reads for each sample used in this work. Post-capture reads are shown for all samples. Pre-capture reads were sequenced for 4 samples at 0 and 24hpi

## Sheet: Sheet1
Sequencing information for all samples
Figure 1: 0, 24, and 48 hpi Samples
			Post-Capture					Pre-Capture
Sample	Total # of Reads	# of Reads mapped to R. parkeri genome	% R. parkeri Reads sRNA and mRNA	% R. parkeri Reads rRNA	% Reads Host	Total # of Reads	# of Reads mapped to R. parkeri genome	% R. parkeri Reads sRNA and mRNA	% R. parkeri Reads rRNA	% Reads Host
0hpi1	14513655	14098102	96.7334	0.403365	2.86319	21996298	12723760	4.18915	53.6559	42.155
0hpi2	18593574	18036805	96.604	0.401606	2.99442	22698875	11901115	3.85624	48.5742	47.5696
0hpi3	18082572	17527523	96.5342	0.396254	3.06952	24959135	13386342	4.3471	49.2859	46.367
0hpi4	15893989	15408302	96.5225	0.421675	3.05579	29804831	16558147	4.15985	51.3954	44.4448
0hpi5	16168087	15660768	96.4086	0.453659	3.13778
0hpi6	16031820	15565260	96.6633	0.426439	2.91021
0hpi7	17598791	17058273	96.4362	0.492477	3.07134
0hpi8	14347612	13904372	96.3411	0.569621	3.08929
24hpi1	6698775	5980274	89.255	0.0191378	10.7259	29416341	38234	0.0184251	0.11155	99.87
24hpi2	6565455	5886430	89.6387	0.0189324	10.3424	28707042	50126	0.0266102	0.148002	99.8254
24hpi3	3006246	2629953	87.4632	0.0197256	12.517	24830833	25963	0.0144337	0.0901259	99.8954
24hpi4	4629216	4109363	88.7493	0.0208243	11.2298	21610603	28815	0.0174868	0.115851	99.8667
24hpi5	7528482	6824611	90.6344	0.0161653	9.34944
24hpi6	4542145	4011668	88.3022	0.0187797	11.679
24hpi7	7084605	6363849	89.8035	0.0229229	10.1736
24hpi8	7839067	7020455	89.5358	0.0214311	10.4427
48hpi1	7107740	6572990	92.4061	0.0704162	7.52349
48hpi2	9843728	9134870	92.7359	0.0629843	7.20111
48hpi3	7268652	6736995	92.628	0.0576586	7.31438
48hpi4	6322414	5827149	92.1056	0.0609103	7.83348
48hpi5	8467016	7851871	92.6731	0.0617455	7.26519
48hpi6	8129774	7490396	92.0779	0.0574678	7.86465
48hpi7	7259836	6663316	91.7147	0.068569	8.21671
48hpi8	7749694	7028953	90.6182	0.0815903	9.30025
Figure 2: Time Course Samples
			Post-Capture
Sample	Total # of Reads	# of Reads mapped to R. parkeri genome	% R. parkeri Reads sRNA and mRNA	% R. parkeri Reads rRNA	% Reads Host
0hpi1	32912820	31866442	96.6044	0.216362	3.17924
0hpi2	34577079	33555516	96.8446	0.200971	2.95445
0hpi3	28224729	27308812	96.5245	0.230376	3.24509
0hpi4	29885365	28981898	96.7526	0.2243	3.02311
0hpi5	31401143	30471204	96.816	0.222521	2.96148
0hpi6	31130054	30107611	96.4962	0.219412	3.28442
0hpi7	33364376	32411922	96.9375	0.207829	2.8547
0hpi8	27557779	26653306	96.511	0.206878	3.2821
1hpi1	7778344	5395131	69.3517	0.00926933	30.6391
1hpi2	11281346	9070113	80.3924	0.00676338	19.6008
1hpi3	10177123	7764880	76.2905	0.0069273	23.7026
1hpi4	7851755	5737830	73.0669	0.0101124	26.923
1hpi5	11067156	8453359	76.3712	0.0111591	23.6176
1hpi6	10684615	8119256	75.9809	0.00923758	24.0098
1hpi7	6624932	4405302	66.4856	0.0101737	33.5042
1hpi8	11711074	9052242	77.2859	0.0105541	22.7036
4hpi1	11121986	7047580	63.3455	0.0206888	36.6338
4hpi2	13962802	10169393	72.8145	0.0174893	27.168
4hpi3	16280991	11719473	71.9675	0.0150974	28.0174
4hpi4	11911790	7616854	63.9308	0.0130291	36.0562
4hpi5	12551703	8587387	68.4038	0.0123171	31.5839
4hpi6	15442281	10789305	69.8569	0.011734	30.1314
4hpi7	14477586	9869131	68.1516	0.0167155	31.8317
4hpi8	14170087	10641328	75.0844	0.0127099	24.9029
8hpi1	17529010	12959180	73.9221	0.0077928	26.0701
8hpi2	23090342	17199640	74.4763	0.0122086	25.5115
8hpi3	17639781	13074646	74.1129	0.0073527	25.8798
8hpi4	18699742	14054605	75.1497	0.00961511	24.8406
8hpi5	26968634	21098802	78.2228	0.01181	21.7654
8hpi6	15183733	11109857	73.1557	0.0137911	26.8305
8hpi7	9114002	5828437	63.9362	0.014165	36.0496
8hpi8	16912603	12698955	75.0741	0.0116067	24.9142
12hpi1	15746019	12694593	80.6125	0.00842118	19.379
12hpi2	23675094	20052867	84.69	0.0102935	15.2997
12hpi3	14337282	11628025	81.0934	0.00998795	18.8966
12hpi4	15598694	12535979	80.3543	0.0113022	19.6344
12hpi5	17390743	14025053	80.6363	0.0103733	19.3533
12hpi6	14445547	11436604	79.1609	0.00956004	20.8296
12hpi7	14221855	11410320	80.2214	0.00943618	19.7691
12hpi8	10512950	7886059	75.0023	0.0105204	24.9872
16hpi1	12895860	10441122	80.9562	0.00875475	19.0351
16hpi2	14689921	12285528	83.6249	0.00748132	16.3676
16hpi3	17102375	14752559	86.2545	0.00583545	13.7397
16hpi4	24303413	21012890	86.4531	0.00752569	13.5393
16hpi5	13799685	11596744	84.0282	0.00807265	15.9637
16hpi6	11804482	9918680	84.017	0.00769199	15.9753
16hpi7	16343003	13942198	85.3034	0.00651043	14.6901
16hpi8	13121634	11063585	84.3082	0.00741524	15.6844
24hpi1	19784560	17337605	87.6194	0.0125755	12.368
24hpi2	21348673	18899502	88.5174	0.0104035	11.4722
24hpi4	26459812	23508187	88.833	0.0118633	11.1551
24hpi5	20019631	17737780	88.5885	0.0134568	11.3981
24hpi6	31064685	27841412	89.6122	0.0117915	10.376
24hpi7	23462011	20847734	88.8457	0.0116699	11.1426
