# Supplementary material for: Hybrid capture RNA-seq defines temporal gene expression in Rickettsia
Source: mSphere. 2026 Apr 30;11(5):e00901-25. doi: 10.1128/msphere.00901-25 (PMC13203960; doi:10.1128/msphere.00901-25)
Supplement: Table S2 — DESeq2 analysis of differentially expressed genes comparing 24 and 48 hpi or 24 and 0 hpi. [file msphere.00901-25-s0003.xlsx]

## Sheet: ReadMe
Table S2: DESeq2 analysis of differentially expressed genes comparing 24 and 48 hpi or 24 and 0 hpi. Differentially expressed genes displayed in Fig. 1D are denoted by text color.
Description:
baseMean is average normalized expression across all samples. Genes with padj = NA were flagged for outliers or overall mean expression was below threshold. Genes in red are downregulaed at 24 hpi and genes in blue are upregulated at 24 hpi.

## Sheet: 24v48hpi
DESeq Results: 24 hpi vs 48 hpi
	baseMean	log2FoldChange	lfcSE	stat	pvalue	padj
MC1_RS08595	3.46204	2.39637	0.791459	3.02779	0.00246351	NA
MC1_RS08725	7.72411	1.3268	0.605977	2.18952	0.0285592	NA
MC1_RS07065	154831	1.31765	0.196807	6.69517	2.15e-11	2.52e-09
MC1_RS04555	3.43553	1.02559	0.620105	1.65389	0.0981497	NA
MC1_RS06370	21.5821	0.99884	0.383536	2.60429	0.00920642	NA
MC1_RS01305	186.825	0.883662	0.143676	6.15038	7.73e-10	6.37e-08
MC1_RS09585	22.0522	0.829643	0.294873	2.81357	0.00489954	NA
MC1_RS04695	1.995	0.827617	0.977503	0.846665	0.397182	NA
MC1_RS01315	139.058	0.788823	0.207562	3.80042	0.000144449	0.00259452
MC1_RS01310	154.127	0.781362	0.179604	4.35048	1.36e-05	0.000352433
MC1_RS00695	9.27876	0.742226	0.467764	1.58675	0.112569	NA
MC1_RS10315	5.02485	0.727826	0.886387	0.821115	0.411581	NA
MC1_RS08940	72.7646	0.721545	0.179203	4.02641	5.66e-05	0.00123976
MC1_RS07825	198.802	0.705837	0.109317	6.45678	1.07e-10	9.99e-09
MC1_RS03225	69.014	0.654506	0.219761	2.97826	0.00289893	0.0252261
MC1_RS08945	21.6073	0.638676	0.299858	2.12993	0.0331775	NA
MC1_RS00105	201.055	0.620324	0.0799203	7.76177	8.38e-15	2.93e-12
MC1_RS01300	1222.23	0.597646	0.091788	6.51115	7.46e-11	8.04e-09
MC1_RS06605	542.988	0.591487	0.148508	3.98285	6.81e-05	0.00146765
MC1_RS03235	113.493	0.591429	0.372565	1.58745	0.112411	0.294369
MC1_RS09625	43.2382	0.558006	0.286684	1.94642	0.0516049	0.182572
MC1_RS10170	144.513	0.556652	0.262017	2.12449	0.0336292	0.136268
MC1_RS04205	570.888	0.555825	0.167132	3.32567	0.000882055	0.0111024
MC1_RS04870	6.36717	0.545936	0.500216	1.0914	0.275097	NA
MC1_RS05495	8871.41	0.540207	0.237572	2.27387	0.0229738	0.109851
MC1_RS09110	22.2663	0.538179	0.298046	1.80569	0.0709662	NA
MC1_RS07775	14.5115	0.48299	0.324723	1.48739	0.136912	NA
MC1_RS09435	208.672	0.479888	0.111409	4.30744	1.65e-05	0.00041318
MC1_RS04210	1188.74	0.460494	0.130158	3.53796	0.00040323	0.00596328
MC1_RS08420	289.303	0.4536	0.0822139	5.51731	3.44e-08	1.85e-06
MC1_RS09105	127.879	0.445898	0.290708	1.53383	0.12507	0.31515
MC1_RS05500	5256.66	0.43773	0.239331	1.82897	0.0674036	0.212208
MC1_RS09100	126.646	0.434685	0.209436	2.0755	0.0379398	0.148026
MC1_RS09600	14.8205	0.428559	0.456446	0.938905	0.347779	NA
MC1_RS04995	38.7506	0.426906	0.303012	1.40887	0.158873	0.362509
MC1_RS00315	4837.48	0.426826	0.130845	3.26206	0.00110604	0.0124965
MC1_RS10110	29.4777	0.418105	0.220166	1.89904	0.057559	0.194783
MC1_RS00265	136.455	0.414529	0.125572	3.30112	0.000962989	0.0117317
MC1_RS05625	23.9793	0.403778	0.25159	1.6049	0.108516	0.289031
MC1_RS05615	74.2048	0.397522	0.170782	2.32765	0.0199308	0.0999901
MC1_RS06925	2901.71	0.397194	0.0971381	4.08896	4.33e-05	0.000979124
MC1_RS04980	244.945	0.393719	0.125626	3.13407	0.00172401	0.0178331
MC1_RS00260	429.763	0.390196	0.0798152	4.88875	1.01e-06	3.93e-05
MC1_RS01320	224.52	0.376363	0.177898	2.11562	0.0343773	0.138002
MC1_RS08200	37249.2	0.376055	0.0879097	4.27774	1.89e-05	0.000456043
MC1_RS09295	1017.63	0.370268	0.141769	2.61176	0.00900776	0.056114
MC1_RS10260	23.6143	0.367629	0.218729	1.68075	0.0928114	NA
MC1_RS03940	299.344	0.362983	0.126826	2.86205	0.0042091	0.0322238
MC1_RS10020	119.604	0.358822	0.133005	2.6978	0.00697996	0.0464925
MC1_RS00240	4.16388	0.358663	0.566666	0.632935	0.526776	NA
MC1_RS06920	1195.51	0.356197	0.070138	5.07852	3.8e-07	1.72e-05
MC1_RS04455	1075.72	0.355115	0.166281	2.13563	0.0327092	0.133993
MC1_RS09410	281.113	0.353029	0.157386	2.24308	0.0248916	0.115739
MC1_RS06455	18.9208	0.351656	0.312497	1.12531	0.260459	NA
MC1_RS08460	7.89282	0.350846	0.523518	0.67017	0.50275	NA
MC1_RS08775	83.2744	0.335348	0.127305	2.6342	0.00843358	0.0539518
MC1_RS00230	28.6378	0.33089	0.235435	1.40544	0.159891	0.362992
MC1_RS02565	962.908	0.329522	0.149066	2.21057	0.0270655	0.120309
MC1_RS10435	28.2841	0.329078	0.23396	1.40656	0.159559	0.36291
MC1_RS04295	215.773	0.328036	0.112583	2.91374	0.00357129	0.0287666
MC1_RS09995	173.329	0.324825	0.100873	3.22014	0.00128128	0.0138083
MC1_RS03775	7111.55	0.323139	0.0390339	8.27842	1.25e-16	8.74e-14
MC1_RS09545	1418.75	0.320833	0.0553813	5.79316	6.91e-09	4.68e-07
MC1_RS09180	253.584	0.320269	0.113127	2.83106	0.00463935	0.0347258
MC1_RS02630	57.3106	0.318882	0.170875	1.86617	0.0620176	0.204541
MC1_RS05730	40.4338	0.318377	0.177005	1.79869	0.0720677	0.221419
MC1_RS08780	97.0304	0.316947	0.116626	2.71764	0.00657491	0.0449339
MC1_RS10140	32.6375	0.314811	0.24115	1.30546	0.191736	0.413265
MC1_RS03745	42.8355	0.314318	0.178883	1.75712	0.0788976	0.234186
MC1_RS00290	68.5816	0.308674	0.193285	1.59699	0.110267	0.290385
MC1_RS09070	72.2425	0.30524	0.15133	2.01705	0.0436905	0.163216
MC1_RS08690	52.0306	0.303249	0.188854	1.60573	0.108334	0.289031
MC1_RS06295	39.4663	0.302701	0.224367	1.34913	0.177295	0.388717
MC1_RS09790	705.567	0.302217	0.11239	2.689	0.0071667	0.0471387
MC1_RS08910	338.89	0.298225	0.140489	2.12276	0.0337743	0.136362
MC1_RS10530	259.882	0.297604	0.0830888	3.58176	0.000341288	0.00531271
MC1_RS09475	232.116	0.297167	0.0890644	3.33653	0.000848298	0.0110043
MC1_RS05505	2781.12	0.295066	0.232065	1.27148	0.203557	0.43014
MC1_RS10385	16.5667	0.294685	0.30304	0.972428	0.330838	NA
MC1_RS09480	319.873	0.292987	0.108645	2.69675	0.00700208	0.0464925
MC1_RS01290	22.2491	0.290918	0.324262	0.897169	0.369629	NA
MC1_RS09290	208.214	0.288245	0.168836	1.70725	0.0877765	0.249949
MC1_RS06380	153.126	0.284024	0.146885	1.93364	0.053157	0.184796
MC1_RS09020	99.2512	0.283516	0.146765	1.93177	0.0533883	0.185141
MC1_RS04450	1419.9	0.283365	0.232202	1.22034	0.222336	0.452751
MC1_RS05540	536839	0.283022	0.037737	7.49984	6.39e-14	1.49e-11
MC1_RS09520	233.357	0.281284	0.153333	1.83446	0.0665859	0.211056
MC1_RS08430	186.994	0.279595	0.0939481	2.97606	0.00291976	0.0252505
MC1_RS05000	55.5896	0.277153	0.152923	1.81237	0.069929	0.21748
MC1_RS00135	1207.26	0.274258	0.131262	2.0894	0.0366717	0.144724
MC1_RS09285	126.604	0.269526	0.166909	1.61481	0.106351	0.285985
MC1_RS09960	581.572	0.268897	0.0730133	3.68286	0.000230635	0.00389301
MC1_RS02455	15177.8	0.266444	0.0606488	4.39323	1.12e-05	0.000300895
MC1_RS05930	506.631	0.265664	0.120157	2.21097	0.0270379	0.120309
MC1_RS02420	72.3012	0.264813	0.123845	2.13827	0.0324951	0.133506
MC1_RS00710	34674.6	0.262621	0.0437868	5.99773	2e-09	1.56e-07
MC1_RS08885	212.839	0.25963	0.118004	2.20018	0.0277943	0.121809
MC1_RS05725	100.152	0.25815	0.126391	2.04248	0.041104	0.156486
MC1_RS06580	171.22	0.257475	0.138401	1.86036	0.0628345	0.205201
MC1_RS05150	26152	0.256317	0.0361121	7.09782	1.27e-12	1.97e-10
MC1_RS09550	32.6397	0.254111	0.212777	1.19426	0.232376	0.463099
MC1_RS10525	514.373	0.253989	0.148277	1.71294	0.0867244	0.247961
MC1_RS06425	164.498	0.253072	0.135777	1.86388	0.062338	0.205013
MC1_RS01325	342.999	0.252636	0.152224	1.65963	0.0969889	0.266958
MC1_RS10295	550.311	0.249033	0.069191	3.59922	0.000319177	0.00508144
MC1_RS05945	411.781	0.248242	0.115573	2.14792	0.0317199	0.131868
MC1_RS00465	1669.42	0.246255	0.0887129	2.77586	0.00550559	0.0389562
MC1_RS10195	113.391	0.243258	0.216842	1.12182	0.261938	0.499286
MC1_RS02835	96.8114	0.240897	0.140052	1.72006	0.0854216	0.246754
MC1_RS01745	310.792	0.234907	0.0821759	2.85859	0.00425532	0.0324006
MC1_RS05005	10.5965	0.234682	0.399234	0.587829	0.556647	NA
MC1_RS03405	7232.88	0.233094	0.0920569	2.53206	0.0113394	0.0678908
MC1_RS02285	127.462	0.232618	0.116347	1.99935	0.0455708	0.168455
MC1_RS02240	172.375	0.231968	0.130238	1.7811	0.0748953	0.226525
MC1_RS09470	1791.38	0.23173	0.10335	2.2422	0.0249487	0.115739
MC1_RS06520	52594.1	0.229527	0.0168049	13.6583	1.8e-42	2.52e-39
MC1_RS07540	182.917	0.228204	0.102945	2.21676	0.0266395	0.120309
MC1_RS03780	10040.9	0.227208	0.0379884	5.98098	2.22e-09	1.64e-07
MC1_RS08995	61.6382	0.225974	0.153815	1.46913	0.141798	0.340752
MC1_RS03200	614.439	0.225319	0.155746	1.44671	0.147978	0.350199
MC1_RS10100	10.973	0.224246	0.540291	0.415047	0.678108	NA
MC1_RS05220	14387.7	0.221915	0.0910738	2.43665	0.0148239	0.0830361
MC1_RS04445	278.295	0.221891	0.196741	1.12783	0.259391	0.495104
MC1_RS00425	310.377	0.221863	0.153084	1.44929	0.147257	0.349519
MC1_RS09005	378.206	0.220765	0.0944125	2.3383	0.0193715	0.0998693
MC1_RS01640	385.682	0.218936	0.114662	1.9094	0.0562109	0.192077
MC1_RS06935	29064	0.217599	0.0300736	7.23556	4.64e-13	8.12e-11
MC1_RS02245	682.887	0.215435	0.0607934	3.54373	0.000394512	0.00594313
MC1_RS10050	379.748	0.214595	0.113703	1.88732	0.0591172	0.198142
MC1_RS05915	26133.3	0.211802	0.0494836	4.28024	1.87e-05	0.000456043
MC1_RS10010	147.755	0.211516	0.095468	2.21557	0.0267209	0.120309
MC1_RS09465	1249.29	0.209653	0.0894516	2.34376	0.0190907	0.0994278
MC1_RS06915	787.583	0.20932	0.0719188	2.9105	0.00360846	0.0288883
MC1_RS05225	31437.1	0.207709	0.146412	1.41866	0.155999	0.357886
MC1_RS08985	199.636	0.207407	0.0976404	2.1242	0.0336537	0.136268
MC1_RS09580	12.1459	0.207147	0.43224	0.479241	0.631767	NA
MC1_RS09385	5739.09	0.206393	0.0940365	2.19482	0.0281767	0.121838
MC1_RS02870	2022.15	0.206291	0.109506	1.88382	0.0595889	0.1983
MC1_RS09800	191.139	0.206124	0.164931	1.24976	0.211387	0.439396
MC1_RS09310	247.761	0.205245	0.0925738	2.21709	0.0266166	0.120309
MC1_RS08395	499.365	0.203277	0.151156	1.34482	0.178683	0.391148
MC1_RS05910	15604.8	0.202623	0.0981455	2.06451	0.0389693	0.149989
MC1_RS08800	114.045	0.200209	0.109825	1.82298	0.0683059	0.214549
MC1_RS05490	17447	0.199178	0.0754838	2.63869	0.00832274	0.053487
MC1_RS10305	64.4976	0.197799	0.131421	1.50508	0.132304	0.327776
MC1_RS01820	443.29	0.197591	0.110712	1.78473	0.0743053	0.226308
MC1_RS05155	82894.2	0.197568	0.0434224	4.54991	5.37e-06	0.000163771
MC1_RS00365	17542.1	0.196821	0.0626348	3.14237	0.00167587	0.0176534
MC1_RS06940	11232.6	0.195972	0.0650032	3.01481	0.00257138	0.023242
MC1_RS04790	172.377	0.195935	0.108433	1.80697	0.0707671	0.21838
MC1_RS08795	225.196	0.195863	0.0896234	2.1854	0.0288592	0.123268
MC1_RS04900	472.774	0.194737	0.0827662	2.35285	0.01863	0.0977551
MC1_RS03395	16778.2	0.193528	0.066199	2.92343	0.00346194	0.0284074
MC1_RS03785	4221.18	0.193367	0.0373079	5.183	2.18e-07	1.05e-05
MC1_RS06810	471.802	0.19283	0.0587316	3.28324	0.0010262	0.0121341
MC1_RS03585	144.416	0.191301	0.135111	1.41588	0.15681	0.358387
MC1_RS00140	215.8	0.190133	0.236151	0.805133	0.420743	0.647759
MC1_RS04740	1599.19	0.187494	0.114782	1.63347	0.102369	0.278484
MC1_RS04830	10670.3	0.184899	0.0807383	2.2901	0.0220154	0.106725
MC1_RS09810	6900.16	0.184344	0.0272066	6.7757	1.24e-11	1.58e-09
MC1_RS04990	59.7153	0.1839	0.186824	0.98435	0.324944	0.564122
MC1_RS09735	320.069	0.183612	0.0760482	2.41441	0.0157606	0.0857343
MC1_RS09400	144.908	0.181677	0.103935	1.748	0.0804648	0.237329
MC1_RS03975	5156.52	0.178348	0.084649	2.10691	0.0351254	0.139803
MC1_RS09260	2687.39	0.177201	0.0912324	1.9423	0.0521006	0.1834
MC1_RS04215	56.6957	0.176007	0.160109	1.09929	0.271641	0.511518
MC1_RS00735	4123.72	0.1754	0.039669	4.4216	9.8e-06	0.000269138
MC1_RS04465	19573.6	0.175281	0.0585445	2.99397	0.00275369	0.024112
MC1_RS00730	6535.64	0.174408	0.0558224	3.12434	0.00178204	0.0178331
MC1_RS00040	5612.24	0.174203	0.108	1.613	0.106745	0.286494
MC1_RS03770	1764.94	0.173959	0.0457523	3.80218	0.00014343	0.00259452
MC1_RS09645	332.013	0.173436	0.174543	0.993655	0.320391	0.559686
MC1_RS06025	4783.97	0.173217	0.0971937	1.78219	0.0747185	0.226525
MC1_RS09350	680.007	0.173184	0.0501133	3.45585	0.000548555	0.00760916
MC1_RS09485	380.825	0.171546	0.107345	1.59808	0.110025	0.290385
MC1_RS08250	7691.32	0.171112	0.244554	0.699687	0.484123	0.691838
MC1_RS00640	1686.14	0.170383	0.0708257	2.40567	0.0161428	0.087293
MC1_RS02560	1547.89	0.169038	0.0905912	1.86595	0.0620486	0.204541
MC1_RS01395	189.946	0.168836	0.140836	1.19881	0.230602	0.460875
MC1_RS05380	2683.55	0.167356	0.0731726	2.28714	0.0221875	0.107189
MC1_RS02865	15819	0.16725	0.0786793	2.12572	0.0335268	0.136268
MC1_RS03550	13779.6	0.167241	0.138326	1.20904	0.226649	0.457277
MC1_RS09820	69.6339	0.166862	0.235799	0.707645	0.479166	0.689232
MC1_RS05145	34213.6	0.165151	0.0254188	6.4972	8.18e-11	8.19e-09
MC1_RS04270	294.233	0.163818	0.0986008	1.66142	0.0966287	0.266958
MC1_RS05950	6544.95	0.163043	0.113369	1.43816	0.150389	0.351429
MC1_RS03765	352.84	0.162565	0.108773	1.49453	0.135037	0.333415
MC1_RS09870	70.5368	0.161983	0.199655	0.811311	0.417187	0.644847
MC1_RS06880	225.443	0.161867	0.102249	1.58306	0.113407	0.296425
MC1_RS05940	706.999	0.161752	0.117148	1.38075	0.167356	0.37099
MC1_RS01635	951.804	0.161703	0.0658435	2.45587	0.0140543	0.0803678
MC1_RS04745	3888.67	0.161462	0.085681	1.88446	0.0595034	0.1983
MC1_RS04925	31506.1	0.161154	0.190059	0.847915	0.396485	0.628366
MC1_RS04290	199.443	0.16061	0.0967533	1.66	0.0969146	0.266958
MC1_RS10270	1222.09	0.160383	0.0628294	2.55267	0.0106901	0.0651924
MC1_RS09240	287.966	0.160243	0.111127	1.44197	0.149309	0.351429
MC1_RS10380	707.09	0.15971	0.0872261	1.83099	0.0671018	0.212208
MC1_RS02940	51.8201	0.157306	0.179308	0.877293	0.380328	0.612817
MC1_RS08360	547.556	0.156813	0.0599503	2.61571	0.00890421	0.0559408
MC1_RS00435	1098.73	0.156796	0.0736265	2.12962	0.0332029	0.135619
MC1_RS08965	300.423	0.155391	0.0958383	1.62139	0.104935	0.283811
MC1_RS07355	724.595	0.155299	0.100165	1.55043	0.121039	0.307759
MC1_RS00675	6433.33	0.153687	0.0544614	2.82195	0.00477323	0.0352389
MC1_RS05920	12719.3	0.151385	0.0523193	2.89348	0.00381001	0.0303285
MC1_RS09985	931.866	0.15127	0.0615412	2.45802	0.0139705	0.0802228
MC1_RS00460	11279.3	0.150712	0.027609	5.45882	4.79e-08	2.49e-06
MC1_RS03790	3779.7	0.150356	0.0452342	3.32394	0.000887557	0.0111024
MC1_RS06410	84.4902	0.149714	0.20262	0.738888	0.459975	0.680491
MC1_RS00600	91.1365	0.149591	0.169243	0.883881	0.376761	0.611636
MC1_RS05030	27630.1	0.147511	0.0387879	3.803	0.000142953	0.00259452
MC1_RS08355	2958.04	0.147414	0.0955039	1.54354	0.1227	0.311238
MC1_RS03980	8214.41	0.146639	0.0935358	1.56773	0.116945	0.301176
MC1_RS03370	6664.85	0.146446	0.0542578	2.69907	0.00695337	0.0464925
MC1_RS00470	2531.68	0.146048	0.0309735	4.71526	2.41e-06	8.67e-05
MC1_RS08785	76.5463	0.145627	0.183818	0.792237	0.428223	0.654824
MC1_RS00805	6714.63	0.145517	0.0662607	2.19612	0.0280831	0.121809
MC1_RS03795	1179.16	0.14512	0.0491564	2.95221	0.00315513	0.0266285
MC1_RS10180	162.589	0.143931	0.146193	0.984524	0.324858	0.564122
MC1_RS10000	243.197	0.143396	0.0929382	1.54292	0.122851	0.311238
MC1_RS10015	466.348	0.143379	0.0679101	2.1113	0.0347462	0.139084
MC1_RS10035	240.336	0.142131	0.117606	1.20853	0.226843	0.457277
MC1_RS04275	163.199	0.142076	0.101952	1.39356	0.163451	0.366392
MC1_RS10490	63.0615	0.141922	0.235126	0.6036	0.54611	0.732417
MC1_RS00475	3535.7	0.141202	0.0579571	2.43633	0.0148373	0.0830361
MC1_RS10500	808.749	0.140199	0.115919	1.20946	0.226487	0.457277
MC1_RS09955	286.052	0.139905	0.145403	0.962184	0.335957	0.576809
MC1_RS01915	47.1605	0.139885	0.148288	0.943333	0.345511	0.585321
MC1_RS04735	1392.66	0.138403	0.10398	1.33105	0.183172	0.398485
MC1_RS09980	4292.19	0.138157	0.0445023	3.1045	0.001906	0.0186734
MC1_RS01035	3666.69	0.137308	0.0508403	2.70077	0.0069179	0.0464925
MC1_RS04255	729.852	0.136574	0.135785	1.00581	0.314506	0.55259
MC1_RS06375	302.576	0.136524	0.109364	1.24835	0.211902	0.439814
MC1_RS01040	3486.1	0.136282	0.0335545	4.06153	4.88e-05	0.00108417
MC1_RS01755	4125.81	0.135033	0.0684117	1.97382	0.0484017	0.173874
MC1_RS08530	1367.3	0.134607	0.0641423	2.09857	0.0358552	0.141901
MC1_RS05040	5716.66	0.134076	0.0788883	1.69957	0.0892118	0.253521
MC1_RS02570	912.05	0.132452	0.113477	1.16721	0.243124	0.478391
MC1_RS06205	2501.88	0.132317	0.0320209	4.13221	3.59e-05	0.000825202
MC1_RS07220	12641.3	0.13141	0.0880655	1.49219	0.135651	0.333415
MC1_RS02250	1483.61	0.131158	0.0511588	2.56375	0.0103549	0.0636279
MC1_RS00775	333.78	0.131096	0.0965779	1.35741	0.174652	0.384729
MC1_RS06290	49.467	0.130465	0.177812	0.733725	0.463116	0.682643
MC1_RS04825	2842.23	0.12943	0.0678245	1.90831	0.0563514	0.192089
MC1_RS09595	3673.51	0.129209	0.102984	1.25465	0.209604	0.437639
MC1_RS05590	762.567	0.128979	0.0513233	2.51306	0.0119689	0.0701607
MC1_RS10060	119.207	0.127998	0.0981475	1.30414	0.192184	0.413595
MC1_RS04440	562.664	0.126962	0.17516	0.724834	0.468554	0.688819
MC1_RS07055	132.558	0.126895	0.202042	0.628062	0.529963	0.71876
MC1_RS05185	638.937	0.126808	0.0712315	1.78023	0.0750386	0.226525
MC1_RS07085	17.4497	0.12618	0.282524	0.446619	0.65515	NA
MC1_RS06440	15325.6	0.126148	0.0407306	3.09714	0.00195397	0.0188794
MC1_RS08450	20.7419	0.125737	0.246384	0.510329	0.609821	NA
MC1_RS01620	26966.5	0.12556	0.0467496	2.6858	0.00723572	0.0473703
MC1_RS06765	6889.22	0.125236	0.0427247	2.93123	0.00337627	0.0280932
MC1_RS00790	18275.1	0.12521	0.042974	2.91361	0.00357273	0.0287666
MC1_RS02090	12347.1	0.124432	0.0512564	2.42764	0.0151974	0.0844904
MC1_RS00770	1636.76	0.124098	0.109471	1.13361	0.256958	0.494529
MC1_RS03555	3745.62	0.123916	0.194174	0.638172	0.523362	0.715346
MC1_RS00200	60.9745	0.123912	0.177079	0.699753	0.484082	0.691838
MC1_RS09440	1675.58	0.123733	0.059616	2.0755	0.0379398	0.148026
MC1_RS06825	1068.34	0.123658	0.0707082	1.74885	0.0803164	0.237329
MC1_RS00330	24792.5	0.12352	0.0376165	3.28368	0.00102462	0.0121341
MC1_RS06745	441.156	0.123159	0.0886323	1.38955	0.164664	0.367641
MC1_RS02010	7228.74	0.122852	0.0481344	2.55226	0.0107025	0.0651924
MC1_RS00895	2086.08	0.122605	0.04814	2.54684	0.0108703	0.0659278
MC1_RS04585	5861.61	0.12186	0.0699046	1.74323	0.0812932	0.238767
MC1_RS03400	21325.2	0.121857	0.0367781	3.3133	0.000922005	0.0114312
MC1_RS00725	8088.85	0.121833	0.0615543	1.97927	0.0477856	0.172991
MC1_RS09025	497.805	0.121814	0.101478	1.2004	0.229986	0.4603
MC1_RS02225	1318.67	0.121498	0.072993	1.66452	0.096009	0.26606
MC1_RS10345	11.3998	0.120742	0.307524	0.392625	0.694597	NA
MC1_RS08375	3351.53	0.120234	0.0399334	3.01086	0.00260513	0.0232758
MC1_RS10400	2029.33	0.119241	0.0714658	1.6685	0.0952167	0.265206
MC1_RS07020	51.0802	0.119033	0.223373	0.532888	0.594111	0.771406
MC1_RS00745	19230.7	0.11894	0.0946291	1.25691	0.208786	0.437608
MC1_RS09610	392.017	0.11837	0.0848578	1.39492	0.163039	0.366055
MC1_RS06050	6086.84	0.118348	0.0589598	2.00726	0.0447222	0.165756
MC1_RS05215	4396.1	0.118158	0.101451	1.16468	0.244147	0.478391
MC1_RS01420	593.661	0.117715	0.135263	0.870266	0.384155	0.614532
MC1_RS05465	4320.71	0.116614	0.0501048	2.32739	0.0199444	0.0999901
MC1_RS06695	16445.1	0.115945	0.0534866	2.16775	0.0301778	0.126584
MC1_RS00935	27773.6	0.115916	0.0237317	4.88443	1.04e-06	3.93e-05
MC1_RS02360	4276.7	0.115649	0.033863	3.4152	0.000637361	0.00866935
MC1_RS01955	1154.7	0.115048	0.0736094	1.56296	0.118063	0.302942
MC1_RS06960	14579.7	0.112811	0.0609821	1.8499	0.0643277	0.208486
MC1_RS06040	2533.37	0.112015	0.0717591	1.56099	0.118527	0.303575
MC1_RS04320	891.799	0.111949	0.0530854	2.10884	0.0349581	0.139534
MC1_RS10485	2824.33	0.111718	0.0454511	2.45799	0.0139717	0.0802228
MC1_RS04335	850.187	0.111439	0.119536	0.932261	0.351202	0.587153
MC1_RS09395	348.605	0.111288	0.0802631	1.38654	0.165583	0.367641
MC1_RS10080	2139.78	0.110856	0.0490342	2.2608	0.0237717	0.113279
MC1_RS02790	2793.13	0.110256	0.0473882	2.32665	0.0199838	0.0999901
MC1_RS01295	413.643	0.109649	0.0983432	1.11496	0.264868	0.502819
MC1_RS05370	5831.67	0.109433	0.0781264	1.40072	0.161298	0.363894
MC1_RS02775	3507.75	0.108994	0.0577094	1.88866	0.0589369	0.198142
MC1_RS09135	2834.77	0.108162	0.0541365	1.99796	0.0457212	0.168567
MC1_RS10005	124.099	0.107805	0.115285	0.935122	0.349725	0.587153
MC1_RS03720	7980.02	0.107567	0.086484	1.24379	0.213579	0.44042
MC1_RS08990	81.9357	0.107069	0.118625	0.902582	0.366748	0.601656
MC1_RS02780	3793.04	0.107026	0.044244	2.41899	0.0155637	0.0855294
MC1_RS09045	2463.43	0.106588	0.0349021	3.05391	0.00225883	0.0212391
MC1_RS04305	669.019	0.106544	0.0715196	1.48972	0.136298	0.334419
MC1_RS03710	47.0395	0.10567	0.165265	0.639398	0.522564	0.715346
MC1_RS04170	1487.36	0.10489	0.0822531	1.27521	0.202236	0.428643
MC1_RS09415	1097.37	0.104723	0.063157	1.65814	0.0972896	0.267153
MC1_RS06480	193278	0.10468	0.0349161	2.99805	0.00271717	0.0240934
MC1_RS05255	1414.88	0.10403	0.115075	0.904013	0.365988	0.601656
MC1_RS01045	3065.35	0.103912	0.0561469	1.85071	0.0642108	0.208486
MC1_RS08890	103.371	0.102597	0.165459	0.620075	0.535208	0.723073
MC1_RS10355	51.9524	0.102377	0.210581	0.486164	0.626851	0.785263
MC1_RS00385	1753.41	0.102314	0.0587573	1.74129	0.0816322	0.239261
MC1_RS01280	21094	0.100647	0.0321709	3.12852	0.00175692	0.0178331
MC1_RS10445	783.656	0.100217	0.0678895	1.47618	0.139896	0.337921
MC1_RS06600	994.893	0.0996818	0.0828268	1.2035	0.228784	0.458886
MC1_RS05240	3132.53	0.0994556	0.11289	0.880997	0.37832	0.612039
MC1_RS05385	9043.3	0.0987267	0.0351315	2.81021	0.00495096	0.0362265
MC1_RS00925	23581.8	0.0986386	0.0275217	3.58403	0.000338327	0.00531271
MC1_RS03565	269.549	0.0983778	0.106393	0.924668	0.355138	0.591616
MC1_RS10615	281.293	0.0975837	0.0960665	1.01579	0.309728	0.549893
MC1_RS02755	5279.16	0.0970236	0.0468837	2.06945	0.0385034	0.148604
MC1_RS02885	3558.35	0.0968192	0.0571389	1.69445	0.0901791	0.255234
MC1_RS02000	14229.5	0.0966184	0.0528001	1.82989	0.067266	0.212208
MC1_RS09315	38.3421	0.0963524	0.245655	0.392226	0.694891	0.833512
MC1_RS09490	1006.91	0.0953388	0.109162	0.873369	0.382462	0.614532
MC1_RS01090	79990.8	0.0952947	0.0378973	2.51455	0.0119183	0.0701607
MC1_RS09805	145.152	0.0948988	0.18844	0.503601	0.614542	0.784128
MC1_RS06795	18777.9	0.0941407	0.0512064	1.83846	0.0659951	0.209658
MC1_RS08765	62.4878	0.0931975	0.207269	0.449644	0.652967	0.801759
MC1_RS04570	5882.73	0.0928422	0.0400896	2.31587	0.0205655	0.102171
MC1_RS03560	396.916	0.0922091	0.12423	0.742247	0.457937	0.678193
MC1_RS02040	50.175	0.0920765	0.152819	0.602518	0.546829	0.732417
MC1_RS06230	4011.77	0.09207	0.0740427	1.24347	0.213694	0.44042
MC1_RS06220	4501.53	0.0919321	0.0516666	1.77933	0.0751851	0.226525
MC1_RS05935	76.4424	0.0916053	0.137403	0.66669	0.50497	0.703645
MC1_RS10045	3487.3	0.0914848	0.0635237	1.44017	0.14982	0.351429
MC1_RS10495	87.384	0.0913116	0.156623	0.583001	0.559892	0.744928
MC1_RS01765	5330.13	0.0912165	0.0531753	1.71539	0.0862733	0.247176
MC1_RS04310	1472.62	0.0910013	0.0460832	1.97472	0.0483002	0.173874
MC1_RS02470	425.883	0.0903906	0.149881	0.603082	0.546454	0.732417
MC1_RS06335	1526.02	0.0900309	0.081486	1.10486	0.269219	0.508323
MC1_RS05045	20611	0.0898795	0.0234851	3.82709	0.000129668	0.00248855
MC1_RS10265	25.8679	0.0897657	0.209283	0.42892	0.667981	0.811658
MC1_RS02615	54.854	0.089704	0.236803	0.378813	0.704827	0.837542
MC1_RS03375	2121.79	0.0886674	0.133401	0.664668	0.506263	0.703645
MC1_RS02815	2952.28	0.0882574	0.0307917	2.86627	0.00415338	0.0321485
MC1_RS08840	818.559	0.0881507	0.0620906	1.41971	0.155692	0.357886
MC1_RS04725	1138.67	0.088091	0.131862	0.668056	0.504098	0.703428
MC1_RS02785	1406.71	0.087749	0.0639342	1.37249	0.169911	0.374875
MC1_RS04240	155.685	0.0874926	0.154682	0.565629	0.571646	0.755968
MC1_RS01625	20691.8	0.0872518	0.0393007	2.22011	0.0264116	0.120309
MC1_RS05190	493.631	0.0869166	0.076727	1.1328	0.257297	0.494529
MC1_RS02770	3474.91	0.0865985	0.0329549	2.62779	0.00859412	0.0542359
MC1_RS06460	1036.87	0.0865756	0.0516768	1.67533	0.0938695	0.263022
MC1_RS06340	5563.94	0.0863372	0.0920512	0.937927	0.348282	0.58643
MC1_RS03965	3282.51	0.08609	0.0748956	1.14947	0.250364	0.487843
MC1_RS09590	3320.69	0.0858612	0.119989	0.715579	0.474252	0.688881
MC1_RS09935	2114.31	0.0857768	0.0651906	1.31579	0.188246	0.406995
MC1_RS06045	14573.5	0.0856501	0.0358995	2.38583	0.0170407	0.0900907
MC1_RS04365	421.321	0.0851897	0.079951	1.06552	0.286639	0.526458
MC1_RS09320	312.831	0.0851767	0.114299	0.745212	0.456144	0.676251
MC1_RS09725	271.909	0.0851047	0.105171	0.809205	0.418397	0.645567
MC1_RS00595	2995.37	0.0849078	0.0547295	1.55141	0.120804	0.307721
MC1_RS05960	757	0.0847083	0.109445	0.773981	0.438942	0.662222
MC1_RS10575	2755.41	0.084637	0.0882668	0.958876	0.337621	0.578956
MC1_RS02495	1931.1	0.084541	0.0964108	0.876883	0.38055	0.612817
MC1_RS09845	1241.29	0.0842255	0.0554496	1.51895	0.128774	0.321591
MC1_RS08815	1224.33	0.084117	0.0585327	1.4371	0.150691	0.351429
MC1_RS03955	2956.38	0.0838258	0.0359676	2.33059	0.019775	0.0999901
MC1_RS03855	648.293	0.0837633	0.0920038	0.910433	0.362594	0.598954
MC1_RS03630	2434.67	0.0835075	0.0385881	2.16407	0.0304587	0.127381
MC1_RS00815	3558.77	0.0828392	0.0435554	1.90193	0.0571804	0.19397
MC1_RS08730	843.199	0.0816355	0.072077	1.13261	0.257376	0.494529
MC1_RS03535	8434.44	0.0811947	0.0955139	0.850083	0.395279	0.627164
MC1_RS00950	105420	0.0802463	0.023249	3.4516	0.000557274	0.00765432
MC1_RS01205	20757.4	0.0796677	0.0572097	1.39256	0.163754	0.366485
MC1_RS01540	2082.08	0.0794272	0.0786469	1.00992	0.312533	0.55259
MC1_RS08350	776.594	0.0793747	0.166869	0.475671	0.634309	0.789863
MC1_RS00360	6560.62	0.0792651	0.0359542	2.20462	0.0274811	0.121072
MC1_RS05230	9738.01	0.0792118	0.0474713	1.66862	0.0951921	0.265206
MC1_RS04375	1482.12	0.0791552	0.0544231	1.45444	0.145824	0.347449
MC1_RS09355	1623.47	0.0786469	0.0723163	1.08754	0.276798	0.515844
MC1_RS04370	2969.93	0.0785022	0.076363	1.02801	0.303944	0.545231
MC1_RS00750	8652.21	0.0784601	0.08851	0.886454	0.375373	0.610582
MC1_RS04660	557.998	0.0781411	0.0632899	1.23465	0.21696	0.444387
MC1_RS05520	1357.42	0.0779619	0.0933936	0.834766	0.403849	0.632013
MC1_RS04500	9467.14	0.0779535	0.056137	1.38863	0.164946	0.367641
MC1_RS03530	27632.1	0.0777657	0.0493347	1.57629	0.11496	0.298257
MC1_RS10360	9.67976	0.0776396	0.581262	0.133571	0.893742	NA
MC1_RS06730	3022.3	0.0773516	0.0557677	1.38703	0.165432	0.367641
MC1_RS05260	11915.6	0.0769496	0.0792568	0.97089	0.331603	0.57355
MC1_RS05140	20221.2	0.0768031	0.0275517	2.7876	0.00530997	0.0382401
MC1_RS08140	4650.51	0.0763746	0.0328176	2.32724	0.0199523	0.0999901
MC1_RS09920	801.805	0.0763479	0.0449692	1.69778	0.089549	0.253964
MC1_RS00885	1346.05	0.076329	0.0868886	0.878469	0.379689	0.612817
MC1_RS04730	5342.65	0.0760865	0.106854	0.712062	0.476427	0.688881
MC1_RS10585	21.4027	0.0760318	0.238	0.319462	0.749376	NA
MC1_RS04315	1200.99	0.0760073	0.0513819	1.47926	0.139071	0.337402
MC1_RS08090	4301.76	0.075415	0.0788091	0.956932	0.338601	0.579118
MC1_RS06435	6947	0.075365	0.0286299	2.63239	0.00847869	0.0539938
MC1_RS04815	371.435	0.0751825	0.11928	0.630302	0.528497	0.718161
MC1_RS04615	3146.02	0.0750333	0.0595509	1.25999	0.207674	0.436865
MC1_RS05080	8580.55	0.0747164	0.0264805	2.82156	0.00477901	0.0352389
MC1_RS02415	419.337	0.0746933	0.0740944	1.00808	0.313415	0.55259
MC1_RS00940	14843.7	0.0745594	0.0332959	2.2393	0.0251366	0.115843
MC1_RS10310	167.262	0.0737778	0.110103	0.670081	0.502806	0.703428
MC1_RS04195	23528	0.0733415	0.0369155	1.98674	0.0469513	0.171299
MC1_RS00930	18576.5	0.0730208	0.0602906	1.21115	0.225839	0.457277
MC1_RS03305	317.867	0.0728034	0.0697259	1.04414	0.296422	0.536547
MC1_RS10145	972.375	0.0727591	0.0797707	0.912102	0.361715	0.598918
MC1_RS03145	14787.8	0.0726827	0.0693011	1.0488	0.294272	0.534035
MC1_RS03180	9097.41	0.0725717	0.0390071	1.86047	0.0628184	0.205201
MC1_RS01075	1405.12	0.0724219	0.0623115	1.16226	0.245131	0.47898
MC1_RS09525	1677.47	0.0722824	0.049503	1.46016	0.144245	0.34486
MC1_RS00830	1940.53	0.0717903	0.0466747	1.5381	0.124025	0.313079
MC1_RS08930	1214.27	0.071642	0.0383912	1.86611	0.0620266	0.204541
MC1_RS09165	314.9	0.0713701	0.0865008	0.825081	0.409326	0.636547
MC1_RS05860	701.024	0.0713683	0.0563849	1.26573	0.205608	0.433238
MC1_RS03110	601.065	0.071	0.124789	0.568961	0.569383	0.755403
MC1_RS01130	6415.19	0.0709286	0.102376	0.692824	0.48842	0.693289
MC1_RS03100	218.733	0.070857	0.129384	0.547649	0.583933	0.76457
MC1_RS06210	11053.1	0.0705805	0.0340609	2.07219	0.038248	0.148026
MC1_RS00955	117462	0.0705473	0.0332776	2.11996	0.0340092	0.136917
MC1_RS07345	1256.46	0.0703149	0.0675426	1.04104	0.297855	0.537059
MC1_RS06200	3451.22	0.0700743	0.0317142	2.20955	0.0271361	0.120309
MC1_RS06535	2402.07	0.0699485	0.0379227	1.8445	0.0651102	0.209219
MC1_RS00810	11826.9	0.0698601	0.0965836	0.723312	0.469488	0.688881
MC1_RS01080	1494.59	0.0698225	0.0435331	1.6039	0.108737	0.289071
MC1_RS05430	493.046	0.0697923	0.0597744	1.1676	0.24297	0.478391
MC1_RS01980	1532.54	0.0697633	0.10214	0.683018	0.494595	0.696472
MC1_RS09230	19957.7	0.0693361	0.0742299	0.934073	0.350266	0.587153
MC1_RS05515	3443.66	0.0690329	0.0248372	2.77942	0.00544567	0.0387278
MC1_RS01790	431.938	0.0687129	0.074003	0.928516	0.35314	0.588987
MC1_RS00005	7767.3	0.0685752	0.0630667	1.08734	0.276884	0.515844
MC1_RS01095	489.942	0.0671907	0.0588522	1.14169	0.253584	0.492749
MC1_RS10375	238.514	0.0669764	0.111094	0.602881	0.546588	0.732417
MC1_RS01490	5461.53	0.0669318	0.0565151	1.18432	0.236287	0.469557
MC1_RS00635	3096.24	0.066211	0.0994337	0.665881	0.505487	0.703645
MC1_RS01210	17259.2	0.0661923	0.0348986	1.89671	0.0578668	0.195353
MC1_RS05680	41.4456	0.0660628	0.208135	0.317404	0.750937	0.869474
MC1_RS05035	18417.3	0.0657393	0.0380991	1.72548	0.0844412	0.244426
MC1_RS00760	9974.47	0.0657046	0.0849693	0.773274	0.43936	0.662222
MC1_RS02875	2542.62	0.0656897	0.0602084	1.09104	0.275256	0.515552
MC1_RS01070	3581.12	0.0656185	0.0524911	1.25009	0.211267	0.439396
MC1_RS03520	1624.57	0.0655211	0.125595	0.521686	0.601889	0.775756
MC1_RS01030	10607.1	0.0654632	0.0625037	1.04735	0.294939	0.534553
MC1_RS00910	86049.2	0.0652602	0.0336621	1.93869	0.0525396	0.184124
MC1_RS02005	14320.7	0.0652217	0.0527137	1.23728	0.215982	0.443682
MC1_RS00010	3857.61	0.0652114	0.0353944	1.84242	0.0654134	0.20926
MC1_RS10275	414.226	0.0651136	0.422936	0.153956	0.877644	0.936624
MC1_RS00715	10102	0.0647918	0.0524685	1.23487	0.216878	0.444387
MC1_RS00455	6582.28	0.0641561	0.0521117	1.23113	0.218275	0.446429
MC1_RS09930	1181.36	0.0640459	0.0635965	1.00707	0.313903	0.55259
MC1_RS00080	1600.04	0.063854	0.0507968	1.25705	0.208736	0.437608
MC1_RS06540	2208	0.0637807	0.0416803	1.53024	0.125958	0.31625
MC1_RS03805	5647.63	0.0635412	0.0560258	1.13414	0.256735	0.494529
MC1_RS06690	2205.79	0.0631968	0.0703514	0.898302	0.369024	0.60373
MC1_RS08005	1447.78	0.0631618	0.139599	0.452453	0.650943	0.800677
MC1_RS00650	579.137	0.0626788	0.115441	0.54295	0.587164	0.768083
MC1_RS02845	10487	0.062198	0.0626654	0.992542	0.320933	0.559934
MC1_RS05560	1338.96	0.0621759	0.111037	0.559955	0.57551	0.758504
MC1_RS09615	500.578	0.0621447	0.11255	0.552154	0.580843	0.761235
MC1_RS06770	4644.78	0.0620638	0.0465672	1.33278	0.182604	0.397867
MC1_RS09940	2033.59	0.0619947	0.0642915	0.964275	0.334908	0.576421
MC1_RS06680	1623.07	0.0619508	0.0418345	1.48085	0.138646	0.337227
MC1_RS10370	123.772	0.0617792	0.127543	0.48438	0.628116	0.785706
MC1_RS08915	78.6426	0.0614854	0.181757	0.338284	0.735149	0.861157
MC1_RS04475	587.054	0.0607858	0.0579529	1.04888	0.294232	0.534035
MC1_RS02490	1891.28	0.0604108	0.0518492	1.16513	0.243968	0.478391
MC1_RS06965	8293.75	0.0601934	0.0429602	1.40114	0.161171	0.363894
MC1_RS00345	7913.33	0.0601416	0.0844621	0.712055	0.476431	0.688881
MC1_RS03460	4518.4	0.05949	0.0394882	1.50653	0.131932	0.327725
MC1_RS00190	2213.72	0.0591949	0.0665034	0.890104	0.37341	0.608311
MC1_RS04620	2223.51	0.0591777	0.077807	0.760571	0.446913	0.667295
MC1_RS00645	10253.1	0.0591666	0.0667876	0.885892	0.375676	0.610582
MC1_RS02215	1658.96	0.0587857	0.121662	0.483187	0.628963	0.786063
MC1_RS03690	9458.14	0.0586755	0.0613791	0.955951	0.339097	0.579118
MC1_RS01795	676.265	0.0586327	0.0711781	0.823746	0.410084	0.636948
MC1_RS10290	3141.24	0.0584091	0.0689641	0.846948	0.397024	0.628509
MC1_RS00450	7636.5	0.0577001	0.045165	1.27754	0.201412	0.427543
MC1_RS04085	1595.65	0.0575465	0.0366891	1.56849	0.116767	0.301176
MC1_RS02935	40.9745	0.0573484	0.186667	0.307224	0.758673	0.874816
MC1_RS05075	10023.5	0.0567393	0.033742	1.68156	0.0926539	0.260136
MC1_RS02115	6342.07	0.0566104	0.0402483	1.40653	0.159567	0.36291
MC1_RS06945	20184	0.0547107	0.0308775	1.77186	0.076417	0.228747
MC1_RS00545	9356.28	0.0546341	0.134698	0.405604	0.685034	0.824512
MC1_RS00795	14470.2	0.0543055	0.026044	2.08515	0.0370561	0.14583
MC1_RS02830	581.426	0.0542139	0.0627666	0.863739	0.387732	0.617286
MC1_RS08670	2040.99	0.0538345	0.126899	0.424231	0.671397	0.814396
MC1_RS02365	1476.98	0.0536651	0.099754	0.537974	0.590595	0.770413
MC1_RS02295	12374.2	0.0533285	0.0639414	0.834021	0.404269	0.632013
MC1_RS01930	1808.7	0.0532978	0.0632765	0.842301	0.39962	0.630439
MC1_RS06840	965.392	0.0529729	0.0718984	0.736774	0.46126	0.681672
MC1_RS00350	16976.3	0.0529209	0.0486584	1.0876	0.276772	0.515844
MC1_RS09855	58.7269	0.0527486	0.210958	0.250043	0.802554	0.903142
MC1_RS00825	3694.17	0.052349	0.0766515	0.682948	0.49464	0.696472
MC1_RS05015	6986.55	0.052323	0.0613008	0.853546	0.393356	0.624821
MC1_RS09405	3086.93	0.0508496	0.0358727	1.4175	0.156336	0.357886
MC1_RS03150	4550.25	0.0507458	0.0706095	0.718682	0.472337	0.688881
MC1_RS01840	5601.07	0.0507358	0.0879261	0.577028	0.563921	0.749576
MC1_RS05115	18719.6	0.0502529	0.0715359	0.702484	0.482377	0.691364
MC1_RS01995	11076.3	0.0499423	0.048077	1.0388	0.298898	0.538149
MC1_RS08980	550.806	0.0498378	0.0884322	0.563571	0.573046	0.755968
MC1_RS03430	862.461	0.04979	0.0995595	0.500102	0.617003	0.785263
MC1_RS00100	182.529	0.0496469	0.129598	0.383085	0.701657	0.837542
MC1_RS03510	240.529	0.0495834	0.288819	0.171676	0.863692	0.931446
MC1_RS01810	1393.05	0.0493889	0.0529286	0.933123	0.350757	0.587153
MC1_RS02515	34.0653	0.0492909	0.200425	0.245932	0.805735	0.903142
MC1_RS01225	16470.7	0.049234	0.147621	0.333516	0.738744	0.862484
MC1_RS06610	614.128	0.0490913	0.119885	0.409486	0.682183	0.823202
MC1_RS03000	4993.48	0.049084	0.041925	1.17076	0.241697	0.477942
MC1_RS00680	2761.46	0.0485623	0.030435	1.59561	0.110577	0.290654
MC1_RS00095	886.567	0.0483754	0.061174	0.790783	0.429071	0.654824
MC1_RS03380	3220.38	0.0482631	0.0727733	0.663198	0.507204	0.704085
MC1_RS05640	2945.11	0.0476083	0.0484674	0.982274	0.325965	0.565194
MC1_RS00395	1224.08	0.0474651	0.0516534	0.918915	0.35814	0.595201
MC1_RS05350	795.308	0.047464	0.0751075	0.631947	0.527421	0.717395
MC1_RS10085	51.4624	0.0474096	0.219232	0.216253	0.828791	0.914893
MC1_RS05460	19595.5	0.0473065	0.0239387	1.97615	0.0481378	0.173817
MC1_RS09795	165.486	0.046989	0.0953344	0.492886	0.622093	0.785263
MC1_RS09345	876.287	0.0469314	0.049056	0.956691	0.338723	0.579118
MC1_RS10340	2809.06	0.046803	0.0562352	0.832271	0.405256	0.632253
MC1_RS03865	1354.67	0.0465847	0.039987	1.165	0.24402	0.478391
MC1_RS03385	12301.1	0.0464246	0.0321308	1.44486	0.148497	0.350451
MC1_RS07105	587.721	0.046408	0.129546	0.358235	0.720168	0.846439
MC1_RS04075	78.9131	0.0463996	0.15715	0.295257	0.767798	0.881709
MC1_RS02750	2245.31	0.0463636	0.0590178	0.785586	0.43211	0.658029
MC1_RS05270	2841.97	0.0463089	0.0475507	0.973884	0.330114	0.571681
MC1_RS01695	2246.79	0.0462944	0.0430001	1.07661	0.281654	0.520062
MC1_RS00900	22585.4	0.0457752	0.0578434	0.791365	0.428731	0.654824
MC1_RS06355	228.206	0.0451205	0.136558	0.330412	0.741088	0.863064
MC1_RS09560	102.868	0.045091	0.19298	0.233656	0.815252	0.90433
MC1_RS00905	33742	0.045069	0.0525944	0.856915	0.391492	0.622565
MC1_RS00120	188222	0.044941	0.0371809	1.20871	0.226773	0.457277
MC1_RS01770	7292.94	0.0448299	0.0454632	0.986069	0.324099	0.564054
MC1_RS04300	607.11	0.0448238	0.070624	0.634682	0.525636	0.71567
MC1_RS06020	38955.1	0.0444489	0.0412939	1.0764	0.281746	0.520062
MC1_RS06755	5992.45	0.0441219	0.0670828	0.657723	0.510716	0.704987
MC1_RS06835	1285.25	0.0441017	0.0437444	1.00817	0.313374	0.55259
MC1_RS06685	2906.23	0.0438652	0.0351647	1.24742	0.212243	0.43987
MC1_RS09640	1709.63	0.0437843	0.037776	1.15905	0.246436	0.480859
MC1_RS00880	1068.55	0.0430512	0.0919004	0.468456	0.639459	0.792286
MC1_RS01570	6878.56	0.0428078	0.0417199	1.02608	0.304856	0.546167
MC1_RS02500	1972.92	0.0424534	0.0391631	1.08402	0.278358	0.517214
MC1_RS08445	537.44	0.042273	0.115567	0.365788	0.714523	0.844301
MC1_RS05475	9030.74	0.0422343	0.0296457	1.42463	0.154263	0.355466
MC1_RS01520	4842.84	0.041954	0.0336773	1.24577	0.21285	0.44042
MC1_RS04505	23075.7	0.0418881	0.0525621	0.796927	0.425494	0.652921
MC1_RS05025	35786.1	0.0418218	0.038127	1.09691	0.272682	0.512708
MC1_RS03970	24231.3	0.0415689	0.0964718	0.430892	0.666547	0.811322
MC1_RS05070	17557.3	0.041438	0.0272316	1.52168	0.128088	0.321022
MC1_RS05090	13042.8	0.0412505	0.0434281	0.949857	0.342185	0.582505
MC1_RS00410	2406.38	0.0405333	0.0465755	0.870271	0.384152	0.614532
MC1_RS01455	1011.3	0.0402641	0.0559569	0.719555	0.471799	0.688881
MC1_RS10075	2777.01	0.0402139	0.0587861	0.684071	0.49393	0.696472
MC1_RS06830	1258.06	0.0401843	0.0654745	0.613739	0.539388	0.727317
MC1_RS04655	8167.49	0.0400404	0.036785	1.0885	0.276375	0.515844
MC1_RS02060	26316.3	0.0400141	0.0301575	1.32684	0.184563	0.400888
MC1_RS09425	6253.23	0.0395796	0.057598	0.68717	0.491976	0.696362
MC1_RS02290	5591.97	0.0391561	0.0740262	0.528949	0.596841	0.772705
MC1_RS05095	19940.2	0.0389429	0.0242174	1.60805	0.107823	0.288633
MC1_RS02880	5936.45	0.0386931	0.0682309	0.567091	0.570652	0.755968
MC1_RS01265	2228.41	0.0386196	0.0442439	0.872879	0.382729	0.614532
MC1_RS04855	897.015	0.0385445	0.0755011	0.510516	0.60969	0.780353
MC1_RS04160	17028.9	0.0383572	0.0287193	1.33559	0.181684	0.397096
MC1_RS02100	2864.5	0.0382211	0.0362231	1.05516	0.291353	0.531492
MC1_RS04665	5978.71	0.0381334	0.0501744	0.760016	0.447245	0.667295
MC1_RS05635	2037.59	0.0378926	0.0295682	1.28153	0.200007	0.425204
MC1_RS06145	3095.67	0.0377888	0.0371966	1.01592	0.309668	0.549893
MC1_RS01575	2338.82	0.0370901	0.0348332	1.06479	0.28697	0.526458
MC1_RS09090	2828.37	0.0370887	0.0343101	1.08099	0.279703	0.518338
MC1_RS08925	1767.99	0.0368916	0.0793683	0.464815	0.642064	0.792692
MC1_RS06075	28290.8	0.0364765	0.0509015	0.716608	0.473616	0.688881
MC1_RS02895	7900.58	0.0363099	0.0509554	0.712582	0.476105	0.688881
MC1_RS00740	19492.2	0.0361463	0.0647683	0.558087	0.576785	0.759347
MC1_RS03870	1123.95	0.0360541	0.0471257	0.765062	0.444235	0.66564
MC1_RS05110	16211.8	0.035966	0.0316275	1.13717	0.255466	0.494529
MC1_RS05295	398.433	0.0359118	0.0635911	0.564729	0.572258	0.755968
MC1_RS01190	7323.23	0.0358853	0.0464783	0.772087	0.440063	0.662222
MC1_RS01495	3442.74	0.0350345	0.0585533	0.598336	0.549616	0.734044
MC1_RS09370	1466.86	0.0350199	0.0551779	0.634673	0.525642	0.71567
MC1_RS01200	40644.7	0.0344954	0.0675159	0.510922	0.609405	0.780353
MC1_RS00110	314.299	0.0344934	0.114567	0.301077	0.763356	0.878768
MC1_RS00820	6223.17	0.0341692	0.0325309	1.05036	0.293553	0.534035
MC1_RS08770	22.4033	0.0338428	0.225888	0.149821	0.880906	NA
MC1_RS00035	2198.98	0.0334936	0.0471856	0.709827	0.477812	0.688881
MC1_RS03680	1229.5	0.0331426	0.0656464	0.504866	0.613653	0.783708
MC1_RS03450	1738.18	0.0330586	0.0314716	1.05043	0.293522	0.534035
MC1_RS05645	5995.94	0.0328437	0.0243073	1.35119	0.176635	0.387877
MC1_RS05800	7580.68	0.0327658	0.0495498	0.66127	0.508439	0.704573
MC1_RS03390	37037.5	0.0320046	0.0300956	1.06343	0.287586	0.526677
MC1_RS02765	5019.21	0.0314809	0.0338856	0.929035	0.352871	0.588987
MC1_RS00485	1073.17	0.0313554	0.0635434	0.493448	0.621696	0.785263
MC1_RS04190	38567	0.0312673	0.0467249	0.669178	0.503382	0.703428
MC1_RS01430	2920.26	0.0311321	0.0376805	0.826213	0.408683	0.636547
MC1_RS01705	4890.63	0.0310479	0.0435604	0.712755	0.475997	0.688881
MC1_RS06155	3903.73	0.0308344	0.048539	0.635249	0.525266	0.71567
MC1_RS03455	28256.2	0.0308256	0.0368794	0.835849	0.40324	0.632013
MC1_RS01750	23010.9	0.0304737	0.0615362	0.495215	0.620448	0.785263
MC1_RS10300	876.336	0.0302197	0.0719364	0.42009	0.67442	0.815943
MC1_RS05065	10249.9	0.0299988	0.0445497	0.673379	0.500706	0.702895
MC1_RS03155	2504.15	0.0296724	0.0378706	0.78352	0.433322	0.658205
MC1_RS06545	2811.59	0.0296109	0.0291714	1.01506	0.310075	0.549893
MC1_RS00580	3982.97	0.02949	0.0289783	1.01766	0.30884	0.549893
MC1_RS03365	8391.86	0.0289672	0.0650743	0.44514	0.656218	0.802078
MC1_RS00520	1540	0.0289659	0.0651611	0.444527	0.656662	0.802078
MC1_RS06140	3594.7	0.0287906	0.0321158	0.896464	0.370005	0.60373
MC1_RS06485	10524.5	0.0287802	0.0591751	0.486357	0.626714	0.785263
MC1_RS03810	4632.04	0.0287759	0.0580345	0.495842	0.620006	0.785263
MC1_RS09190	80.9152	0.0287301	0.187191	0.15348	0.87802	0.936624
MC1_RS04165	3951.11	0.0277918	0.0378866	0.733552	0.463222	0.682643
MC1_RS00555	3376.91	0.0277867	0.0402291	0.690711	0.489747	0.69447
MC1_RS04470	678.07	0.0273361	0.0893643	0.305896	0.759684	0.875261
MC1_RS00945	11987.3	0.0273022	0.0560985	0.486684	0.626482	0.785263
MC1_RS03860	648.211	0.0270439	0.0555959	0.486437	0.626657	0.785263
MC1_RS04330	5514.98	0.0268858	0.0349189	0.76995	0.44133	0.662743
MC1_RS05085	12230.2	0.026736	0.0302998	0.882381	0.377571	0.612039
MC1_RS04070	161.123	0.0266744	0.121326	0.219857	0.825983	0.914061
MC1_RS01845	689.686	0.0266712	0.0594734	0.448455	0.653825	0.802078
MC1_RS10320	2111.12	0.0265263	0.0568588	0.46653	0.640836	0.792692
MC1_RS01425	3489.14	0.0263423	0.0467262	0.56376	0.572918	0.755968
MC1_RS01055	801.662	0.0262368	0.068475	0.383158	0.701602	0.837542
MC1_RS03540	9014.25	0.0259388	0.0891908	0.290824	0.771186	0.88415
MC1_RS01435	653.372	0.0259331	0.0581695	0.445819	0.655728	0.802078
MC1_RS09945	95.1377	0.025834	0.205197	0.125899	0.899812	0.949274
MC1_RS00670	4272.11	0.0257543	0.0478558	0.538166	0.590463	0.770413
MC1_RS01975	1398.59	0.0254336	0.0668001	0.380741	0.703395	0.837542
MC1_RS03685	965.368	0.0251743	0.0774658	0.324973	0.745202	0.865694
MC1_RS09915	4433.69	0.0248006	0.0416885	0.594904	0.551907	0.736402
MC1_RS09555	91.0459	0.0243324	0.137627	0.176799	0.859666	0.930287
MC1_RS02545	929.5	0.0243014	0.0411114	0.591112	0.554445	0.739085
MC1_RS06235	20645.1	0.0241279	0.0338329	0.71315	0.475753	0.688881
MC1_RS05130	22323.3	0.0238213	0.0324853	0.733295	0.463379	0.682643
MC1_RS07820	75.2632	0.0237625	0.149068	0.159408	0.873348	0.934653
MC1_RS01835	5562.13	0.0236696	0.0857898	0.275902	0.782623	0.88998
MC1_RS00560	14457.7	0.0235933	0.0343419	0.68701	0.492076	0.696362
MC1_RS05670	1056.28	0.0235823	0.0891857	0.264418	0.791458	0.898556
MC1_RS02110	10937	0.0231604	0.0293685	0.788613	0.430338	0.656044
MC1_RS00540	8829.02	0.0230414	0.106129	0.217108	0.828124	0.914893
MC1_RS01050	522.724	0.0228775	0.0969373	0.236003	0.81343	0.90433
MC1_RS10560	32.7124	0.0225956	0.203103	0.111252	0.911417	0.953302
MC1_RS10450	519.51	0.0225117	0.107231	0.209938	0.833716	0.916583
MC1_RS06065	664.624	0.0224682	0.0936094	0.240021	0.810314	0.903142
MC1_RS00380	9886.55	0.0223613	0.0307276	0.727729	0.466779	0.686931
MC1_RS05100	10329.5	0.021791	0.0340041	0.640836	0.521629	0.715346
MC1_RS00250	2397.3	0.021684	0.127437	0.170155	0.864889	0.931446
MC1_RS01515	5678.77	0.0216077	0.0278351	0.776275	0.437587	0.662051
MC1_RS02675	7620.2	0.0213413	0.0455756	0.468262	0.639597	0.792286
MC1_RS00490	5292.13	0.0212055	0.0431864	0.491022	0.623411	0.785263
MC1_RS10070	22.4129	0.0211367	0.280244	0.0754225	0.939879	NA
MC1_RS06650	20899.6	0.0210474	0.042179	0.499002	0.617778	0.785263
MC1_RS04355	4285.41	0.0206122	0.0533391	0.386438	0.699173	0.836684
MC1_RS02440	5400.66	0.02046	0.0607984	0.336523	0.736477	0.861992
MC1_RS00355	14331	0.0201403	0.0451277	0.446296	0.655384	0.802078
MC1_RS01215	6817.22	0.0200079	0.05842	0.342484	0.731987	0.858889
MC1_RS06260	5650.9	0.0197814	0.0439355	0.450238	0.652539	0.801759
MC1_RS06555	20402.6	0.0195425	0.0411463	0.474951	0.634822	0.789863
MC1_RS09895	403.027	0.0190523	0.0870683	0.21882	0.82679	0.914233
MC1_RS01815	2121.88	0.0186067	0.0509777	0.364997	0.715114	0.844301
MC1_RS01660	2888.73	0.0186024	0.129308	0.143862	0.88561	0.940667
MC1_RS09505	1512.61	0.0184861	0.0369964	0.499672	0.617306	0.785263
MC1_RS10480	733.467	0.0181098	0.0746445	0.242614	0.808304	0.903142
MC1_RS06725	5468.84	0.018105	0.049997	0.362121	0.717261	0.84515
MC1_RS03095	2991.03	0.017709	0.0636266	0.278327	0.780762	0.889299
MC1_RS01100	656.508	0.0174025	0.0639381	0.272178	0.785485	0.89251
MC1_RS03525	16222.5	0.017129	0.0323646	0.52925	0.596632	0.772705
MC1_RS02330	577.792	0.016857	0.0692715	0.243347	0.807737	0.903142
MC1_RS01195	25655.1	0.0163588	0.063462	0.257772	0.796583	0.899834
MC1_RS05020	15325.4	0.0163529	0.0560868	0.291564	0.77062	0.88415
MC1_RS05855	1088.96	0.0162836	0.0576033	0.282684	0.777419	0.886941
MC1_RS06710	8308.88	0.0162784	0.0658927	0.247045	0.804874	0.903142
MC1_RS00505	1457.11	0.0161235	0.0766178	0.21044	0.833324	0.916583
MC1_RS05060	15183.5	0.0147412	0.0298411	0.49399	0.621313	0.785263
MC1_RS04155	6226.83	0.0145212	0.0298994	0.48567	0.627201	0.785263
MC1_RS03010	1789.17	0.0145087	0.0397826	0.364699	0.715336	0.844301
MC1_RS02620	1052.6	0.0142671	0.0578803	0.246493	0.805301	0.903142
MC1_RS06740	143.613	0.0140953	0.150769	0.0934895	0.925515	0.960004
MC1_RS02825	3372.22	0.0140252	0.0798455	0.175654	0.860566	0.930287
MC1_RS02855	3722.53	0.0140127	0.0308859	0.453691	0.650051	0.800677
MC1_RS05390	27461	0.0138693	0.0249121	0.556728	0.577713	0.759347
MC1_RS05125	10782.1	0.0137668	0.0430243	0.319977	0.748986	0.86865
MC1_RS03760	1053.84	0.013723	0.0474008	0.289511	0.772191	0.884578
MC1_RS01760	1244.33	0.0137163	0.0585131	0.234415	0.814663	0.90433
MC1_RS03195	5717.9	0.0137097	0.0568759	0.241046	0.80952	0.903142
MC1_RS05710	81.3188	0.0131523	0.149224	0.0881379	0.929767	0.961331
MC1_RS10330	216.541	0.0131291	0.0981349	0.133786	0.893572	0.94585
MC1_RS08970	280.323	0.0129419	0.136813	0.0945956	0.924636	0.960004
MC1_RS01185	2210.73	0.0127631	0.060956	0.209382	0.83415	0.916583
MC1_RS04200	5948.32	0.0125572	0.0246123	0.510199	0.609912	0.780353
MC1_RS01270	6816.17	0.0125161	0.0549427	0.227802	0.8198	0.908655
MC1_RS06215	3323.56	0.0121292	0.0460139	0.263599	0.792089	0.898556
MC1_RS05365	14685.5	0.0119134	0.0492594	0.24185	0.808896	0.903142
MC1_RS01000	4320	0.0118064	0.0738835	0.159798	0.873041	0.934653
MC1_RS05120	10472.9	0.0118013	0.0576163	0.204825	0.837709	0.919052
MC1_RS10590	955.128	0.0114701	0.0750072	0.15292	0.878461	0.936624
MC1_RS06055	3021.05	0.0114519	0.0584176	0.196036	0.844582	0.9237
MC1_RS01800	2746.48	0.0110804	0.0357386	0.310039	0.756531	0.873784
MC1_RS08695	707.125	0.0108256	0.0672755	0.160914	0.872161	0.934653
MC1_RS10510	7.8065	0.0103859	0.74901	0.0138662	0.988937	NA
MC1_RS06100	3800.11	0.00996555	0.0627503	0.158813	0.873816	0.934653
MC1_RS06015	11622.2	0.00993143	0.0345793	0.287208	0.773953	0.885873
MC1_RS01600	1814.72	0.00992771	0.0399747	0.24835	0.803864	0.903142
MC1_RS01250	842.769	0.00955581	0.0465889	0.205109	0.837487	0.919052
MC1_RS00890	19417.4	0.00932889	0.0589024	0.158379	0.874158	0.934653
MC1_RS02595	5157.18	0.00909176	0.0275165	0.330412	0.741089	0.863064
MC1_RS10130	1491.02	0.00871585	0.0552319	0.157805	0.874611	0.934653
MC1_RS02105	12459.8	0.00840266	0.0389841	0.215541	0.829346	0.914893
MC1_RS00630	3974.68	0.00838763	0.0562312	0.149163	0.881425	0.936932
MC1_RS03005	18290.7	0.00836071	0.0496565	0.168371	0.866291	0.931446
MC1_RS06345	2603.07	0.00825809	0.0317569	0.260041	0.794832	0.899834
MC1_RS04325	1547.81	0.00754514	0.0471301	0.160092	0.872809	0.934653
MC1_RS06630	15105.9	0.00729134	0.0403984	0.180486	0.856771	0.930287
MC1_RS01960	1835.41	0.00713968	0.0563099	0.126793	0.899105	0.949243
MC1_RS00195	1045.26	0.00690685	0.065736	0.10507	0.916321	0.955925
MC1_RS10200	89.2079	0.00673845	0.135877	0.0495922	0.960447	0.977547
MC1_RS01720	4172.72	0.00667313	0.0274321	0.24326	0.807804	0.903142
MC1_RS02720	948.284	0.00624383	0.0449195	0.139	0.88945	0.943063
MC1_RS05280	7904.76	0.00612457	0.0362993	0.168724	0.866014	0.931446
MC1_RS06225	3613.04	0.00597515	0.0336004	0.17783	0.858857	0.930287
MC1_RS03085	780.215	0.00564494	0.0613034	0.092082	0.926633	0.960004
MC1_RS04360	596.242	0.00557815	0.075666	0.0737207	0.941233	0.969448
MC1_RS03015	567.986	0.00555898	0.0704231	0.0789369	0.937083	0.966755
MC1_RS05105	6148.32	0.0049243	0.0444532	0.110775	0.911795	0.953302
MC1_RS10595	2314.3	0.00450571	0.0655316	0.0687562	0.945184	0.969526
MC1_RS06310	10560	0.00443022	0.0361967	0.122393	0.902588	0.94973
MC1_RS02970	5943.37	0.00403084	0.0269286	0.149686	0.881012	0.936932
MC1_RS03960	533.606	0.00395829	0.0596688	0.0663376	0.947109	0.969526
MC1_RS02480	5668.39	0.00394524	0.0414135	0.0952646	0.924105	0.960004
MC1_RS05655	2316.53	0.00348534	0.0348621	0.0999751	0.920364	0.958214
MC1_RS05410	2119.19	0.00347411	0.0330769	0.105031	0.916351	0.955925
MC1_RS05955	2061.34	0.00300477	0.053869	0.0557792	0.955518	0.974294
MC1_RS02165	2396.44	0.0028259	0.0409255	0.0690499	0.94495	0.969526
MC1_RS01775	19063.1	0.00253659	0.0535279	0.0473881	0.962204	0.977858
MC1_RS02485	5231.53	0.00253508	0.0711861	0.035612	0.971592	0.984237
MC1_RS05345	3084.62	0.00240264	0.0371351	0.0647	0.948413	0.969526
MC1_RS05820	2864.33	0.00231232	0.0438082	0.0527828	0.957905	0.976018
MC1_RS08935	30.6265	0.00214474	0.210364	0.0101954	0.991865	0.994869
MC1_RS02270	981.837	0.00164419	0.0694707	0.0236674	0.981118	0.989594
MC1_RS06705	14874.9	0.00142561	0.0369619	0.0385697	0.969233	0.982559
MC1_RS05905	681.678	0.00137845	0.164876	0.0083605	0.993329	0.995461
MC1_RS04905	4274.99	0.00129892	0.0595106	0.0218267	0.982586	0.990362
MC1_RS09055	438.123	0.000993917	0.0858053	0.0115834	0.990758	0.994869
MC1_RS08975	844.783	0.000925564	0.0483881	0.0191279	0.984739	0.991818
MC1_RS01230	40953.7	0.000730467	0.138898	0.00525904	0.995804	0.996515
MC1_RS00655	7030.85	0.000509599	0.051009	0.00999038	0.992029	0.994869
MC1_RS06175	745.076	-0.000281949	0.0924076	-0.00305114	0.997566	0.997566
MC1_RS01805	10024.9	-0.000406572	0.0333903	-0.0121764	0.990285	0.994869
MC1_RS02150	47.5283	-0.00112944	0.200168	-0.00564247	0.995498	0.996515
MC1_RS06255	17272.2	-0.00114846	0.0472658	-0.0242978	0.980615	0.989594
MC1_RS09750	669.241	-0.0012722	0.0918952	-0.0138441	0.988954	0.994634
MC1_RS01610	1573.03	-0.00172679	0.114248	-0.0151145	0.987941	0.994328
MC1_RS06240	3624.05	-0.0019918	0.040526	-0.0491487	0.960801	0.977547
MC1_RS02185	7772.89	-0.00224637	0.0252106	-0.0891044	0.928999	0.961246
MC1_RS03635	243.003	-0.00232102	0.0879795	-0.0263814	0.978953	0.988834
MC1_RS03190	4983.43	-0.00254555	0.054145	-0.0470135	0.962502	0.977858
MC1_RS04750	9321.13	-0.00265302	0.0412227	-0.0643582	0.948685	0.969526
MC1_RS00755	11928.7	-0.00313049	0.0936088	-0.0334423	0.973322	0.985277
MC1_RS03440	6271.46	-0.00316653	0.0492792	-0.0642569	0.948766	0.969526
MC1_RS02715	5666.21	-0.0033201	0.0279452	-0.118808	0.905428	0.951616
MC1_RS03215	1402.29	-0.0037674	0.0650566	-0.0579095	0.953821	0.973272
MC1_RS00970	6245.97	-0.00377549	0.0465638	-0.0810821	0.935377	0.965706
MC1_RS03220	19110.7	-0.00386566	0.122403	-0.0315815	0.974806	0.985845
MC1_RS00685	528.359	-0.0040263	0.0987874	-0.0407572	0.967489	0.981501
MC1_RS09235	824.634	-0.00412427	0.133151	-0.0309743	0.97529	0.985845
MC1_RS02170	5767.47	-0.00428546	0.0577538	-0.0742022	0.940849	0.969448
MC1_RS01180	6560.28	-0.00483235	0.0736081	-0.0656497	0.947657	0.969526
MC1_RS00020	1507.28	-0.00518667	0.0419495	-0.123641	0.9016	0.94973
MC1_RS00550	8016.64	-0.00535469	0.0301215	-0.17777	0.858904	0.930287
MC1_RS06525	34749.8	-0.00542271	0.0590522	-0.0918291	0.926834	0.960004
MC1_RS04960	4995.45	-0.00542914	0.0826736	-0.0656696	0.947641	0.969526
MC1_RS05250	6696.07	-0.00559364	0.0428919	-0.130413	0.89624	0.946946
MC1_RS10135	1190.99	-0.0056933	0.0622374	-0.0914773	0.927113	0.960004
MC1_RS04280	1036.78	-0.00592058	0.0626032	-0.0945731	0.924654	0.960004
MC1_RS02260	1224.05	-0.00613699	0.0434749	-0.141162	0.887742	0.942217
MC1_RS01910	84.5996	-0.00625333	0.144563	-0.0432569	0.965497	0.980189
MC1_RS03950	6940.66	-0.0062738	0.0243563	-0.257585	0.796727	0.899834
MC1_RS06250	2753.71	-0.00660889	0.047735	-0.13845	0.889885	0.943063
MC1_RS00515	10915.1	-0.00667835	0.0353889	-0.188713	0.850317	0.926965
MC1_RS04875	19870.1	-0.00668901	0.0512974	-0.130397	0.896253	0.946946
MC1_RS00275	1278.18	-0.00691377	0.0387558	-0.178393	0.858414	0.930287
MC1_RS04400	5628.01	-0.0070849	0.0653665	-0.108387	0.913688	0.954569
MC1_RS01675	5345.73	-0.00717219	0.0301745	-0.237691	0.812121	0.904033
MC1_RS06670	3955.43	-0.00719422	0.0290627	-0.247541	0.804489	0.903142
MC1_RS09760	470.791	-0.00749378	0.0665697	-0.11257	0.910371	0.953236
MC1_RS05650	7372.22	-0.00751541	0.0616373	-0.121929	0.902955	0.94973
MC1_RS04030	7965.54	-0.00765472	0.0230936	-0.331465	0.740293	0.863064
MC1_RS01115	1402.39	-0.00767777	0.0614891	-0.124864	0.900631	0.949424
MC1_RS03475	11174.1	-0.00777354	0.0302305	-0.257142	0.797069	0.899834
MC1_RS03175	1125.01	-0.00784892	0.108832	-0.0721193	0.942507	0.969448
MC1_RS02160	3689.98	-0.0085247	0.0491423	-0.17347	0.862282	0.931424
MC1_RS01510	4500.85	-0.00942711	0.0446896	-0.210946	0.832929	0.916583
MC1_RS08720	351.733	-0.00959084	0.0718872	-0.133415	0.893865	0.94585
MC1_RS02530	3522.34	-0.00960085	0.0472948	-0.203	0.839135	0.919795
MC1_RS00235	132.137	-0.0096169	0.134867	-0.0713068	0.943154	0.969448
MC1_RS01680	5096.68	-0.0101073	0.0281682	-0.358819	0.71973	0.846439
MC1_RS06030	13056.7	-0.0101956	0.0884069	-0.115326	0.908187	0.952892
MC1_RS10465	536.121	-0.0102411	0.120321	-0.0851152	0.93217	0.963105
MC1_RS03615	8949.9	-0.0102517	0.0322849	-0.317538	0.750835	0.869474
MC1_RS09335	637.235	-0.0102753	0.0544938	-0.188559	0.850439	0.926965
MC1_RS00875	3183.37	-0.010299	0.0414685	-0.248357	0.803858	0.903142
MC1_RS05545	4651.35	-0.0103447	0.0545524	-0.189629	0.8496	0.926965
MC1_RS05660	1473.48	-0.0104836	0.033338	-0.314463	0.753169	0.870619
MC1_RS09780	47.6069	-0.0104888	0.179314	-0.0584938	0.953355	0.973272
MC1_RS04880	21482.8	-0.0111021	0.0658919	-0.168489	0.866198	0.931446
MC1_RS01345	4486.87	-0.0111273	0.0313796	-0.354602	0.722887	0.848923
MC1_RS01965	1232.69	-0.012129	0.0632916	-0.191637	0.848026	0.926743
MC1_RS02265	1158.45	-0.0121527	0.0519857	-0.23377	0.815164	0.90433
MC1_RS05825	847.323	-0.0121758	0.0647645	-0.188002	0.850875	0.926965
MC1_RS03355	4876.38	-0.0124096	0.038558	-0.321842	0.747573	0.867729
MC1_RS05245	7671.55	-0.012535	0.0349028	-0.359142	0.719489	0.846439
MC1_RS01850	1638.84	-0.0128138	0.177421	-0.0722223	0.942425	0.969448
MC1_RS00575	3311.16	-0.0132613	0.0395117	-0.335629	0.737151	0.86206
MC1_RS02445	2029.25	-0.013332	0.0659089	-0.202279	0.839699	0.919795
MC1_RS09450	697.674	-0.0135858	0.0565967	-0.240046	0.810294	0.903142
MC1_RS01410	18.8582	-0.0139726	0.335471	-0.0416508	0.966777	NA
MC1_RS03165	5490.69	-0.0141756	0.0316821	-0.447434	0.654562	0.802078
MC1_RS04965	1918.24	-0.0141798	0.123041	-0.115244	0.908251	0.952892
MC1_RS01605	4260.98	-0.0143693	0.0377486	-0.380657	0.703458	0.837542
MC1_RS02095	356.69	-0.0144127	0.0676789	-0.212957	0.831361	0.916394
MC1_RS04145	5199.13	-0.0146634	0.0383192	-0.382663	0.701969	0.837542
MC1_RS03570	6666.96	-0.0148427	0.0367953	-0.403385	0.686665	0.825766
MC1_RS02220	6901.31	-0.0150598	0.0850372	-0.177097	0.859432	0.930287
MC1_RS04650	3032.5	-0.0153058	0.0644928	-0.237326	0.812404	0.904033
MC1_RS01940	5820.71	-0.0158091	0.0406201	-0.389195	0.697132	0.835485
MC1_RS05900	661.8	-0.0160327	0.10721	-0.149545	0.881123	0.936932
MC1_RS09175	1159.94	-0.016307	0.157494	-0.103541	0.917534	0.956447
MC1_RS06265	27555.9	-0.0163813	0.035213	-0.465208	0.641783	0.792692
MC1_RS06805	654.743	-0.0166185	0.0450527	-0.368867	0.712227	0.844188
MC1_RS04945	62.759	-0.0169792	0.150606	-0.112739	0.910237	0.953236
MC1_RS00535	36826.5	-0.0171661	0.0266649	-0.643772	0.519723	0.715258
MC1_RS05135	6304	-0.0173612	0.0449503	-0.38623	0.699327	0.836684
MC1_RS01615	6861.42	-0.0173759	0.0434269	-0.400118	0.68907	0.827238
MC1_RS01350	2835.05	-0.0176662	0.0590772	-0.299037	0.764912	0.879837
MC1_RS03995	1934.23	-0.0179628	0.0440194	-0.408065	0.683226	0.823752
MC1_RS05470	9186.99	-0.0184569	0.0384037	-0.480601	0.6308	0.787656
MC1_RS01285	491.112	-0.0185428	0.0662887	-0.279728	0.779686	0.888804
MC1_RS04640	2463.79	-0.0186095	0.0379419	-0.490475	0.623798	0.785263
MC1_RS10065	151.457	-0.0187564	0.106309	-0.176432	0.859955	0.930287
MC1_RS03260	6013.75	-0.0187672	0.0244015	-0.769099	0.441835	0.662752
MC1_RS04425	691.442	-0.0188191	0.0496763	-0.378834	0.704811	0.837542
MC1_RS05050	6926.26	-0.0189122	0.124992	-0.151308	0.879733	0.936932
MC1_RS04385	5624.47	-0.0191063	0.0522689	-0.365538	0.71471	0.844301
MC1_RS02370	4736.09	-0.0193854	0.0291592	-0.664811	0.506171	0.703645
MC1_RS04265	358.079	-0.0195788	0.0800193	-0.244676	0.806708	0.903142
MC1_RS03695	10369.5	-0.0199569	0.0454739	-0.438865	0.660759	0.806181
MC1_RS01690	714.566	-0.0200248	0.0485224	-0.412691	0.679833	0.821726
MC1_RS00835	1403.12	-0.0205015	0.0430162	-0.476599	0.633647	0.789804
MC1_RS03575	8598.23	-0.0206505	0.029535	-0.699187	0.484435	0.691838
MC1_RS02860	164.014	-0.0215568	0.130194	-0.165574	0.868492	0.933096
MC1_RS04755	3232.63	-0.0218506	0.0470269	-0.464642	0.642188	0.792692
MC1_RS05565	5735.66	-0.0226751	0.0794186	-0.285514	0.77525	0.886633
MC1_RS07005	39.0512	-0.022691	0.227634	-0.099682	0.920597	0.958214
MC1_RS00870	7062.37	-0.0228136	0.0346127	-0.659111	0.509824	0.704987
MC1_RS03415	6915.82	-0.0228505	0.0449068	-0.508843	0.610862	0.780856
MC1_RS02805	5837	-0.0229064	0.027843	-0.822698	0.410679	0.637167
MC1_RS02890	5564.98	-0.0230263	0.0497091	-0.463221	0.643206	0.79325
MC1_RS06560	4099.56	-0.02321	0.0310507	-0.747489	0.454769	0.674927
MC1_RS01485	2320.08	-0.0234371	0.0376853	-0.621917	0.533996	0.722132
MC1_RS05925	4277.85	-0.0237034	0.0452072	-0.524329	0.60005	0.774811
MC1_RS01530	16804.1	-0.023764	0.0636788	-0.373186	0.70901	0.841754
MC1_RS04575	1178.53	-0.0239425	0.0467496	-0.512144	0.608551	0.780353
MC1_RS06715	2841.3	-0.0242987	0.13056	-0.186111	0.852358	0.927858
MC1_RS02760	5327.55	-0.0243356	0.0405111	-0.600714	0.548031	0.73302
MC1_RS09925	657.43	-0.0249252	0.0960373	-0.259536	0.795221	0.899834
MC1_RS00765	10256.9	-0.0252904	0.0693379	-0.364741	0.715304	0.844301
MC1_RS01970	4373.4	-0.0256798	0.0285454	-0.899612	0.368327	0.603539
MC1_RS06645	9908	-0.0258646	0.0383234	-0.674904	0.499737	0.702238
MC1_RS02810	2697.54	-0.0259722	0.039406	-0.659093	0.509836	0.704987
MC1_RS04000	120.779	-0.0266983	0.232764	-0.114701	0.908682	0.952892
MC1_RS04380	6232.99	-0.02701	0.0346231	-0.780114	0.435324	0.659339
MC1_RS02055	3259.71	-0.027074	0.0328169	-0.825001	0.409371	0.636547
MC1_RS03675	4256.54	-0.0272292	0.0289873	-0.939347	0.347552	0.585946
MC1_RS01005	5851.28	-0.027291	0.0670414	-0.407076	0.683952	0.823918
MC1_RS02850	2376.05	-0.0276179	0.0362822	-0.761196	0.44654	0.667295
MC1_RS01935	9282.91	-0.0282758	0.01818	-1.55532	0.119869	0.305895
MC1_RS03065	24576.8	-0.0285499	0.0235406	-1.21279	0.225208	0.457271
MC1_RS05830	586.379	-0.0286067	0.0553978	-0.516387	0.605584	0.779085
MC1_RS05055	4586.8	-0.0287893	0.113923	-0.252709	0.800493	0.902972
MC1_RS04760	14584.9	-0.0289975	0.104492	-0.277509	0.781389	0.889299
MC1_RS02975	7348.05	-0.0291893	0.0379128	-0.769906	0.441356	0.662743
MC1_RS06720	2488.06	-0.0295908	0.0999871	-0.295946	0.767271	0.881709
MC1_RS09195	567.205	-0.0296114	0.0596964	-0.496034	0.619871	0.785263
MC1_RS09510	275.428	-0.0297213	0.0909771	-0.32669	0.743902	0.865333
MC1_RS09655	60.8545	-0.0297363	0.132985	-0.223606	0.823064	0.911551
MC1_RS01740	2793.99	-0.0297624	0.0608602	-0.48903	0.624821	0.785263
MC1_RS01985	3890.42	-0.0300385	0.05599	-0.536497	0.591615	0.771026
MC1_RS04890	5844.59	-0.0301676	0.0265663	-1.13556	0.256142	0.494529
MC1_RS06135	25665.4	-0.030293	0.0402175	-0.753228	0.451313	0.67122
MC1_RS04590	890.022	-0.0303544	0.0436294	-0.695733	0.486596	0.692806
MC1_RS04700	44549.1	-0.0303888	0.0611744	-0.496756	0.619361	0.785263
MC1_RS06700	5114.14	-0.0313967	0.0492711	-0.637224	0.523979	0.715492
MC1_RS04395	1076.45	-0.0316614	0.0594029	-0.532995	0.594037	0.771406
MC1_RS03850	1977.41	-0.0317025	0.0494151	-0.641554	0.521162	0.715346
MC1_RS05975	2445.19	-0.0317368	0.0474585	-0.668728	0.503669	0.703428
MC1_RS06085	20075.3	-0.0322362	0.0267679	-1.20428	0.22848	0.458886
MC1_RS03545	9611.99	-0.0325094	0.06869	-0.473277	0.636016	0.789945
MC1_RS02605	2784.06	-0.0326946	0.0459878	-0.71094	0.477121	0.688881
MC1_RS00605	72531.7	-0.0331848	0.0519664	-0.638582	0.523095	0.715346
MC1_RS06775	7662.79	-0.0332135	0.0459578	-0.722695	0.469867	0.688881
MC1_RS02625	60.5865	-0.0333668	0.180596	-0.18476	0.853418	0.92829
MC1_RS04950	51.8389	-0.0335382	0.19534	-0.171692	0.86368	0.931446
MC1_RS01370	1577.06	-0.0337326	0.0608365	-0.554479	0.579251	0.760573
MC1_RS05850	3106.27	-0.0339036	0.0426128	-0.79562	0.426253	0.65337
MC1_RS03465	983.814	-0.0339455	0.0808047	-0.420093	0.674417	0.815943
MC1_RS04525	125.615	-0.0340021	0.120013	-0.283319	0.776932	0.886941
MC1_RS06590	10452.1	-0.0340176	0.0300759	-1.13106	0.25803	0.494529
MC1_RS05845	8187.81	-0.0341881	0.0420758	-0.812535	0.416484	0.644746
MC1_RS09085	5421.29	-0.0342951	0.0425508	-0.805979	0.420255	0.647719
MC1_RS03670	1831.46	-0.0345589	0.0480817	-0.718753	0.472293	0.688881
MC1_RS02125	566.491	-0.035145	0.0943669	-0.37243	0.709573	0.841754
MC1_RS03830	1125.34	-0.0351924	0.0667504	-0.527223	0.598039	0.772926
MC1_RS04970	474.761	-0.035228	0.179439	-0.196324	0.844357	0.9237
MC1_RS03360	2074.72	-0.0352844	0.0506375	-0.696803	0.485926	0.692806
MC1_RS03335	13547.6	-0.0355371	0.0408491	-0.86996	0.384322	0.614532
MC1_RS01655	5830.23	-0.0356397	0.0439553	-0.810817	0.417471	0.644847
MC1_RS06530	3109.16	-0.0367311	0.0518189	-0.708836	0.478426	0.688881
MC1_RS01785	21098.3	-0.0371729	0.0394583	-0.942082	0.346151	0.585697
MC1_RS05665	4929.44	-0.0374728	0.0254887	-1.47018	0.141514	0.340655
MC1_RS10580	851.943	-0.0374776	0.0526419	-0.711936	0.476505	0.688881
MC1_RS06855	2564.87	-0.0376602	0.0619207	-0.6082	0.543055	0.730855
MC1_RS06750	17356	-0.0378594	0.0209742	-1.80505	0.0710675	0.218826
MC1_RS02960	953.164	-0.037867	0.0626562	-0.604363	0.545603	0.732417
MC1_RS05315	743.177	-0.038137	0.0557793	-0.683712	0.494157	0.696472
MC1_RS04600	2128.24	-0.0381914	0.0351632	-1.08612	0.277426	0.516168
MC1_RS01110	1346.44	-0.0382725	0.0692714	-0.552501	0.580605	0.761235
MC1_RS04020	2078.2	-0.0383059	0.113097	-0.338699	0.734837	0.861157
MC1_RS04670	13315.7	-0.0385511	0.0362144	-1.06453	0.28709	0.526458
MC1_RS03925	1480.91	-0.0388167	0.0577598	-0.672037	0.50156	0.703389
MC1_RS04025	13216.9	-0.0388952	0.0195927	-1.98519	0.0471235	0.171425
MC1_RS03060	22029.4	-0.039647	0.0439088	-0.90294	0.366558	0.601656
MC1_RS01725	1055.9	-0.0396516	0.0631305	-0.628089	0.529946	0.71876
MC1_RS00585	1009.2	-0.0396626	0.0651501	-0.608788	0.542665	0.730855
MC1_RS02050	2231.47	-0.0406929	0.0932362	-0.436449	0.662511	0.807111
MC1_RS00480	7006	-0.0413478	0.0224001	-1.84587	0.0649106	0.209057
MC1_RS04120	1874.12	-0.0414528	0.0362327	-1.14407	0.252594	0.491506
MC1_RS06870	1449.73	-0.0416559	0.0667403	-0.624149	0.53253	0.720844
MC1_RS00975	1980.11	-0.0418589	0.0459284	-0.911396	0.362087	0.598918
MC1_RS09575	268.829	-0.0419233	0.0855464	-0.490064	0.624088	0.785263
MC1_RS10225	805.463	-0.0420098	0.0596946	-0.703745	0.481591	0.691301
MC1_RS05595	4998.8	-0.0422672	0.0479355	-0.881751	0.377911	0.612039
MC1_RS04530	1626.74	-0.0423435	0.0358926	-1.17973	0.238108	0.472505
MC1_RS01505	2094.85	-0.0424696	0.062132	-0.683537	0.494267	0.696472
MC1_RS04490	1440.78	-0.0426243	0.112303	-0.379548	0.704281	0.837542
MC1_RS03470	5368.04	-0.0431625	0.0381908	-1.13018	0.258399	0.49456
MC1_RS04920	107606	-0.0437856	0.170235	-0.257207	0.797019	0.899834
MC1_RS04565	13380.6	-0.0439708	0.0329487	-1.33453	0.182032	0.397238
MC1_RS00030	4200.36	-0.0449066	0.0647939	-0.693069	0.488266	0.693289
MC1_RS02840	2410.86	-0.0449215	0.0518524	-0.866334	0.386307	0.616419
MC1_RS09880	206.091	-0.0449665	0.145983	-0.308026	0.758063	0.874816
MC1_RS06760	17405.9	-0.0450027	0.0539516	-0.834131	0.404207	0.632013
MC1_RS01020	4599.41	-0.0451042	0.0495861	-0.909614	0.363026	0.598954
MC1_RS02950	655.633	-0.0452421	0.0578731	-0.781746	0.434364	0.658597
MC1_RS09225	103.479	-0.0454298	0.125023	-0.36337	0.716328	0.844761
MC1_RS03070	5110.87	-0.0456586	0.0650323	-0.702091	0.482622	0.691364
MC1_RS00270	2485.89	-0.0460022	0.0366548	-1.25501	0.209475	0.437639
MC1_RS00165	3299.92	-0.04634	0.072382	-0.640215	0.522033	0.715346
MC1_RS05440	738.046	-0.0463604	0.0888088	-0.522025	0.601653	0.775756
MC1_RS10390	216.75	-0.046376	0.0811068	-0.571789	0.567465	0.753572
MC1_RS02980	7670.36	-0.0467949	0.0294175	-1.59072	0.111673	0.292985
MC1_RS03170	1663.01	-0.0468134	0.0557582	-0.839578	0.401145	0.631465
MC1_RS09850	197.122	-0.0471257	0.0918371	-0.513144	0.60785	0.780353
MC1_RS02680	9694.94	-0.0471299	0.047393	-0.994448	0.320005	0.559686
MC1_RS05895	5292.27	-0.0478474	0.0282759	-1.69216	0.090615	0.255951
MC1_RS05835	7448.56	-0.0479795	0.0433932	-1.10569	0.26886	0.508323
MC1_RS02475	9972.37	-0.0481386	0.0577656	-0.833344	0.404651	0.632013
MC1_RS04645	1635.78	-0.0481934	0.0615508	-0.782986	0.433635	0.658205
MC1_RS04180	5029.1	-0.0483252	0.0313988	-1.53908	0.123785	0.313039
MC1_RS04175	1547.81	-0.0486235	0.115613	-0.420573	0.674067	0.815943
MC1_RS01825	4609.73	-0.0486408	0.0268529	-1.81138	0.0700823	0.21748
MC1_RS00660	2195.57	-0.0491312	0.0476647	-1.03077	0.30265	0.543606
MC1_RS00415	4431.99	-0.0494954	0.0457462	-1.08196	0.279272	0.518224
MC1_RS05785	10358	-0.0499231	0.0660016	-0.756393	0.449413	0.669105
MC1_RS02540	10442	-0.049946	0.059217	-0.843439	0.398983	0.630186
MC1_RS01480	3285.37	-0.0500684	0.0536709	-0.932878	0.350883	0.587153
MC1_RS10055	278.414	-0.0501377	0.0767956	-0.652871	0.513839	0.707855
MC1_RS06550	17581.1	-0.0506619	0.0522693	-0.969248	0.332422	0.574257
MC1_RS03610	37887.9	-0.0507134	0.0225875	-2.2452	0.0247555	0.115739
MC1_RS04595	1249.8	-0.0508715	0.0555756	-0.915357	0.360004	0.596883
MC1_RS04910	7224.59	-0.0509997	0.0400798	-1.27245	0.203212	0.430059
MC1_RS10365	1093.6	-0.051161	0.0539139	-0.948939	0.342652	0.582591
MC1_RS06090	9074.45	-0.0512137	0.0509329	-1.00551	0.314649	0.55259
MC1_RS03075	3801.59	-0.0513923	0.0310179	-1.65686	0.097548	0.267153
MC1_RS03320	19407.5	-0.051421	0.0261835	-1.96387	0.0495449	0.176906
MC1_RS07700	2783.85	-0.0516146	0.0273429	-1.88768	0.0590691	0.198142
MC1_RS05180	10480	-0.051625	0.044252	-1.16661	0.243367	0.478391
MC1_RS05880	1893.16	-0.0522344	0.0477903	-1.09299	0.274397	0.514632
MC1_RS06585	15914.7	-0.0522419	0.0326753	-1.59882	0.109861	0.290385
MC1_RS02985	11434.4	-0.0522837	0.0232222	-2.25145	0.0243569	0.115444
MC1_RS01870	15455.9	-0.0523233	0.0357011	-1.46559	0.142759	0.342475
MC1_RS09265	236.5	-0.0530025	0.0747747	-0.708829	0.478431	0.688881
MC1_RS06315	9852.61	-0.0539585	0.0264058	-2.04343	0.0410095	0.156486
MC1_RS03650	12694.5	-0.054186	0.0271365	-1.99679	0.0458476	0.168589
MC1_RS10570	698.233	-0.0542509	0.077053	-0.704073	0.481387	0.691301
MC1_RS01025	9136.1	-0.054379	0.0452004	-1.20306	0.228952	0.458886
MC1_RS09095	274.678	-0.0548982	0.192897	-0.284598	0.775952	0.886712
MC1_RS06625	22414.6	-0.0558041	0.177234	-0.314862	0.752867	0.870619
MC1_RS07715	205.429	-0.0559963	0.105012	-0.533235	0.593871	0.771406
MC1_RS05805	462.267	-0.0560477	0.0953355	-0.5879	0.5566	0.741251
MC1_RS03660	2004.26	-0.0562221	0.0323197	-1.73956	0.0819358	0.239649
MC1_RS10325	328.211	-0.0564518	0.0787636	-0.716725	0.473544	0.688881
MC1_RS02210	2791.4	-0.0568059	0.0749363	-0.758055	0.448418	0.668334
MC1_RS10235	1518.44	-0.0572211	0.0594421	-0.962636	0.33573	0.576809
MC1_RS02320	182.717	-0.0576639	0.109157	-0.528265	0.597316	0.772705
MC1_RS03420	705.078	-0.0582133	0.0735298	-0.791697	0.428538	0.654824
MC1_RS04495	2937.76	-0.0583088	0.0669438	-0.871011	0.383748	0.614532
MC1_RS00150	3232.6	-0.0589015	0.105817	-0.556636	0.577776	0.759347
MC1_RS09620	1868.1	-0.0591766	0.0412714	-1.43384	0.151618	0.351429
MC1_RS10410	87.3199	-0.0593809	0.139142	-0.426765	0.66955	0.81286
MC1_RS02800	2673.44	-0.0595976	0.0388988	-1.53212	0.125494	0.315649
MC1_RS02710	4005.7	-0.0597467	0.0336812	-1.77389	0.0760821	0.228246
MC1_RS04580	4132.22	-0.0600366	0.071028	-0.845253	0.39797	0.629295
MC1_RS00525	7100.11	-0.0603981	0.0328192	-1.84033	0.0657205	0.20926
MC1_RS00405	6966.09	-0.0604614	0.0514552	-1.17503	0.239983	0.475553
MC1_RS08495	1980.75	-0.0605469	0.113789	-0.532096	0.59466	0.771406
MC1_RS06150	2345.01	-0.0606521	0.075785	-0.800318	0.423527	0.650615
MC1_RS05970	20362.7	-0.0607607	0.034425	-1.76502	0.0775605	0.231196
MC1_RS03725	69.0206	-0.0610185	0.187058	-0.326201	0.744273	0.865333
MC1_RS05445	396.482	-0.061075	0.113366	-0.538742	0.590065	0.770413
MC1_RS02705	2351.22	-0.061125	0.0557625	-1.09617	0.273005	0.512708
MC1_RS04765	20665.8	-0.0611678	0.087898	-0.695896	0.486494	0.692806
MC1_RS02020	333.058	-0.0612496	0.0708613	-0.864359	0.387391	0.617286
MC1_RS01360	5400.68	-0.0617626	0.0310328	-1.99024	0.0465646	0.170332
MC1_RS06510	1258.69	-0.0619496	0.0493066	-1.25642	0.208965	0.437608
MC1_RS00295	160.348	-0.0621709	0.144823	-0.42929	0.667712	0.811658
MC1_RS09220	342.272	-0.0624542	0.0768412	-0.812769	0.41635	0.644746
MC1_RS02665	3807.51	-0.0625562	0.0563209	-1.11071	0.266693	0.504914
MC1_RS07520	806.753	-0.063053	0.0527505	-1.19531	0.231967	0.462944
MC1_RS01260	1329.23	-0.0631167	0.0457622	-1.37923	0.167822	0.371268
MC1_RS02535	4053.73	-0.0631403	0.0662311	-0.953333	0.340421	0.580207
MC1_RS02405	22562.1	-0.0632935	0.0400086	-1.582	0.11365	0.296506
MC1_RS02465	2449.23	-0.0634001	0.033629	-1.88528	0.0593922	0.1983
MC1_RS03885	5178.57	-0.0635295	0.0313293	-2.0278	0.0425807	0.160364
MC1_RS01465	1392.45	-0.0635845	0.044173	-1.43944	0.150025	0.351429
MC1_RS06800	4193.32	-0.0638482	0.0431763	-1.47878	0.139199	0.337402
MC1_RS03835	2377.84	-0.0639065	0.0445856	-1.43335	0.151759	0.351429
MC1_RS10455	1063.48	-0.0643076	0.0684078	-0.940063	0.347185	0.585946
MC1_RS08830	252.281	-0.0649547	0.161358	-0.40255	0.687279	0.825796
MC1_RS06470	5533.75	-0.0650619	0.0371423	-1.7517	0.0798262	0.236441
MC1_RS09080	7522.44	-0.0653116	0.040417	-1.61594	0.106106	0.285875
MC1_RS06595	7811.13	-0.0653888	0.0250536	-2.60995	0.00905554	0.0561364
MC1_RS08330	758.777	-0.0654997	0.0845404	-0.774774	0.438473	0.662222
MC1_RS03730	39.2608	-0.0656073	0.196115	-0.334534	0.737977	0.862306
MC1_RS06515	302.659	-0.0657002	0.0722836	-0.908922	0.363391	0.598954
MC1_RS09950	404.621	-0.0657372	0.138878	-0.473345	0.635967	0.789945
MC1_RS02325	1322.4	-0.0658732	0.0610733	-1.07859	0.280769	0.519627
MC1_RS00155	6626.12	-0.0660813	0.0422425	-1.56433	0.11774	0.302667
MC1_RS03275	57.6881	-0.066273	0.146369	-0.452782	0.650706	0.800677
MC1_RS05890	567.383	-0.0664419	0.066423	-1.00028	0.317173	0.555449
MC1_RS01670	12233.7	-0.0668887	0.0304238	-2.19856	0.0279089	0.121809
MC1_RS01340	957.687	-0.0668993	0.0538088	-1.24328	0.213766	0.44042
MC1_RS06105	7895.38	-0.0669192	0.0369752	-1.80984	0.0703202	0.21748
MC1_RS10475	1944.33	-0.0669779	0.134279	-0.498798	0.617921	0.785263
MC1_RS06245	22990.9	-0.0670031	0.0286912	-2.33532	0.0195269	0.0998693
MC1_RS01375	7069.93	-0.0672268	0.0593565	-1.13259	0.257385	0.494529
MC1_RS02685	5220.68	-0.0672992	0.0442577	-1.52062	0.128355	0.321116
MC1_RS00045	2336.89	-0.0674528	0.0719759	-0.937158	0.348677	0.58643
MC1_RS02345	4781.29	-0.0676354	0.0361144	-1.87281	0.0610948	0.202829
MC1_RS02590	16675.2	-0.0676415	0.0472517	-1.43151	0.152283	0.35148
MC1_RS01405	303.703	-0.0677846	0.103352	-0.655865	0.511911	0.705893
MC1_RS02730	939.867	-0.0679411	0.038937	-1.7449	0.0810029	0.238414
MC1_RS03125	2658.06	-0.0682748	0.0349365	-1.95426	0.0506708	0.180177
MC1_RS03045	4878.5	-0.0683331	0.0357077	-1.91368	0.0556612	0.191131
MC1_RS01365	1911.12	-0.06866	0.0658784	-1.04222	0.297308	0.537059
MC1_RS05675	2182.21	-0.0687749	0.0254794	-2.69924	0.00694976	0.0464925
MC1_RS09765	976.305	-0.0691038	0.0827077	-0.835519	0.403425	0.632013
MC1_RS06275	12067.9	-0.0691939	0.0210724	-3.28362	0.00102482	0.0121341
MC1_RS10125	790.449	-0.0693755	0.0677368	-1.02419	0.305744	0.54706
MC1_RS00245	362.979	-0.0694134	0.0585719	-1.1851	0.235979	0.469557
MC1_RS09380	1150.23	-0.070263	0.0489356	-1.43583	0.151052	0.351429
MC1_RS00510	5496.95	-0.070345	0.0323973	-2.17132	0.0299067	0.126203
MC1_RS00865	5692.12	-0.0706756	0.0411622	-1.717	0.0859788	0.246837
MC1_RS03605	2616.4	-0.0709509	0.0918572	-0.772405	0.439875	0.662222
MC1_RS06390	99.4838	-0.0713756	0.173261	-0.411954	0.680373	0.821726
MC1_RS00160	1661.78	-0.0720365	0.0493023	-1.46112	0.143983	0.344821
MC1_RS00960	23917.8	-0.072325	0.0321632	-2.24869	0.0245323	0.115723
MC1_RS02315	7746.44	-0.0728084	0.0423599	-1.71881	0.0856497	0.246837
MC1_RS01685	528.479	-0.0729212	0.0499764	-1.45911	0.144534	0.344961
MC1_RS03410	86826.2	-0.0729285	0.0790646	-0.922391	0.356325	0.592887
MC1_RS08235	1489.31	-0.0729613	0.0437892	-1.66619	0.0956753	0.265955
MC1_RS01855	358.475	-0.07301	0.070331	-1.03809	0.299228	0.538149
MC1_RS03800	318.222	-0.0731845	0.0869646	-0.841545	0.400043	0.630439
MC1_RS06270	1055.45	-0.0733005	0.0656153	-1.11713	0.26394	0.502316
MC1_RS03295	77.8567	-0.0734573	0.119393	-0.615255	0.538386	0.726666
MC1_RS02740	239.699	-0.0737585	0.0882428	-0.835859	0.403234	0.632013
MC1_RS03755	1256.03	-0.0740591	0.0632808	-1.17032	0.241871	0.477942
MC1_RS01590	9532.65	-0.0756466	0.026927	-2.80932	0.00496466	0.0362265
MC1_RS02180	1644	-0.0756773	0.0478909	-1.5802	0.114061	0.296681
MC1_RS02390	7881.15	-0.0757472	0.0783129	-0.967238	0.333425	0.574884
MC1_RS05455	45.6673	-0.0758356	0.158575	-0.478232	0.632485	0.789057
MC1_RS03020	662.24	-0.0763612	0.0843252	-0.905556	0.365171	0.60118
MC1_RS00065	11166.5	-0.0765777	0.0351998	-2.17552	0.0295915	0.12525
MC1_RS09375	1109.42	-0.0767148	0.0514062	-1.49232	0.135614	0.333415
MC1_RS03120	2151.46	-0.0770651	0.0448731	-1.7174	0.0859063	0.246837
MC1_RS01700	7509.22	-0.0774607	0.0232529	-3.33123	0.000864622	0.0110121
MC1_RS09160	791.734	-0.0780515	0.078901	-0.989234	0.322549	0.562053
MC1_RS03825	2163.48	-0.0783526	0.0349156	-2.24406	0.0248286	0.115739
MC1_RS04480	13499.8	-0.0784419	0.0264434	-2.96641	0.00301301	0.0257392
MC1_RS03915	1399.06	-0.0786404	0.0581474	-1.35243	0.176237	0.387611
MC1_RS03265	13002.8	-0.0786864	0.032912	-2.39081	0.0168113	0.0895535
MC1_RS08900	115.443	-0.0789882	0.139462	-0.566377	0.571137	0.755968
MC1_RS04115	683.449	-0.0790728	0.0472445	-1.67369	0.094191	0.263397
MC1_RS00420	1184.6	-0.0792289	0.0489926	-1.61716	0.105844	0.285717
MC1_RS04220	3901.51	-0.0806144	0.0333269	-2.4189	0.0155674	0.0855294
MC1_RS00570	9533.68	-0.0810349	0.047411	-1.7092	0.0874139	0.249423
MC1_RS04850	24295.4	-0.0816023	0.0380489	-2.14467	0.0319792	0.132553
MC1_RS07765	50.8247	-0.0816343	0.186254	-0.438295	0.661172	0.806181
MC1_RS09570	431.813	-0.0816478	0.0844449	-0.966877	0.333605	0.574884
MC1_RS03920	1568.26	-0.0820111	0.0500177	-1.63964	0.10108	0.275512
MC1_RS05720	130.412	-0.0821675	0.153763	-0.534377	0.593081	0.771406
MC1_RS09245	402.888	-0.0824579	0.0683041	-1.20722	0.227348	0.457635
MC1_RS02610	331.623	-0.0828271	0.108562	-0.762951	0.445493	0.666811
MC1_RS09815	1019.57	-0.0830206	0.047816	-1.73625	0.0825191	0.240352
MC1_RS04510	4980.39	-0.0835343	0.0269452	-3.10016	0.00193419	0.0188181
MC1_RS01015	18218.1	-0.0840967	0.055582	-1.51302	0.130275	0.324182
MC1_RS06395	93.9919	-0.084188	0.179776	-0.468295	0.639574	0.792286
MC1_RS05395	3693.74	-0.0845203	0.0371392	-2.27577	0.0228597	0.10968
MC1_RS02425	64.205	-0.0845444	0.163272	-0.517812	0.604589	0.77852
MC1_RS09495	538.967	-0.0853393	0.0848145	-1.00619	0.314325	0.55259
MC1_RS06035	5096.1	-0.0855458	0.0821569	-1.04125	0.29776	0.537059
MC1_RS06450	596.251	-0.085752	0.0800815	-1.07081	0.284255	0.524002
MC1_RS01595	6847.82	-0.0859662	0.0374659	-2.29452	0.0217609	0.105858
MC1_RS01830	6868.47	-0.0860849	0.0420883	-2.04534	0.0408216	0.15626
MC1_RS00565	7835.1	-0.0862204	0.0286401	-3.01048	0.00260835	0.0232758
MC1_RS01500	964.527	-0.0868141	0.178476	-0.486417	0.626671	0.785263
MC1_RS03500	3715.2	-0.0870089	0.077142	-1.12791	0.25936	0.495104
MC1_RS05965	1277.36	-0.087708	0.109303	-0.802429	0.422305	0.649451
MC1_RS02355	10749.2	-0.0884334	0.0403623	-2.19099	0.0284524	0.122425
MC1_RS06500	1080.61	-0.0884795	0.129706	-0.682156	0.495141	0.696478
MC1_RS01255	1422.31	-0.0899752	0.0394275	-2.28205	0.0224867	0.108261
MC1_RS05375	3455.05	-0.0900776	0.0641274	-1.40467	0.160121	0.362992
MC1_RS03040	5285.94	-0.0901211	0.0312567	-2.88325	0.00393593	0.0308058
MC1_RS01865	4229.52	-0.0902533	0.0329256	-2.74113	0.0061229	0.042257
MC1_RS02575	208.229	-0.0904299	0.0794888	-1.13764	0.255269	0.494529
MC1_RS02600	18007	-0.0905294	0.0195387	-4.63334	3.6e-06	0.000117234
MC1_RS06785	7888.86	-0.0905622	0.0511388	-1.77091	0.0765754	0.228747
MC1_RS00180	12208.1	-0.0916209	0.037552	-2.43984	0.0146937	0.0830074
MC1_RS03300	197.063	-0.0920227	0.0905006	-1.01682	0.30924	0.549893
MC1_RS02375	2746.25	-0.0921636	0.0380649	-2.42122	0.0154684	0.0855294
MC1_RS01665	8236.19	-0.0928238	0.0386375	-2.40243	0.0162865	0.087293
MC1_RS00060	4780.67	-0.0929128	0.0273115	-3.40196	0.000669039	0.00901273
MC1_RS02990	5702.59	-0.0930563	0.0245843	-3.78519	0.00015359	0.00265654
MC1_RS05600	7049.34	-0.09335	0.0481796	-1.93754	0.052679	0.184124
MC1_RS04235	3400.66	-0.0936953	0.0445889	-2.10131	0.0356134	0.141344
MC1_RS06505	1418.38	-0.0938233	0.0728742	-1.28747	0.197931	0.422957
MC1_RS06475	6941.49	-0.0940412	0.0402351	-2.3373	0.0194238	0.0998693
MC1_RS05840	10101.9	-0.0941156	0.0374305	-2.51441	0.0119231	0.0701607
MC1_RS03090	10298.6	-0.09423	0.038068	-2.47531	0.0133122	0.0770676
MC1_RS02195	7760.1	-0.0943719	0.0244586	-3.85843	0.000114118	0.00231708
MC1_RS02385	1912.2	-0.0946261	0.040769	-2.32103	0.0202853	0.101138
MC1_RS09150	710.975	-0.0957793	0.106877	-0.896161	0.370167	0.60373
MC1_RS02745	2262.62	-0.0968784	0.0535109	-1.81044	0.070227	0.21748
MC1_RS04185	18403.1	-0.0980932	0.0614164	-1.59718	0.110225	0.290385
MC1_RS01780	10041.8	-0.0985586	0.0445579	-2.21192	0.026972	0.120309
MC1_RS05695	5041.83	-0.0991256	0.0307561	-3.22296	0.00126875	0.0137793
MC1_RS00310	65.6773	-0.099363	0.155567	-0.638716	0.523008	0.715346
MC1_RS01065	20594.1	-0.10001	0.0258979	-3.86172	0.00011259	0.00231708
MC1_RS10505	1550.47	-0.100463	0.0430216	-2.33518	0.0195339	0.0998693
MC1_RS02310	14290.7	-0.100589	0.0284373	-3.53722	0.000404363	0.00596328
MC1_RS10550	3732.13	-0.100787	0.0429673	-2.34566	0.0189936	0.099291
MC1_RS02350	10989.7	-0.100991	0.0319215	-3.16372	0.00155766	0.0165325
MC1_RS04410	483.713	-0.101107	0.063083	-1.60276	0.108988	0.28919
MC1_RS00980	20585.4	-0.101113	0.0334137	-3.0261	0.00247732	0.0228144
MC1_RS01125	5086.62	-0.101573	0.0601789	-1.68785	0.0914407	0.257763
MC1_RS04520	5652.49	-0.101864	0.0383003	-2.65961	0.00782307	0.0507413
MC1_RS05550	8522.9	-0.101895	0.0535126	-1.90413	0.0568934	0.193465
MC1_RS07940	357.811	-0.102293	0.070813	-1.44455	0.148585	0.350451
MC1_RS00610	8795.82	-0.102442	0.0349624	-2.93007	0.00338883	0.0280932
MC1_RS00850	4099.88	-0.102487	0.0474902	-2.15807	0.0309224	0.128935
MC1_RS01165	1801.26	-0.102501	0.0508616	-2.0153	0.0438736	0.163216
MC1_RS04775	5188.31	-0.102683	0.0779369	-1.31751	0.187668	0.406372
MC1_RS04955	3769.36	-0.102703	0.0836601	-1.22762	0.219589	0.448462
MC1_RS09860	811.061	-0.103172	0.0656747	-1.57095	0.116193	0.300345
MC1_RS06170	10297.7	-0.103208	0.0459311	-2.24701	0.0246394	0.115739
MC1_RS02635	293.863	-0.104039	0.0822023	-1.26564	0.205641	0.433238
MC1_RS04040	40.1873	-0.104862	0.203485	-0.515331	0.606322	0.779318
MC1_RS04110	1828.25	-0.104907	0.0413025	-2.53996	0.0110865	0.0669493
MC1_RS01170	544.115	-0.105184	0.0707183	-1.48736	0.136919	0.33477
MC1_RS00050	1910.33	-0.105363	0.0931322	-1.13133	0.257915	0.494529
MC1_RS05575	1792.47	-0.105448	0.0322876	-3.2659	0.00109116	0.0124965
MC1_RS04485	26365.9	-0.106152	0.0961719	-1.10377	0.269692	0.50853
MC1_RS03055	1146.62	-0.106194	0.061087	-1.73841	0.0821395	0.239745
MC1_RS06780	3489.35	-0.106518	0.0585889	-1.81805	0.0690562	0.215895
MC1_RS06845	3008	-0.106658	0.0529358	-2.01485	0.0439203	0.163216
MC1_RS03890	4090.43	-0.106731	0.0424206	-2.51602	0.0118688	0.0701607
MC1_RS01010	19489.9	-0.107403	0.0396835	-2.70647	0.00680018	0.0462479
MC1_RS02045	545.169	-0.108184	0.152192	-0.710835	0.477186	0.688881
MC1_RS07550	1123.36	-0.108286	0.0688973	-1.5717	0.116021	0.300345
MC1_RS05310	1730.66	-0.10862	0.0758304	-1.43241	0.152026	0.351467
MC1_RS10600	1032.19	-0.108719	0.0732062	-1.48511	0.137514	0.335486
MC1_RS00225	3011.73	-0.108859	0.0589445	-1.8468	0.0647763	0.209057
MC1_RS01175	598.921	-0.108905	0.0654438	-1.6641	0.0960929	0.26606
MC1_RS06495	3199.84	-0.109451	0.0495277	-2.2099	0.0271121	0.120309
MC1_RS00445	12930.6	-0.109882	0.0569773	-1.92852	0.0537905	0.185784
MC1_RS02025	78.2336	-0.110019	0.175442	-0.627095	0.530597	0.718923
MC1_RS03050	1973.87	-0.1105	0.0376193	-2.93731	0.00331073	0.0277745
MC1_RS10105	72.2499	-0.111196	0.165968	-0.669982	0.502869	0.703428
MC1_RS03310	204.687	-0.112099	0.10041	-1.11641	0.264245	0.502316
MC1_RS10040	101.553	-0.112295	0.129179	-0.869295	0.384686	0.614532
MC1_RS00175	9016.42	-0.113119	0.0362742	-3.11845	0.00181802	0.0180642
MC1_RS01710	6833.78	-0.113452	0.0372612	-3.04477	0.00232862	0.0217493
MC1_RS00075	5858.11	-0.113863	0.0400174	-2.84533	0.00443656	0.0335979
MC1_RS00990	20062.9	-0.115089	0.0553265	-2.08018	0.0375091	0.1472
MC1_RS04835	1196.13	-0.115323	0.0619228	-1.86237	0.0625516	0.205201
MC1_RS03025	1386.97	-0.115626	0.0731875	-1.57985	0.11414	0.296681
MC1_RS01120	15760.9	-0.115654	0.0932175	-1.24069	0.214719	0.441736
MC1_RS00145	3289.72	-0.116086	0.0782013	-1.48445	0.13769	0.335486
MC1_RS08750	5.59408	-0.117671	0.496663	-0.236923	0.812716	NA
MC1_RS06790	675.214	-0.118001	0.0488406	-2.41605	0.0156898	0.0857343
MC1_RS10215	491.969	-0.118027	0.0638279	-1.84915	0.0644358	0.208486
MC1_RS00255	480.877	-0.11819	0.0724213	-1.63199	0.102682	0.278795
MC1_RS04010	258.684	-0.118646	0.0974903	-1.217	0.223604	0.454673
MC1_RS04350	11788.7	-0.121802	0.0485837	-2.50705	0.0121744	0.0710682
MC1_RS05585	671.135	-0.122921	0.0561483	-2.18923	0.0285804	0.12245
MC1_RS06385	129.315	-0.123752	0.157997	-0.783253	0.433478	0.658205
MC1_RS02075	1884.81	-0.124	0.0558348	-2.22084	0.0263616	0.120309
MC1_RS01715	1837.08	-0.124244	0.0470844	-2.63875	0.00832115	0.053487
MC1_RS05555	827.385	-0.12492	0.0448248	-2.78684	0.00532249	0.0382401
MC1_RS01245	3362.45	-0.125041	0.0848116	-1.47434	0.14039	0.338531
MC1_RS00965	26064.9	-0.125417	0.0326688	-3.83906	0.000123505	0.00243704
MC1_RS08455	50.4388	-0.125748	0.191202	-0.657669	0.510751	0.704987
MC1_RS00985	35420	-0.12594	0.0327107	-3.85012	0.00011806	0.00236289
MC1_RS04785	77.2599	-0.125983	0.124068	-1.01544	0.309898	0.549893
MC1_RS05360	4525.22	-0.126347	0.0404325	-3.12488	0.00177879	0.0178331
MC1_RS00025	5974.83	-0.126742	0.0391401	-3.23817	0.00120301	0.0133763
MC1_RS04770	4583.46	-0.126751	0.0907816	-1.39622	0.162648	0.365763
MC1_RS08195	224.149	-0.126998	0.177522	-0.715395	0.474365	0.688881
MC1_RS04405	2642.48	-0.12708	0.0637391	-1.99375	0.0461793	0.169364
MC1_RS03640	1302.06	-0.127193	0.0886686	-1.43448	0.151436	0.351429
MC1_RS03160	1337.77	-0.128344	0.0741144	-1.7317	0.0833275	0.242203
MC1_RS06565	623.723	-0.128777	0.057482	-2.2403	0.0250717	0.115843
MC1_RS09500	613.513	-0.129458	0.12151	-1.06541	0.286691	0.526458
MC1_RS05300	710.059	-0.129939	0.0494359	-2.62843	0.00857797	0.0542359
MC1_RS05290	61.1114	-0.130021	0.173502	-0.749389	0.453623	0.67394
MC1_RS04225	11159.1	-0.130509	0.0426994	-3.05645	0.00223972	0.0212017
MC1_RS06010	7331.83	-0.130669	0.0565594	-2.31029	0.0208722	0.102965
MC1_RS06120	157.647	-0.130761	0.123175	-1.06158	0.288426	0.527525
MC1_RS06280	6727.53	-0.131006	0.0437527	-2.99423	0.00275138	0.024112
MC1_RS06665	3622.5	-0.131128	0.0569924	-2.30079	0.0214032	0.104672
MC1_RS04915	1579.21	-0.13122	0.0449919	-2.91654	0.0035394	0.0287666
MC1_RS05320	437.869	-0.131644	0.092833	-1.41808	0.156169	0.357886
MC1_RS01585	5626.05	-0.13187	0.0616337	-2.13957	0.0323894	0.133506
MC1_RS01390	14429.1	-0.131985	0.0457613	-2.88422	0.00392389	0.0308058
MC1_RS05355	35.9114	-0.132398	0.220564	-0.60027	0.548326	0.73302
MC1_RS02820	11843.8	-0.132634	0.0279431	-4.74657	2.07e-06	7.63e-05
MC1_RS00090	462.744	-0.132989	0.101615	-1.30876	0.190615	0.411482
MC1_RS06640	14405.1	-0.133892	0.0430555	-3.10975	0.00187243	0.0184737
MC1_RS06005	14757.4	-0.133894	0.0366687	-3.65146	0.000260755	0.00434902
MC1_RS10545	1757.54	-0.13466	0.0437026	-3.08129	0.00206108	0.0196433
MC1_RS02725	330.338	-0.135774	0.0745187	-1.82201	0.0684537	0.214549
MC1_RS09535	164.92	-0.135892	0.105776	-1.28471	0.198893	0.423479
MC1_RS02065	2001.28	-0.13608	0.042336	-3.2143	0.00130765	0.0139849
MC1_RS03985	871.751	-0.136138	0.066234	-2.05541	0.0398395	0.152918
MC1_RS04125	289.077	-0.136142	0.0765831	-1.7777	0.0754531	0.226845
MC1_RS07955	256.555	-0.136445	0.0776062	-1.75818	0.0787175	0.234147
MC1_RS09155	148.894	-0.136576	0.134256	-1.01729	0.309017	0.549893
MC1_RS00390	1414.06	-0.137498	0.041116	-3.34414	0.000825383	0.0108071
MC1_RS02120	643.821	-0.137754	0.0747879	-1.84193	0.0654855	0.20926
MC1_RS05305	102.31	-0.138411	0.144871	-0.955412	0.339369	0.579118
MC1_RS03655	140.062	-0.1395	0.159009	-0.877311	0.380318	0.612817
MC1_RS00700	342.853	-0.139506	0.0856376	-1.62902	0.103308	0.279951
MC1_RS03705	108.983	-0.140997	0.140253	-1.0053	0.314752	0.55259
MC1_RS01525	3537.2	-0.141363	0.0403579	-3.50273	0.000460522	0.00666922
MC1_RS03945	1074.48	-0.141696	0.0468514	-3.02437	0.00249151	0.0228144
MC1_RS06165	6864.12	-0.141981	0.079465	-1.78671	0.0739837	0.22582
MC1_RS02135	18.9775	-0.14242	0.277089	-0.513987	0.607261	NA
MC1_RS04345	2318.37	-0.142682	0.128278	-1.11229	0.266014	0.50431
MC1_RS00055	6300.63	-0.143821	0.0307382	-4.6789	2.88e-06	9.86e-05
MC1_RS01650	2169.23	-0.144431	0.0835939	-1.72777	0.0840287	0.243735
MC1_RS02130	6.62899	-0.14459	0.540678	-0.267424	0.789143	NA
MC1_RS02080	7173.27	-0.144944	0.0592556	-2.44608	0.0144421	0.0819165
MC1_RS00615	22164	-0.145981	0.0614723	-2.37474	0.0175611	0.0924928
MC1_RS02380	1491.59	-0.146318	0.0581855	-2.51468	0.011914	0.0701607
MC1_RS09270	259.835	-0.147389	0.147247	-1.00096	0.316846	0.555449
MC1_RS06060	7883.33	-0.148956	0.0298232	-4.99462	5.9e-07	2.49e-05
MC1_RS00170	9285.82	-0.149077	0.0648133	-2.3001	0.0214424	0.104672
MC1_RS06285	29.1611	-0.149102	0.225025	-0.662603	0.507585	0.704085
MC1_RS06570	231.391	-0.149377	0.10039	-1.48797	0.136759	0.33477
MC1_RS10540	4124.64	-0.149547	0.0337731	-4.42799	9.51e-06	0.000266508
MC1_RS02645	213.398	-0.149735	0.103253	-1.45017	0.14701	0.349519
MC1_RS02085	3701.94	-0.150329	0.0622796	-2.41377	0.0157883	0.0857343
MC1_RS00015	3473.92	-0.15047	0.109145	-1.37862	0.168011	0.371268
MC1_RS05175	740.893	-0.150877	0.15956	-0.945585	0.34436	0.584786
MC1_RS01730	1968.8	-0.151154	0.0460946	-3.27921	0.00104098	0.0121535
MC1_RS02505	78.5391	-0.151671	0.13035	-1.16357	0.2446	0.47861
MC1_RS01645	1018.25	-0.152076	0.0751246	-2.02431	0.042938	0.161277
MC1_RS10565	22.9787	-0.15252	0.266274	-0.572793	0.566785	NA
MC1_RS06445	397.297	-0.15397	0.0933842	-1.64878	0.0991918	0.270892
MC1_RS09030	320.824	-0.153981	0.0856826	-1.7971	0.0723192	0.221705
MC1_RS09715	157.71	-0.153984	0.116866	-1.31761	0.187635	0.406372
MC1_RS06185	20470.7	-0.154443	0.0329702	-4.68432	2.81e-06	9.84e-05
MC1_RS05510	10315.8	-0.154559	0.0661659	-2.33593	0.0194947	0.0998693
MC1_RS04005	1607.36	-0.155184	0.0427882	-3.6268	0.000286958	0.00467475
MC1_RS05485	2447.41	-0.155482	0.0426398	-3.6464	0.000265943	0.00438337
MC1_RS02555	37137.4	-0.155578	0.0674591	-2.30626	0.021096	0.103704
MC1_RS01560	2454.69	-0.156084	0.0637303	-2.44913	0.0143203	0.0815559
MC1_RS03035	906.878	-0.156301	0.0860134	-1.81717	0.0691913	0.215895
MC1_RS09975	428.995	-0.156854	0.0644065	-2.43537	0.0148766	0.0830361
MC1_RS06125	71.9972	-0.15689	0.148308	-1.05787	0.290116	0.529925
MC1_RS06735	1660.72	-0.16001	0.0829871	-1.92813	0.053839	0.185784
MC1_RS03315	179.128	-0.160748	0.0840923	-1.91156	0.0559325	0.191593
MC1_RS01990	1158.68	-0.160853	0.0673314	-2.38897	0.0168957	0.0896627
MC1_RS10430	232.364	-0.162405	0.113009	-1.4371	0.15069	0.351429
MC1_RS01555	1072.17	-0.162876	0.0910093	-1.78966	0.0735082	0.224858
MC1_RS04060	335.265	-0.163242	0.0843064	-1.93629	0.052832	0.184124
MC1_RS04800	1731.73	-0.163323	0.116399	-1.40313	0.160579	0.363444
MC1_RS09665	343.311	-0.164684	0.127945	-1.28714	0.198044	0.422957
MC1_RS01105	1823.22	-0.165001	0.032438	-5.08666	3.64e-07	1.7e-05
MC1_RS02205	2220.91	-0.165372	0.0536058	-3.08497	0.00203573	0.0195346
MC1_RS03905	495.64	-0.165912	0.0559909	-2.96319	0.00304469	0.0258522
MC1_RS06115	2237.81	-0.166286	0.0738747	-2.25092	0.0243908	0.115444
MC1_RS05170	865.033	-0.166386	0.0515409	-3.22822	0.00124562	0.013741
MC1_RS02200	3864.16	-0.166816	0.0480762	-3.46982	0.000520813	0.00729658
MC1_RS05995	778.153	-0.167029	0.0620259	-2.6929	0.00708341	0.0468107
MC1_RS02190	5936.43	-0.167699	0.0360535	-4.65141	3.3e-06	0.000109969
MC1_RS10610	1900.05	-0.167969	0.0613144	-2.73947	0.00615384	0.0422624
MC1_RS06575	21.8641	-0.169438	0.290386	-0.583493	0.559561	NA
MC1_RS09700	1950.59	-0.169719	0.0818732	-2.07295	0.0381773	0.148026
MC1_RS07680	51.2252	-0.170131	0.185859	-0.915379	0.359993	0.596883
MC1_RS00995	1244.25	-0.171165	0.0843378	-2.02952	0.0424054	0.160364
MC1_RS00325	3404.66	-0.172136	0.0378362	-4.54951	5.38e-06	0.000163771
MC1_RS01355	938.032	-0.172564	0.078565	-2.19645	0.0280595	0.121809
MC1_RS05580	549.198	-0.17296	0.0553261	-3.12619	0.00177089	0.0178331
MC1_RS01415	93.3899	-0.173775	0.250183	-0.694595	0.487309	0.693117
MC1_RS05195	7861.54	-0.174837	0.0456063	-3.83361	0.000126277	0.00245715
MC1_RS06860	2182.35	-0.175877	0.063439	-2.77238	0.00556486	0.0391777
MC1_RS10605	7.69849	-0.176668	0.572213	-0.308745	0.757515	NA
MC1_RS05810	184.427	-0.177545	0.123666	-1.43569	0.151091	0.351429
MC1_RS03445	1444.26	-0.178014	0.0629102	-2.82965	0.00465985	0.0347258
MC1_RS01380	2258.57	-0.178235	0.0468147	-3.80724	0.000140525	0.00259452
MC1_RS04685	117.785	-0.180392	0.139363	-1.29441	0.195525	0.418855
MC1_RS02525	2114.4	-0.18069	0.0477044	-3.78769	0.000152052	0.00265654
MC1_RS04015	92.9255	-0.181609	0.130885	-1.38755	0.165275	0.367641
MC1_RS06180	5039.39	-0.182608	0.0478835	-3.81359	0.00013696	0.00259299
MC1_RS04560	8249.84	-0.183055	0.0515887	-3.54835	0.000387652	0.00590326
MC1_RS10210	678.208	-0.184659	0.0798771	-2.31179	0.0207892	0.102917
MC1_RS06350	220.207	-0.185273	0.0962994	-1.92392	0.0543641	0.187135
MC1_RS03030	970.847	-0.185729	0.0569943	-3.25873	0.00111912	0.012543
MC1_RS03425	543.35	-0.186875	0.112817	-1.65644	0.097632	0.267153
MC1_RS04885	525.499	-0.188789	0.0730678	-2.58375	0.00977325	0.0603186
MC1_RS09305	330.399	-0.188951	0.09756	-1.93677	0.0527736	0.184124
MC1_RS01945	5482.76	-0.190887	0.0572957	-3.33161	0.00086344	0.0110121
MC1_RS02795	1201.66	-0.19149	0.0675596	-2.83438	0.00459146	0.034584
MC1_RS08895	55.9932	-0.191814	0.204023	-0.940156	0.347138	0.585946
MC1_RS03435	1829.18	-0.193223	0.0555487	-3.47844	0.000504335	0.00713711
MC1_RS09250	104.86	-0.194356	0.134165	-1.44863	0.147441	0.349519
MC1_RS03115	198.84	-0.194839	0.139464	-1.39706	0.162397	0.365763
MC1_RS00620	24022.7	-0.195668	0.0703333	-2.78202	0.00540219	0.0386147
MC1_RS01920	119.832	-0.197473	0.15224	-1.29712	0.194591	0.417491
MC1_RS03340	7956.69	-0.1976	0.0474948	-4.16044	3.18e-05	0.000741666
MC1_RS05735	47.5823	-0.19853	0.154462	-1.2853	0.198689	0.423479
MC1_RS08700	531.349	-0.199498	0.0637681	-3.12849	0.00175706	0.0178331
MC1_RS03875	3541.67	-0.199617	0.0503993	-3.96071	7.47e-05	0.00158627
MC1_RS09690	207.05	-0.201643	0.0972782	-2.07284	0.0381867	0.148026
MC1_RS07455	848.984	-0.203864	0.0624702	-3.26338	0.00110092	0.0124965
MC1_RS03645	6354.1	-0.208105	0.0417077	-4.98961	6.05e-07	2.49e-05
MC1_RS04690	5.53086	-0.208849	0.434282	-0.480908	0.630582	NA
MC1_RS09145	54.6715	-0.209844	0.167674	-1.2515	0.210752	0.43938
MC1_RS05605	293.323	-0.21211	0.0793631	-2.67265	0.00752557	0.0490387
MC1_RS06130	33.8094	-0.212771	0.22545	-0.943761	0.345292	0.585321
MC1_RS00860	7939.93	-0.21352	0.0597265	-3.57496	0.000350284	0.00539284
MC1_RS10515	323.115	-0.21675	0.110407	-1.96319	0.0496247	0.176906
MC1_RS07975	5334.49	-0.217487	0.0485547	-4.47921	7.49e-06	0.000223326
MC1_RS07755	174.102	-0.218735	0.148074	-1.4772	0.139622	0.337842
MC1_RS00855	1977.09	-0.220095	0.0785494	-2.802	0.0050787	0.0368666
MC1_RS04895	253.334	-0.220833	0.0766536	-2.88092	0.0039651	0.0308617
MC1_RS01950	7525.35	-0.222312	0.0441659	-5.03356	4.81e-07	2.11e-05
MC1_RS02650	795.855	-0.222944	0.0683444	-3.26207	0.00110603	0.0124965
MC1_RS02070	966.545	-0.223025	0.0498658	-4.47251	7.73e-06	0.000225638
MC1_RS07580	478.925	-0.223849	0.06392	-3.50202	0.000461752	0.00666922
MC1_RS06160	11789.6	-0.225429	0.0389569	-5.78662	7.18e-09	4.68e-07
MC1_RS03140	1505.9	-0.225563	0.0771697	-2.92295	0.00346729	0.0284074
MC1_RS06095	2218.04	-0.227291	0.0393464	-5.77667	7.62e-09	4.68e-07
MC1_RS09060	328.576	-0.228535	0.0728365	-3.13765	0.00170308	0.0178061
MC1_RS02435	291.524	-0.230752	0.0761102	-3.03181	0.0024309	0.0225543
MC1_RS03990	433.251	-0.232109	0.0768079	-3.02194	0.00251164	0.0228494
MC1_RS09670	216.988	-0.233102	0.0892564	-2.6116	0.00901189	0.056114
MC1_RS04150	32239.5	-0.233593	0.0689895	-3.38591	0.000709416	0.00946564
MC1_RS10335	127.082	-0.234605	0.145948	-1.60746	0.107954	0.288633
MC1_RS02460	370.298	-0.237099	0.116724	-2.03128	0.0422269	0.160325
MC1_RS00085	434.186	-0.239045	0.1096	-2.18108	0.0291778	0.124249
MC1_RS05285	1358.26	-0.240712	0.109889	-2.19051	0.0284872	0.122425
MC1_RS04090	1929.39	-0.242669	0.122299	-1.98423	0.0472306	0.171425
MC1_RS03910	54.6656	-0.246983	0.165345	-1.49374	0.135244	0.333415
MC1_RS09675	67.805	-0.249309	0.160172	-1.55651	0.119587	0.305734
MC1_RS03485	6673.63	-0.25133	0.0435186	-5.77524	7.68e-09	4.68e-07
MC1_RS10535	2327.77	-0.252004	0.0342961	-7.3479	2.01e-13	4.03e-11
MC1_RS06490	379.867	-0.256951	0.101409	-2.53381	0.0112829	0.0678428
MC1_RS04390	211.353	-0.258514	0.131261	-1.96946	0.0489004	0.175216
MC1_RS02410	616.428	-0.259061	0.0938893	-2.75922	0.00579392	0.0401846
MC1_RS07115	18.9272	-0.260322	0.285204	-0.91276	0.361369	NA
MC1_RS00440	721.292	-0.260517	0.0909804	-2.86344	0.00419067	0.0322238
MC1_RS06620	7.21657	-0.263377	0.46545	-0.565853	0.571493	NA
MC1_RS03895	2693.62	-0.264554	0.0712589	-3.71257	0.000205166	0.00350534
MC1_RS04795	148.034	-0.264562	0.15686	-1.68661	0.0916783	0.257914
MC1_RS04865	590.281	-0.270336	0.0626453	-4.31535	1.59e-05	0.00040591
MC1_RS00400	1417.48	-0.272409	0.125549	-2.16974	0.0300266	0.126328
MC1_RS10555	42.4858	-0.274312	0.30594	-0.896621	0.369921	0.60373
MC1_RS03700	384.215	-0.275251	0.0764477	-3.60052	0.000317583	0.00508144
MC1_RS03735	17.9926	-0.279592	0.299126	-0.934699	0.349944	NA
MC1_RS01275	228.356	-0.280918	0.0871011	-3.2252	0.00125887	0.0137787
MC1_RS02430	8416.09	-0.281079	0.0453679	-6.19555	5.81e-10	5.09e-08
MC1_RS09875	18.9387	-0.281928	0.306769	-0.919022	0.358084	NA
MC1_RS10420	108.338	-0.287218	0.14708	-1.9528	0.0508427	0.180331
MC1_RS09540	79.7128	-0.288645	0.132456	-2.17918	0.0293185	0.12447
MC1_RS04340	14433.3	-0.296762	0.152701	-1.94342	0.051966	0.183386
MC1_RS10425	26.6298	-0.297684	0.22862	-1.30209	0.192886	0.414468
MC1_RS07500	21.5505	-0.305693	0.297938	-1.02603	0.304878	NA
MC1_RS05980	25761.8	-0.3069	0.166673	-1.84133	0.0655729	0.20926
MC1_RS02660	6438.58	-0.311038	0.0456227	-6.8176	9.26e-12	1.3e-09
MC1_RS09720	81.2472	-0.31142	0.174912	-1.78043	0.075005	0.226525
MC1_RS03210	7234.21	-0.312316	0.0943885	-3.30883	0.000936857	0.0115135
MC1_RS09755	50.6289	-0.314394	0.207318	-1.51648	0.129398	0.322574
MC1_RS09280	54.3698	-0.31924	0.157357	-2.02876	0.0424828	0.160364
MC1_RS04250	486.7	-0.32112	0.0644653	-4.98129	6.32e-07	2.53e-05
MC1_RS01735	1305.52	-0.337879	0.0760781	-4.44121	8.95e-06	0.000255762
MC1_RS04095	2404.61	-0.33965	0.122894	-2.76376	0.00571393	0.0399615
MC1_RS09730	17.4096	-0.339669	0.307838	-1.1034	0.269853	NA
MC1_RS00800	298.498	-0.340845	0.103852	-3.28202	0.00103066	0.0121341
MC1_RS02175	114.602	-0.341414	0.142162	-2.40158	0.0163246	0.087293
MC1_RS02030	82.8243	-0.345607	0.15607	-2.21444	0.0267987	0.120309
MC1_RS03255	2080.77	-0.346036	0.102693	-3.36963	0.000752698	0.0099484
MC1_RS08950	8.2453	-0.349169	0.442622	-0.788866	0.43019	NA
MC1_RS09865	20.3751	-0.35218	0.301963	-1.1663	0.243492	NA
MC1_RS07370	27.8131	-0.373466	0.248212	-1.50463	0.13242	0.327776
MC1_RS05405	139.104	-0.374638	0.12959	-2.89095	0.00384078	0.0304008
MC1_RS04430	272.457	-0.378173	0.162038	-2.33386	0.0196032	0.0998693
MC1_RS10205	24.1851	-0.378725	0.308933	-1.22591	0.220231	0.449118
MC1_RS03250	2426.67	-0.380701	0.158451	-2.40263	0.0162775	0.087293
MC1_RS10405	69.1747	-0.391818	0.183148	-2.13935	0.0324073	0.133506
MC1_RS06080	96.5796	-0.395505	0.11362	-3.48093	0.000499668	0.00713711
MC1_RS09210	165.107	-0.403421	0.181526	-2.22239	0.0262568	0.120309
MC1_RS10280	18.9587	-0.405979	0.313569	-1.29471	0.195422	NA
MC1_RS10190	20.0651	-0.406355	0.427178	-0.951254	0.341475	NA
MC1_RS04675	47.036	-0.406783	0.185085	-2.19782	0.0279617	0.121809
MC1_RS07600	67.0803	-0.415184	0.188167	-2.20646	0.0273518	0.120883
MC1_RS00690	50.8449	-0.416028	0.206366	-2.01597	0.0438031	0.163216
MC1_RS05570	1830.86	-0.41903	0.0912893	-4.59013	4.43e-06	0.000141046
MC1_RS01235	6693.37	-0.421305	0.0782043	-5.38724	7.15e-08	3.58e-06
MC1_RS04680	44.2255	-0.439545	0.176846	-2.48547	0.012938	0.0752123
MC1_RS00305	78.4457	-0.453841	0.152942	-2.9674	0.00300331	0.0257392
MC1_RS03245	6.66596	-0.471501	0.463715	-1.01679	0.309253	NA
MC1_RS02395	23.9594	-0.474772	0.216585	-2.19208	0.0283739	NA
MC1_RS00320	9792.11	-0.476768	0.108683	-4.38677	1.15e-05	0.000304109
MC1_RS07150	27.8157	-0.486767	0.262808	-1.85218	0.0640004	0.208486
MC1_RS09770	387.634	-0.488642	0.0858988	-5.68857	1.28e-08	7.31e-07
MC1_RS09775	342.687	-0.491762	0.0864942	-5.68549	1.3e-08	7.31e-07
MC1_RS02255	746.645	-0.515878	0.186732	-2.76266	0.00573323	0.0399615
MC1_RS04050	139.119	-0.531029	0.140242	-3.78652	0.000152771	0.00265654
MC1_RS01565	12.3329	-0.581702	0.33343	-1.7446	0.0810542	NA
MC1_RS03135	14.796	-0.644895	0.295751	-2.18054	0.0292177	NA
MC1_RS05815	2318.81	-0.646531	0.0828035	-7.80802	5.81e-15	2.71e-12
MC1_RS10115	48.7675	-0.663589	0.168619	-3.93544	8.3e-05	0.00173652
MC1_RS03580	9.98271	-0.737046	0.393628	-1.87244	0.0611452	NA
MC1_RS01085	3959.37	-0.77254	0.100115	-7.71651	1.2e-14	3.35e-12
MC1_RS04780	4611.61	-0.885308	0.211627	-4.18333	2.87e-05	0.000682141
MC1_RS08505	3.78977	-1.00939	0.699084	-1.44387	0.148775	NA
MC1_RS10520	7.15211	-1.05164	0.449818	-2.33793	0.019391	NA
MC1_RS10245	6.83261	-1.29499	0.45669	-2.83561	0.00457385	NA
MC1_RS05875	9.17684	-1.41229	0.455206	-3.10253	0.00191873	NA

## Sheet: 24v0hpi
DESeq Results: 24 hpi vs 0 hpi
	baseMean	log2FoldChange	lfcSE	stat	pvalue	padj
MC1_RS01415	93.3899	-3.32775	0.225674	-14.7458	3.27263e-49	2.47228e-48
MC1_RS01395	189.946	-2.61306	0.122944	-21.2541	3.02104e-100	6.11761e-99
MC1_RS09315	38.3421	-2.52005	0.198618	-12.688	6.89655e-37	4.03822e-36
MC1_RS05570	1830.86	-2.45843	0.0895809	-27.4436	8.2735e-166	3.09302e-164
MC1_RS06610	614.128	-2.29999	0.11503	-19.9947	6.12481e-89	9.92219e-88
MC1_RS10205	24.1851	-2.27424	0.27175	-8.36887	5.81753e-17	1.74167e-16
MC1_RS09720	81.2472	-2.24255	0.155107	-14.4581	2.22939e-47	1.64164e-46
MC1_RS06575	21.8641	-2.18124	0.242958	-8.97784	2.76126e-19	9.04702e-19
MC1_RS09615	500.578	-2.17117	0.106561	-20.3748	2.79607e-92	4.74032e-91
MC1_RS05875	9.17684	-2.16456	0.424243	-5.10216	3.3579e-07	6.34173e-07
MC1_RS09580	12.1459	-2.11095	0.36094	-5.84847	4.96118e-09	1.06062e-08
MC1_RS01410	18.8582	-2.03525	0.286334	-7.10796	1.17773e-12	2.99153e-12
MC1_RS09875	18.9387	-2.02881	0.261457	-7.75965	8.51642e-15	2.36063e-14
MC1_RS07370	27.8131	-1.99899	0.213403	-9.36722	7.44687e-21	2.65141e-20
MC1_RS09025	497.805	-1.94664	0.0953097	-20.4243	1.01633e-92	1.76406e-91
MC1_RS08725	7.72411	-1.94644	0.431692	-4.50887	6.51737e-06	1.13258e-05
MC1_RS08455	50.4388	-1.94234	0.162429	-11.9581	5.89e-33	2.9715e-32
MC1_RS06605	542.988	-1.89317	0.143455	-13.197	9.12921e-40	5.6882e-39
MC1_RS02435	291.524	-1.89057	0.0648415	-29.1569	6.83809e-187	3.32331e-185
MC1_RS06620	7.21657	-1.82038	0.395308	-4.60497	4.12528e-06	7.28167e-06
MC1_RS09250	104.86	-1.71991	0.117687	-14.6143	2.2761e-48	1.7106e-47
MC1_RS09790	705.567	-1.7024	0.10854	-15.6845	1.92995e-55	1.62651e-54
MC1_RS09465	1249.29	-1.66741	0.0869307	-19.181	5.33926e-82	7.70756e-81
MC1_RS09725	271.909	-1.61804	0.0960827	-16.8401	1.24119e-63	1.26549e-62
MC1_RS03655	140.062	-1.56192	0.149365	-10.457	1.36062e-25	5.65182e-25
MC1_RS08505	3.78977	-1.55363	0.653687	-2.37672	0.0174674	0.0233861
MC1_RS01405	303.703	-1.54464	0.0961979	-16.0569	5.11238e-58	4.49027e-57
MC1_RS04000	120.779	-1.50946	0.224819	-6.71413	1.89193e-11	4.52202e-11
MC1_RS04695	1.995	-1.49746	0.749089	-1.99905	0.0456034	0.0583243
MC1_RS03990	433.251	-1.4938	0.0708842	-21.0738	1.38377e-98	2.69004e-97
MC1_RS01355	938.032	-1.45217	0.0758934	-19.1343	1.30814e-81	1.86988e-80
MC1_RS10520	7.15211	-1.40578	0.417106	-3.37032	0.000750814	0.0011523
MC1_RS03115	198.84	-1.38304	0.132675	-10.4243	1.9215e-25	7.86953e-25
MC1_RS10360	9.67976	-1.3815	0.54109	-2.55318	0.0106744	0.0146271
MC1_RS01235	6693.37	-1.37945	0.0779013	-17.7076	3.6639e-70	4.20627e-69
MC1_RS00600	91.1365	-1.32362	0.154034	-8.59303	8.47049e-18	2.65021e-17
MC1_RS10100	10.973	-1.31937	0.498668	-2.6458	0.00814983	0.0113382
MC1_RS05355	35.9114	-1.31385	0.195802	-6.71007	1.94529e-11	4.64195e-11
MC1_RS10050	379.748	-1.3075	0.108217	-12.0822	1.31133e-33	6.82826e-33
MC1_RS02560	1547.89	-1.27149	0.0889985	-14.2866	2.652e-46	1.91417e-45
MC1_RS09470	1791.38	-1.27092	0.102096	-12.4483	1.42855e-35	7.88948e-35
MC1_RS01425	3489.14	-1.26164	0.0454802	-27.7405	2.27033e-169	8.94634e-168
MC1_RS02320	182.717	-1.26151	0.0992255	-12.7136	4.96989e-37	2.92182e-36
MC1_RS03630	2434.67	-1.2477	0.0363278	-34.3457	1.63431e-258	1.40166e-256
MC1_RS10140	32.6375	-1.24388	0.208347	-5.97026	2.36883e-09	5.14717e-09
MC1_RS10180	162.589	-1.2317	0.136889	-8.99779	2.30306e-19	7.59698e-19
MC1_RS04215	56.6957	-1.22746	0.13426	-9.14239	6.10889e-20	2.07134e-19
MC1_RS05900	661.8	-1.20534	0.104507	-11.5336	8.92906e-31	4.22681e-30
MC1_RS03800	318.222	-1.20529	0.0801557	-15.0369	4.20722e-51	3.33376e-50
MC1_RS10005	124.099	-1.19344	0.100189	-11.9119	1.02652e-32	5.10809e-32
MC1_RS02330	577.792	-1.19082	0.0643132	-18.516	1.5338e-76	2.01466e-75
MC1_RS02970	5943.37	-1.18875	0.0257143	-46.2292	0	0
MC1_RS08910	338.89	-1.18485	0.135565	-8.74013	2.32851e-18	7.41259e-18
MC1_RS06720	2488.06	-1.18333	0.0992375	-11.9242	8.85297e-33	4.42042e-32
MC1_RS05245	7671.55	-1.18183	0.0341953	-34.561	9.73335e-262	8.86952e-260
MC1_RS01865	4229.52	-1.17678	0.0316267	-37.2084	4.98785e-303	6.06023e-301
MC1_RS03100	218.733	-1.15354	0.122328	-9.42988	4.10546e-21	1.48163e-20
MC1_RS10245	6.83261	-1.14723	0.433289	-2.64773	0.00810337	0.0112844
MC1_RS05560	1338.96	-1.14418	0.109728	-10.4274	1.85815e-25	7.63149e-25
MC1_RS07115	18.9272	-1.13364	0.254933	-4.44681	8.71544e-06	1.50558e-05
MC1_RS09240	287.966	-1.12951	0.104567	-10.8018	3.37353e-27	1.45953e-26
MC1_RS05895	5292.27	-1.11733	0.0270686	-41.2778	0	0
MC1_RS02835	96.8114	-1.10885	0.123437	-8.98315	2.63118e-19	8.64022e-19
MC1_RS02430	8416.09	-1.1081	0.0449714	-24.6401	4.70034e-134	1.39859e-132
MC1_RS08890	103.371	-1.10552	0.153632	-7.19591	6.20476e-13	1.60685e-12
MC1_RS06475	6941.49	-1.10506	0.0396186	-27.8924	3.29471e-171	1.33436e-169
MC1_RS02100	2864.5	-1.10268	0.0343865	-32.0672	1.26426e-225	7.68039e-224
MC1_RS09780	47.6069	-1.10207	0.156826	-7.02737	2.10456e-12	5.27225e-12
MC1_RS06715	2841.3	-1.10074	0.130077	-8.46221	2.62354e-17	8.00236e-17
MC1_RS09535	164.92	-1.09203	0.0959619	-11.3798	5.27335e-30	2.44858e-29
MC1_RS01610	1573.03	-1.0908	0.113238	-9.63278	5.81357e-22	2.15132e-21
MC1_RS09520	233.357	-1.09077	0.147128	-7.41376	1.22767e-13	3.27829e-13
MC1_RS00660	2195.57	-1.08565	0.0459726	-23.6152	2.68806e-123	7.25776e-122
MC1_RS10480	733.467	-1.07745	0.0712696	-15.1179	1.23377e-51	9.93833e-51
MC1_RS10070	22.4129	-1.0728	0.24981	-4.29447	1.75115e-05	2.99317e-05
MC1_RS00175	9016.42	-1.06987	0.0357641	-29.9146	1.26985e-196	6.85716e-195
MC1_RS10605	7.69849	-1.06748	0.535928	-1.99183	0.0463898	0.0591744
MC1_RS08495	1980.75	-1.05643	0.11303	-9.34648	9.06097e-21	3.19876e-20
MC1_RS00505	1457.11	-1.05274	0.0749946	-14.0376	9.18083e-45	6.43541e-44
MC1_RS09415	1097.37	-1.05204	0.0603621	-17.4288	4.98878e-68	5.55239e-67
MC1_RS08750	5.59408	-1.04524	0.43444	-2.40596	0.0161302	0.0217355
MC1_RS10115	48.7675	-1.0393	0.154731	-6.71682	1.8573e-11	4.45386e-11
MC1_RS04755	3232.63	-1.03499	0.0458752	-22.5609	1.04904e-112	2.46693e-111
MC1_RS01365	1911.12	-1.03184	0.0645352	-15.9888	1.52986e-57	1.3277e-56
MC1_RS10125	790.449	-1.03061	0.0645473	-15.9668	2.17787e-57	1.8789e-56
MC1_RS01500	964.527	-1.022	0.177517	-5.75721	8.55161e-09	1.80177e-08
MC1_RS05585	671.135	-1.01723	0.051744	-19.6589	4.84994e-86	7.36584e-85
MC1_RS04835	1196.13	-1.01483	0.0597146	-16.9946	8.997e-65	9.36974e-64
MC1_RS03700	384.215	-1.00206	0.0714509	-14.0244	1.10469e-44	7.66967e-44
MC1_RS10325	328.211	-0.997356	0.072122	-13.8287	1.7102e-43	1.13857e-42
MC1_RS02515	34.0653	-0.990593	0.172638	-5.73798	9.58121e-09	2.01579e-08
MC1_RS00075	5858.11	-0.979521	0.0393376	-24.9004	7.37016e-137	2.23869e-135
MC1_RS01640	385.682	-0.979227	0.110101	-8.89387	5.90145e-19	1.90361e-18
MC1_RS01735	1305.52	-0.976468	0.0747082	-13.0704	4.8596e-39	2.98958e-38
MC1_RS03225	69.014	-0.968378	0.201722	-4.80057	1.58216e-06	2.86558e-06
MC1_RS06825	1068.34	-0.968367	0.0682242	-14.1939	9.99533e-46	7.10888e-45
MC1_RS09150	710.975	-0.959396	0.104772	-9.157	5.33617e-20	1.81779e-19
MC1_RS09055	438.123	-0.959009	0.0811889	-11.8121	3.38138e-32	1.6712e-31
MC1_RS03945	1074.48	-0.957607	0.043711	-21.9077	2.19344e-106	4.63484e-105
MC1_RS09440	1675.58	-0.955353	0.0577499	-16.5429	1.79999e-61	1.74959e-60
MC1_RS02790	2793.13	-0.952791	0.045998	-20.7138	2.60312e-95	4.68561e-94
MC1_RS03910	54.6656	-0.943248	0.148917	-6.33406	2.38789e-10	5.47412e-10
MC1_RS10330	216.541	-0.937929	0.089918	-10.4309	1.79114e-25	7.37706e-25
MC1_RS04990	59.7153	-0.932085	0.169431	-5.50127	3.77074e-08	7.63576e-08
MC1_RS08945	21.6073	-0.928006	0.257453	-3.60457	0.000312673	0.000491247
MC1_RS06490	379.867	-0.927454	0.0977347	-9.4895	2.32137e-21	8.44031e-21
MC1_RS04455	1075.72	-0.918271	0.165098	-5.56197	2.66751e-08	5.4624e-08
MC1_RS03485	6673.63	-0.906851	0.0430401	-21.0699	1.50247e-98	2.88236e-97
MC1_RS08420	289.303	-0.906219	0.0722925	-12.5355	4.77636e-36	2.7097e-35
MC1_RS01850	1638.84	-0.902466	0.17686	-5.10272	3.34807e-07	6.33138e-07
MC1_RS05580	549.198	-0.901635	0.0503479	-17.9081	1.01957e-71	1.22854e-70
MC1_RS03685	965.368	-0.901515	0.0751998	-11.9883	4.09351e-33	2.07956e-32
MC1_RS03940	299.344	-0.90116	0.121152	-7.43824	1.02036e-13	2.74987e-13
MC1_RS00305	78.4457	-0.896625	0.14281	-6.27845	3.41972e-10	7.81498e-10
MC1_RS08830	252.281	-0.891558	0.157485	-5.66121	1.5031e-08	3.12182e-08
MC1_RS02045	545.169	-0.887627	0.150357	-5.90347	3.55945e-09	7.65439e-09
MC1_RS08785	76.5463	-0.88011	0.17072	-5.15529	2.53245e-07	4.83287e-07
MC1_RS04885	525.499	-0.878608	0.0692801	-12.682	7.4434e-37	4.34099e-36
MC1_RS01600	1814.72	-0.876245	0.0376676	-23.2626	1.06117e-119	2.71437e-118
MC1_RS07955	256.555	-0.875873	0.0698862	-12.5329	4.93535e-36	2.78905e-35
MC1_RS10000	243.197	-0.871992	0.0847611	-10.2876	8.0113e-25	3.25362e-24
MC1_RS05250	6696.07	-0.867344	0.0423286	-20.4907	2.60476e-93	4.57559e-92
MC1_RS01340	957.687	-0.857875	0.0507551	-16.9023	4.32994e-64	4.47734e-63
MC1_RS00110	314.299	-0.855436	0.109903	-7.78353	7.05282e-15	1.96616e-14
MC1_RS01945	5482.76	-0.853754	0.0568473	-15.0184	5.56577e-51	4.38643e-50
MC1_RS02940	51.8201	-0.841589	0.159178	-5.28709	1.24276e-07	2.42217e-07
MC1_RS06080	96.5796	-0.834269	0.1022	-8.16308	3.26576e-16	9.52297e-16
MC1_RS06340	5563.94	-0.828411	0.0917224	-9.03172	1.69e-19	5.65143e-19
MC1_RS08250	7691.32	-0.819968	0.24446	-3.3542	0.00079594	0.00121899
MC1_RS03850	1977.41	-0.813648	0.0478194	-17.015	6.35501e-65	6.71421e-64
MC1_RS10490	63.0615	-0.812624	0.223154	-3.64154	0.000271009	0.000429024
MC1_RS02495	1931.1	-0.809343	0.0955143	-8.47353	2.38068e-17	7.30744e-17
MC1_RS04995	38.7506	-0.808068	0.284785	-2.83747	0.00454728	0.00649357
MC1_RS02500	1972.92	-0.807023	0.0370302	-21.7936	2.66684e-105	5.55464e-104
MC1_RS10500	808.749	-0.805518	0.114065	-7.06193	1.6421e-12	4.14937e-12
MC1_RS01525	3537.2	-0.803136	0.0393573	-20.4063	1.47025e-92	2.52192e-91
MC1_RS09570	431.813	-0.802762	0.0803151	-9.99515	1.6004e-23	6.25573e-23
MC1_RS00875	3183.37	-0.79466	0.0402838	-19.7265	1.27655e-86	1.98001e-85
MC1_RS02990	5702.59	-0.792867	0.0235267	-33.7008	5.63426e-249	4.56375e-247
MC1_RS02490	1891.28	-0.791512	0.0501735	-15.7755	4.58751e-56	3.88872e-55
MC1_RS03245	6.66596	-0.790551	0.425934	-1.85604	0.0634477	0.079201
MC1_RS04965	1918.24	-0.788573	0.122388	-6.44321	1.16974e-10	2.71573e-10
MC1_RS05800	7580.68	-0.787962	0.0491258	-16.0397	6.7522e-58	5.89504e-57
MC1_RS01110	1346.44	-0.778715	0.067645	-11.5118	1.15056e-30	5.42887e-30
MC1_RS01380	2258.57	-0.778565	0.0455126	-17.1066	1.32578e-65	1.42132e-64
MC1_RS04005	1607.36	-0.777787	0.0407369	-19.0929	2.89115e-81	4.09252e-80
MC1_RS05680	41.4456	-0.777572	0.188738	-4.11985	3.79119e-05	6.32444e-05
MC1_RS02085	3701.94	-0.771803	0.0616772	-12.5136	6.29073e-36	3.51413e-35
MC1_RS10365	1093.6	-0.76996	0.0513486	-14.9948	7.94339e-51	6.2266e-50
MC1_RS02070	966.545	-0.765438	0.0470874	-16.2557	2.03581e-59	1.89058e-58
MC1_RS03905	495.64	-0.759403	0.0509103	-14.9165	2.57445e-50	1.986e-49
MC1_RS06370	21.5821	-0.755442	0.345555	-2.18617	0.0288033	0.0376611
MC1_RS05720	130.412	-0.754197	0.146445	-5.15004	2.60431e-07	4.95702e-07
MC1_RS07820	75.2632	-0.753086	0.134558	-5.59675	2.18412e-08	4.50417e-08
MC1_RS02020	333.058	-0.752865	0.0644667	-11.6784	1.64443e-31	7.96537e-31
MC1_RS01615	6861.42	-0.749271	0.0429202	-17.4573	3.0286e-68	3.42303e-67
MC1_RS03135	14.796	-0.748243	0.273462	-2.73618	0.00621569	0.00876448
MC1_RS03085	780.215	-0.746455	0.0580415	-12.8607	7.48747e-38	4.49248e-37
MC1_RS08140	4650.51	-0.741369	0.0317562	-23.3456	1.52675e-120	3.975e-119
MC1_RS01390	14429.1	-0.738842	0.0455523	-16.2196	3.66389e-59	3.33872e-58
MC1_RS02820	11843.8	-0.738115	0.0275249	-26.8162	2.09013e-158	7.4327e-157
MC1_RS03675	4256.54	-0.737448	0.0277656	-26.5598	1.97915e-155	6.87047e-154
MC1_RS10545	1757.54	-0.730616	0.041891	-17.4409	4.03644e-68	4.52703e-67
MC1_RS01730	1968.8	-0.728448	0.0445859	-16.3381	5.28993e-60	4.97595e-59
MC1_RS03510	240.529	-0.728317	0.286574	-2.54146	0.011039	0.0150984
MC1_RS04015	92.9255	-0.725119	0.119574	-6.0642	1.32609e-09	2.90305e-09
MC1_RS06740	143.613	-0.722513	0.143611	-5.03104	4.87837e-07	9.14224e-07
MC1_RS06055	3021.05	-0.720895	0.0575563	-12.5251	5.4456e-36	3.06552e-35
MC1_RS02960	953.164	-0.719678	0.0601713	-11.9605	5.72204e-33	2.89678e-32
MC1_RS09020	99.2512	-0.717605	0.133794	-5.36349	8.16274e-08	1.61264e-07
MC1_RS00880	1068.55	-0.717205	0.0903185	-7.94085	2.00806e-15	5.74069e-15
MC1_RS04345	2318.37	-0.71313	0.127824	-5.579	2.41905e-08	4.97457e-08
MC1_RS01430	2920.26	-0.712384	0.0362736	-19.6392	7.15561e-86	1.07556e-84
MC1_RS01940	5820.71	-0.710888	0.0399921	-17.7757	1.09039e-70	1.28209e-69
MC1_RS10410	87.3199	-0.707763	0.126829	-5.58045	2.39897e-08	4.94026e-08
MC1_RS08690	52.0306	-0.704102	0.169182	-4.16181	3.15734e-05	5.29736e-05
MC1_RS01990	1158.68	-0.703296	0.0656187	-10.7179	8.3859e-27	3.54395e-26
MC1_RS09995	173.329	-0.700603	0.0896781	-7.81242	5.60982e-15	1.56989e-14
MC1_RS05475	9030.74	-0.699916	0.0290706	-24.0764	4.41407e-128	1.23764e-126
MC1_RS10110	29.4777	-0.697108	0.187131	-3.72524	0.000195128	0.000312634
MC1_RS05615	74.2048	-0.695541	0.154865	-4.49128	7.07951e-06	1.22734e-05
MC1_RS02545	929.5	-0.694171	0.0370081	-18.7573	1.6879e-78	2.25776e-77
MC1_RS00240	4.16388	-0.691517	0.475981	-1.45283	0.146272	0.173952
MC1_RS01635	951.804	-0.688498	0.0631647	-10.9	1.15205e-27	5.01399e-27
MC1_RS05290	61.1114	-0.687457	0.160574	-4.28126	1.85838e-05	3.17274e-05
MC1_RS09435	208.672	-0.68488	0.102292	-6.69536	2.15143e-11	5.12547e-11
MC1_RS03710	47.0395	-0.684491	0.143901	-4.75667	1.96815e-06	3.53395e-06
MC1_RS02985	11434.4	-0.683458	0.022684	-30.1296	1.9877e-199	1.11464e-197
MC1_RS05395	3693.74	-0.683347	0.0361197	-18.919	7.96168e-80	1.09511e-78
MC1_RS10400	2029.33	-0.681266	0.0703575	-9.68293	3.56363e-22	1.33912e-21
MC1_RS03110	601.065	-0.676587	0.122722	-5.51316	3.52454e-08	7.1871e-08
MC1_RS01565	12.3329	-0.674697	0.3101	-2.17574	0.0295748	0.0386034
MC1_RS10380	707.09	-0.674664	0.08454	-7.98042	1.45835e-15	4.21043e-15
MC1_RS06130	33.8094	-0.667042	0.208556	-3.19838	0.00138203	0.00207091
MC1_RS00400	1417.48	-0.659153	0.124879	-5.27832	1.30373e-07	2.53108e-07
MC1_RS10560	32.7124	-0.658957	0.179609	-3.66884	0.000243655	0.000386982
MC1_RS06745	441.156	-0.657117	0.0845071	-7.77588	7.49234e-15	2.08073e-14
MC1_RS09755	50.6289	-0.656092	0.196144	-3.34494	0.00082299	0.00125646
MC1_RS10565	22.9787	-0.655244	0.24443	-2.6807	0.00734683	0.0102701
MC1_RS06445	397.297	-0.654252	0.089836	-7.28274	3.27114e-13	8.60888e-13
MC1_RS01810	1393.05	-0.647427	0.0508692	-12.7273	4.17043e-37	2.46174e-36
MC1_RS04050	139.119	-0.646659	0.135226	-4.78205	1.73516e-06	3.13102e-06
MC1_RS05315	743.177	-0.645866	0.0523205	-12.3444	5.22137e-35	2.85122e-34
MC1_RS03755	1256.03	-0.642974	0.0615443	-10.4473	1.50682e-25	6.22364e-25
MC1_RS09775	342.687	-0.642484	0.083092	-7.7322	1.05701e-14	2.91878e-14
MC1_RS02130	6.62899	-0.642473	0.501991	-1.27985	0.200598	0.232859
MC1_RS04945	62.759	-0.638601	0.135036	-4.72912	2.25496e-06	4.03403e-06
MC1_RS09675	67.805	-0.636556	0.148761	-4.27906	1.87686e-05	3.20054e-05
MC1_RS03635	243.003	-0.629428	0.0811377	-7.75753	8.65995e-15	2.39586e-14
MC1_RS09095	274.678	-0.628589	0.190291	-3.3033	0.00095553	0.00144369
MC1_RS09585	22.0522	-0.628582	0.253218	-2.48238	0.0130509	0.0177667
MC1_RS02660	6438.58	-0.626987	0.0452355	-13.8605	1.099e-43	7.38405e-43
MC1_RS09350	680.007	-0.625489	0.0451762	-13.8455	1.35344e-43	9.05194e-43
MC1_RS03125	2658.06	-0.624323	0.0334519	-18.6633	9.84133e-78	1.30442e-76
MC1_RS05590	762.567	-0.621751	0.0471949	-13.1741	1.23693e-39	7.67422e-39
MC1_RS04110	1828.25	-0.619702	0.0395285	-15.6773	2.16085e-55	1.81064e-54
MC1_RS08770	22.4033	-0.617125	0.195789	-3.15199	0.0016216	0.00241996
MC1_RS01510	4500.85	-0.614036	0.0439853	-13.96	2.73267e-44	1.87053e-43
MC1_RS00265	136.455	-0.61394	0.114047	-5.38319	7.31754e-08	1.45354e-07
MC1_RS10130	1491.02	-0.613118	0.0534768	-11.4651	1.975e-30	9.28885e-30
MC1_RS02975	7348.05	-0.612411	0.0374125	-16.3691	3.17671e-60	3.04713e-59
MC1_RS03735	17.9926	-0.612207	0.277282	-2.20789	0.0272521	0.0356995
MC1_RS05930	506.631	-0.612032	0.117328	-5.21643	1.82404e-07	3.50851e-07
MC1_RS05485	2447.41	-0.605169	0.0414204	-14.6104	2.41089e-48	1.8026e-47
MC1_RS00105	201.055	-0.602742	0.0651576	-9.25053	2.23388e-20	7.75474e-20
MC1_RS01950	7525.35	-0.59716	0.043806	-13.6319	2.58695e-42	1.69899e-41
MC1_RS00320	9792.11	-0.596958	0.108591	-5.49729	3.85665e-08	7.79888e-08
MC1_RS04895	253.334	-0.596923	0.0703292	-8.48756	2.11027e-17	6.50481e-17
MC1_RS01815	2121.88	-0.595204	0.049648	-11.9885	4.08277e-33	2.07956e-32
MC1_RS06425	164.498	-0.592465	0.128099	-4.62505	3.74507e-06	6.61855e-06
MC1_RS06585	15914.7	-0.592171	0.0324151	-18.2684	1.47797e-74	1.89025e-73
MC1_RS08730	843.199	-0.590665	0.0695994	-8.48664	2.12705e-17	6.5427e-17
MC1_RS01490	5461.53	-0.589008	0.0560379	-10.5109	7.6965e-26	3.20614e-25
MC1_RS00815	3558.77	-0.586534	0.0425906	-13.7714	3.78564e-43	2.49749e-42
MC1_RS04185	18403.1	-0.586209	0.0613013	-9.56276	1.14659e-21	4.2109e-21
MC1_RS00290	68.5816	-0.586037	0.179649	-3.26212	0.00110582	0.00166731
MC1_RS01870	15455.9	-0.585826	0.0354568	-16.5222	2.53853e-61	2.45111e-60
MC1_RS02935	40.9745	-0.583392	0.16675	-3.49861	0.00046769	0.000724647
MC1_RS02795	1201.66	-0.582761	0.0660536	-8.82256	1.11876e-18	3.59284e-18
MC1_RS04495	2937.76	-0.579963	0.0662625	-8.75251	2.08667e-18	6.65724e-18
MC1_RS04405	2642.48	-0.578695	0.062983	-9.18812	3.99784e-20	1.37149e-19
MC1_RS05935	76.4424	-0.576996	0.122782	-4.69935	2.60994e-06	4.65763e-06
MC1_RS03985	871.751	-0.576618	0.0640276	-9.00576	2.14181e-19	7.09719e-19
MC1_RS05970	20362.7	-0.575548	0.034235	-16.8117	2.00366e-63	2.01471e-62
MC1_RS00445	12930.6	-0.574655	0.0568033	-10.1166	4.66428e-24	1.853e-23
MC1_RS09730	17.4096	-0.571803	0.287621	-1.98804	0.046807	0.0596543
MC1_RS07355	724.595	-0.57171	0.0980113	-5.8331	5.44065e-09	1.16141e-08
MC1_RS06250	2753.71	-0.567722	0.0466798	-12.162	4.9508e-34	2.64405e-33
MC1_RS04795	148.034	-0.565263	0.151921	-3.72077	0.000198619	0.000317877
MC1_RS10375	238.514	-0.564072	0.105491	-5.34713	8.93616e-08	1.76305e-07
MC1_RS06495	3199.84	-0.562877	0.048719	-11.5535	7.08483e-31	3.36472e-30
MC1_RS02575	208.229	-0.562408	0.0713541	-7.88193	3.22362e-15	9.1263e-15
MC1_RS04335	850.187	-0.562041	0.118057	-4.76075	1.92874e-06	3.46745e-06
MC1_RS06230	4011.77	-0.560945	0.0735454	-7.62719	2.39928e-14	6.58786e-14
MC1_RS01215	6817.22	-0.56039	0.058068	-9.65059	4.88749e-22	1.81785e-21
MC1_RS10615	281.293	-0.559442	0.0904558	-6.1847	6.22195e-10	1.39778e-09
MC1_RS00650	579.137	-0.5581	0.113269	-4.92719	8.34196e-07	1.5474e-06
MC1_RS00035	2198.98	-0.556524	0.0458115	-12.1481	5.86975e-34	3.11203e-33
MC1_RS09715	157.71	-0.554054	0.110037	-5.03518	4.77406e-07	8.95827e-07
MC1_RS06175	745.076	-0.551547	0.0903994	-6.10123	1.05255e-09	2.31816e-09
MC1_RS03705	108.983	-0.550452	0.131965	-4.1712	3.02995e-05	5.10124e-05
MC1_RS04980	244.945	-0.54774	0.11961	-4.57938	4.66366e-06	8.20219e-06
MC1_RS06200	3451.22	-0.545732	0.0303763	-17.9657	3.61755e-72	4.39533e-71
MC1_RS10135	1190.99	-0.545493	0.0603772	-9.03475	1.64382e-19	5.50962e-19
MC1_RS08985	199.636	-0.544761	0.0891883	-6.10798	1.00899e-09	2.22895e-09
MC1_RS00805	6714.63	-0.544532	0.0659188	-8.26066	1.44874e-16	4.29323e-16
MC1_RS02395	23.9594	-0.544185	0.19776	-2.75175	0.00592785	0.00838089
MC1_RS00995	1244.25	-0.541995	0.0831867	-6.51541	7.24925e-11	1.69653e-10
MC1_RS01785	21098.3	-0.541865	0.0392985	-13.7884	2.99226e-43	1.98305e-42
MC1_RS01745	310.792	-0.539077	0.0756303	-7.12778	1.01998e-12	2.60444e-12
MC1_RS01350	2835.05	-0.537797	0.0582703	-9.22936	2.72249e-20	9.38391e-20
MC1_RS01435	653.372	-0.536751	0.0544229	-9.8626	6.04603e-23	2.32589e-22
MC1_RS04900	472.774	-0.535744	0.0786844	-6.80876	9.84409e-12	2.38813e-11
MC1_RS02685	5220.68	-0.529313	0.0436966	-12.1134	8.97233e-34	4.70563e-33
MC1_RS00615	22164	-0.528617	0.061383	-8.61178	7.19325e-18	2.26517e-17
MC1_RS03995	1934.23	-0.526874	0.0424285	-12.4179	2.08856e-35	1.1491e-34
MC1_RS04125	289.077	-0.526805	0.0709184	-7.42833	1.09978e-13	2.953e-13
MC1_RS09805	145.152	-0.52501	0.183071	-2.8678	0.00413338	0.0059374
MC1_RS05660	1473.48	-0.52308	0.0305198	-17.139	7.59321e-66	8.20067e-65
MC1_RS08970	280.323	-0.522745	0.133225	-3.92376	8.71767e-05	0.000141383
MC1_RS00670	4272.11	-0.521749	0.0471791	-11.0589	1.98515e-28	8.85123e-28
MC1_RS09770	387.634	-0.521355	0.0830935	-6.27431	3.51189e-10	8.01304e-10
MC1_RS05515	3443.66	-0.517373	0.0231338	-22.3644	8.74864e-111	1.96239e-109
MC1_RS10040	101.553	-0.516434	0.119439	-4.32384	1.53338e-05	2.6302e-05
MC1_RS03875	3541.67	-0.516366	0.0497472	-10.3798	3.06394e-25	1.24783e-24
MC1_RS06710	8308.88	-0.515368	0.0656436	-7.851	4.12726e-15	1.16169e-14
MC1_RS03960	533.606	-0.514551	0.055309	-9.30321	1.36262e-20	4.76426e-20
MC1_RS06295	39.4663	-0.513523	0.205006	-2.50492	0.012248	0.0167049
MC1_RS04090	1929.39	-0.513008	0.121825	-4.21104	2.54194e-05	4.29449e-05
MC1_RS00160	1661.78	-0.510813	0.0477304	-10.702	9.95527e-27	4.18293e-26
MC1_RS03855	648.293	-0.508891	0.0895848	-5.68055	1.34262e-08	2.80048e-08
MC1_RS06915	787.583	-0.503668	0.0691273	-7.28609	3.19086e-13	8.42804e-13
MC1_RS03605	2616.4	-0.503115	0.0913283	-5.50886	3.61167e-08	7.34424e-08
MC1_RS10200	89.2079	-0.499455	0.124556	-4.00988	6.07504e-05	9.95214e-05
MC1_RS00230	28.6378	-0.499081	0.208687	-2.39153	0.0167782	0.0225462
MC1_RS01105	1823.22	-0.497376	0.0304031	-16.3594	3.72823e-60	3.55278e-59
MC1_RS01975	1398.59	-0.493318	0.0653379	-7.55026	4.34403e-14	1.18607e-13
MC1_RS10405	69.1747	-0.492302	0.175243	-2.80925	0.00496565	0.00705645
MC1_RS03465	983.814	-0.490617	0.0791629	-6.19756	5.73438e-10	1.29023e-09
MC1_RS10535	2327.77	-0.489766	0.0329053	-14.8841	4.18002e-50	3.20762e-49
MC1_RS06290	49.467	-0.488859	0.160732	-3.04145	0.00235442	0.00347443
MC1_RS05565	5735.66	-0.486282	0.0791323	-6.14518	7.98741e-10	1.78068e-09
MC1_RS09960	581.572	-0.485803	0.0691335	-7.02704	2.10963e-12	5.27589e-12
MC1_RS01595	6847.82	-0.481244	0.036981	-13.0133	1.02822e-38	6.24642e-38
MC1_RS04480	13499.8	-0.480487	0.0260929	-18.4145	1.0054e-75	1.30882e-74
MC1_RS00860	7939.93	-0.47816	0.0594898	-8.03768	9.15544e-16	2.65909e-15
MC1_RS09620	1868.1	-0.477155	0.0396132	-12.0453	2.05221e-33	1.05356e-32
MC1_RS01370	1577.06	-0.475678	0.0594859	-7.99647	1.28034e-15	3.70384e-15
MC1_RS04960	4995.45	-0.474732	0.0823556	-5.76441	8.19436e-09	1.7315e-08
MC1_RS06460	1036.87	-0.473778	0.0489999	-9.66896	4.08495e-22	1.52324e-21
MC1_RS02345	4781.29	-0.473185	0.0353849	-13.3725	8.75214e-41	5.57233e-40
MC1_RS06920	1195.51	-0.471995	0.068086	-6.93233	4.13956e-12	1.01951e-11
MC1_RS00420	1184.6	-0.471245	0.046822	-10.0646	7.91913e-24	3.12057e-23
MC1_RS02555	37137.4	-0.470202	0.0674125	-6.975	3.05872e-12	7.57151e-12
MC1_RS01820	443.29	-0.464919	0.107588	-4.32127	1.55132e-05	2.65784e-05
MC1_RS03340	7956.69	-0.463908	0.0471964	-9.82932	8.41854e-23	3.21315e-22
MC1_RS00700	342.853	-0.461474	0.0815484	-5.6589	1.52347e-08	3.15963e-08
MC1_RS01505	2094.85	-0.461033	0.0611538	-7.53891	4.73907e-14	1.2891e-13
MC1_RS09395	348.605	-0.458431	0.0750511	-6.10824	1.00733e-09	2.22865e-09
MC1_RS06145	3095.67	-0.454797	0.0360187	-12.6267	1.50497e-36	8.60487e-36
MC1_RS09880	206.091	-0.453843	0.141767	-3.20133	0.00136794	0.00205191
MC1_RS01360	5400.68	-0.452608	0.0302851	-14.9449	1.68158e-50	1.30412e-49
MC1_RS10555	42.4858	-0.451389	0.297685	-1.51633	0.129435	0.154559
MC1_RS01465	1392.45	-0.450985	0.0421213	-10.7068	9.45767e-27	3.98534e-26
MC1_RS03380	3220.38	-0.448634	0.0721976	-6.21398	5.166e-10	1.16415e-09
MC1_RS09690	207.05	-0.447381	0.0916473	-4.88155	1.05253e-06	1.92788e-06
MC1_RS02525	2114.4	-0.446528	0.0465749	-9.5873	9.04242e-22	3.32925e-21
MC1_RS06270	1055.45	-0.446462	0.0638239	-6.99522	2.64848e-12	6.57834e-12
MC1_RS04275	163.199	-0.444259	0.0930402	-4.77492	1.79782e-06	3.24007e-06
MC1_RS05005	10.5965	-0.442768	0.360966	-1.22662	0.219966	0.253726
MC1_RS05665	4929.44	-0.441308	0.0244741	-18.0316	1.1006e-72	1.34846e-71
MC1_RS03020	662.24	-0.441254	0.0821176	-5.37344	7.72484e-08	1.53027e-07
MC1_RS07150	27.8157	-0.441089	0.250599	-1.76014	0.078384	0.0968507
MC1_RS10465	536.121	-0.439592	0.11832	-3.71528	0.000202981	0.000323792
MC1_RS03055	1146.62	-0.438885	0.0593691	-7.39249	1.44106e-13	3.84107e-13
MC1_RS02710	4005.7	-0.436767	0.0327575	-13.3333	1.48096e-40	9.30704e-40
MC1_RS06335	1526.02	-0.429545	0.0803758	-5.3442	9.08179e-08	1.78694e-07
MC1_RS06345	2603.07	-0.429313	0.0301637	-14.2328	5.738e-46	4.10098e-45
MC1_RS10580	851.943	-0.427767	0.0498018	-8.5894	8.74257e-18	2.72948e-17
MC1_RS03210	7234.21	-0.426923	0.0942414	-4.5301	5.89549e-06	1.02942e-05
MC1_RS05600	7049.34	-0.425923	0.0478272	-8.90546	5.31654e-19	1.72256e-18
MC1_RS00800	298.498	-0.425794	0.10065	-4.23044	2.33232e-05	3.9495e-05
MC1_RS09550	32.6397	-0.425714	0.189351	-2.24828	0.0245585	0.0323746
MC1_RS04685	117.785	-0.424208	0.13246	-3.20253	0.00136226	0.00204549
MC1_RS04510	4980.39	-0.421139	0.0260402	-16.1727	7.85915e-59	7.11717e-58
MC1_RS03695	10369.5	-0.420693	0.0452064	-9.30605	1.32672e-20	4.6499e-20
MC1_RS10015	466.348	-0.419895	0.063289	-6.63456	3.25468e-11	7.70346e-11
MC1_RS02785	1406.71	-0.419175	0.0624054	-6.71697	1.85542e-11	4.45386e-11
MC1_RS01585	5626.05	-0.417178	0.0613006	-6.80545	1.00737e-11	2.43978e-11
MC1_RS09380	1150.23	-0.416882	0.0467522	-8.91684	4.79775e-19	1.55793e-18
MC1_RS03255	2080.77	-0.416881	0.102238	-4.07756	4.55113e-05	7.5404e-05
MC1_RS01070	3581.12	-0.415631	0.0517749	-8.02766	9.93474e-16	2.87969e-15
MC1_RS08330	758.777	-0.415387	0.0826308	-5.02702	4.98166e-07	9.32382e-07
MC1_RS06570	231.391	-0.414956	0.095422	-4.34865	1.36981e-05	2.35517e-05
MC1_RS04750	9321.13	-0.41316	0.0408912	-10.1039	5.30918e-24	2.10347e-23
MC1_RS03470	5368.04	-0.412894	0.0375865	-10.9852	4.50431e-28	1.99009e-27
MC1_RS09820	69.6339	-0.412775	0.226856	-1.81955	0.0688278	0.0856237
MC1_RS05995	778.153	-0.411582	0.0596728	-6.89732	5.29938e-12	1.29857e-11
MC1_RS04530	1626.74	-0.410222	0.0337386	-12.1588	5.149e-34	2.73987e-33
MC1_RS00310	65.6773	-0.409703	0.143643	-2.85224	0.00434126	0.00622375
MC1_RS06095	2218.04	-0.409544	0.0381128	-10.7456	6.21743e-27	2.65836e-26
MC1_RS02110	10937	-0.409324	0.0289638	-14.1322	2.40362e-45	1.69299e-44
MC1_RS03660	2004.26	-0.40731	0.0304021	-13.3974	6.25801e-41	4.01946e-40
MC1_RS05465	4320.71	-0.404906	0.0494626	-8.18611	2.69808e-16	7.8992e-16
MC1_RS06580	171.22	-0.404076	0.131793	-3.06598	0.00216956	0.00320813
MC1_RS02360	4276.7	-0.40404	0.0328983	-12.2815	1.13881e-34	6.12686e-34
MC1_RS06170	10297.7	-0.403746	0.0456833	-8.83794	9.75019e-19	3.13814e-18
MC1_RS02980	7670.36	-0.403284	0.0288725	-13.9678	2.45212e-44	1.68641e-43
MC1_RS01265	2228.41	-0.401556	0.0429062	-9.35893	8.05493e-21	2.85744e-20
MC1_RS02215	1658.96	-0.400429	0.121006	-3.30916	0.000935774	0.00141678
MC1_RS02705	2351.22	-0.39711	0.0548378	-7.24153	4.43647e-13	1.15713e-12
MC1_RS09400	144.908	-0.396304	0.0938685	-4.22191	2.42244e-05	4.09736e-05
MC1_RS01275	228.356	-0.395025	0.0819056	-4.82293	1.41464e-06	2.56856e-06
MC1_RS01045	3065.35	-0.394622	0.0553509	-7.12946	1.00764e-12	2.57743e-12
MC1_RS06155	3903.73	-0.393509	0.0478553	-8.22289	1.98664e-16	5.85157e-16
MC1_RS07055	132.558	-0.393373	0.196838	-1.99846	0.0456665	0.0583538
MC1_RS02620	1052.6	-0.392822	0.0557665	-7.04405	1.86733e-12	4.70219e-12
MC1_RS01695	2246.79	-0.389567	0.0416368	-9.35633	8.2554e-21	2.92145e-20
MC1_RS09575	268.829	-0.389259	0.0801273	-4.85801	1.18572e-06	2.16368e-06
MC1_RS05710	81.3188	-0.388792	0.138521	-2.80673	0.00500468	0.00710499
MC1_RS01570	6878.56	-0.387154	0.0412665	-9.3818	6.48554e-21	2.32905e-20
MC1_RS02410	616.428	-0.384673	0.0921101	-4.17623	2.96375e-05	4.99554e-05
MC1_RS07345	1256.46	-0.382662	0.0659745	-5.80014	6.62585e-09	1.40823e-08
MC1_RS06065	664.624	-0.381243	0.0915475	-4.16442	3.12141e-05	5.2431e-05
MC1_RS05470	9186.99	-0.377108	0.0380537	-9.9099	3.77041e-23	1.46594e-22
MC1_RS08765	62.4878	-0.376307	0.196724	-1.91287	0.0557646	0.0702114
MC1_RS06260	5650.9	-0.373565	0.0434242	-8.60269	7.78691e-18	2.44684e-17
MC1_RS06805	654.743	-0.372787	0.0407254	-9.15367	5.50332e-20	1.87036e-19
MC1_RS01495	3442.74	-0.371964	0.0579168	-6.42238	1.3416e-10	3.09013e-10
MC1_RS05295	398.433	-0.371001	0.0583758	-6.35539	2.07894e-10	4.77339e-10
MC1_RS05730	40.4338	-0.368873	0.153691	-2.4001	0.0163907	0.0220661
MC1_RS04200	5948.32	-0.366999	0.0237445	-15.4562	6.85454e-54	5.67837e-53
MC1_RS00255	480.877	-0.365629	0.0691235	-5.2895	1.22651e-07	2.39392e-07
MC1_RS03095	2991.03	-0.363036	0.0629642	-5.76575	8.12936e-09	1.72026e-08
MC1_RS03315	179.128	-0.362576	0.0766534	-4.73007	2.24445e-06	4.02016e-06
MC1_RS05830	586.379	-0.361502	0.0515802	-7.00854	2.40813e-12	6.0018e-12
MC1_RS05405	139.104	-0.361415	0.12441	-2.90504	0.003672	0.00533777
MC1_RS09855	58.7269	-0.36053	0.200388	-1.79916	0.0719937	0.0891817
MC1_RS10540	4124.64	-0.360121	0.032977	-10.9204	9.2105e-28	4.03271e-27
MC1_RS01555	1072.17	-0.357166	0.0898914	-3.97331	7.08813e-05	0.000115858
MC1_RS02780	3793.04	-0.356193	0.0434413	-8.19941	2.41562e-16	7.09204e-16
MC1_RS10425	26.6298	-0.354139	0.212443	-1.66699	0.0955166	0.116636
MC1_RS09195	567.205	-0.354109	0.056056	-6.31705	2.66604e-10	6.10218e-10
MC1_RS06385	129.315	-0.35206	0.152489	-2.30876	0.0209571	0.0278537
MC1_RS00080	1600.04	-0.349764	0.0491885	-7.11069	1.15464e-12	2.93798e-12
MC1_RS10435	28.2841	-0.347393	0.208874	-1.66317	0.0962785	0.11737
MC1_RS03585	144.416	-0.346575	0.127707	-2.71383	0.00665095	0.00934208
MC1_RS00030	4200.36	-0.346132	0.0643574	-5.37827	7.52052e-08	1.49183e-07
MC1_RS09850	197.122	-0.342148	0.0851112	-4.02001	5.81961e-05	9.54443e-05
MC1_RS03865	1354.67	-0.340899	0.0375971	-9.06718	1.22136e-19	4.11257e-19
MC1_RS00885	1346.05	-0.340731	0.0857744	-3.97241	7.11482e-05	0.000116164
MC1_RS05825	847.323	-0.338923	0.0625315	-5.42004	5.95872e-08	1.19502e-07
MC1_RS06240	3624.05	-0.336227	0.0396895	-8.47144	2.42386e-17	7.42436e-17
MC1_RS02160	3689.98	-0.335169	0.0484711	-6.91481	4.68502e-12	1.1519e-11
MC1_RS04790	172.377	-0.334872	0.100647	-3.32719	0.000877253	0.00133511
MC1_RS06770	4644.78	-0.334616	0.0459735	-7.27845	3.37673e-13	8.87075e-13
MC1_RS10550	3732.13	-0.334093	0.0422613	-7.90542	2.67023e-15	7.60388e-15
MC1_RS05445	396.482	-0.327239	0.110768	-2.95428	0.00313395	0.00458305
MC1_RS10340	2809.06	-0.326525	0.0554347	-5.89027	3.85571e-09	8.27927e-09
MC1_RS04010	258.684	-0.325482	0.0930146	-3.49926	0.00046655	0.000723649
MC1_RS04365	421.321	-0.325246	0.0760346	-4.27761	1.88911e-05	3.21767e-05
MC1_RS02815	2952.28	-0.324652	0.0293418	-11.0645	1.86471e-28	8.36536e-28
MC1_RS10430	232.364	-0.324288	0.108898	-2.97791	0.00290223	0.00425699
MC1_RS00825	3694.17	-0.32404	0.0762052	-4.2522	2.11677e-05	3.59704e-05
MC1_RS07020	51.0802	-0.323135	0.211562	-1.52738	0.126666	0.151501
MC1_RS10295	550.311	-0.320725	0.0652615	-4.91445	8.9031e-07	1.64313e-06
MC1_RS09860	811.061	-0.318011	0.0635596	-5.00336	5.63409e-07	1.05179e-06
MC1_RS05945	411.781	-0.316806	0.112486	-2.8164	0.00485651	0.00691483
MC1_RS02310	14290.7	-0.316459	0.0281622	-11.237	2.68287e-29	1.22622e-28
MC1_RS10385	16.5667	-0.315797	0.27201	-1.16098	0.245652	0.281794
MC1_RS08900	115.443	-0.315715	0.132263	-2.38702	0.0169853	0.0228035
MC1_RS10600	1032.19	-0.315373	0.071728	-4.39678	1.09867e-05	1.89569e-05
MC1_RS04950	51.8389	-0.313764	0.183487	-1.71001	0.0872648	0.107188
MC1_RS03650	12694.5	-0.313179	0.0267999	-11.6858	1.50623e-31	7.32026e-31
MC1_RS02855	3722.53	-0.311756	0.0298145	-10.4565	1.36756e-25	5.66448e-25
MC1_RS01685	528.479	-0.311324	0.0455259	-6.8384	8.00812e-12	1.94922e-11
MC1_RS03975	5156.52	-0.310493	0.084333	-3.68175	0.000231641	0.000369107
MC1_RS10310	167.262	-0.310223	0.103033	-3.01091	0.0026047	0.00382828
MC1_RS09060	328.576	-0.308206	0.0685699	-4.49477	6.96455e-06	1.20885e-05
MC1_RS03645	6354.1	-0.307031	0.0413233	-7.42997	1.08623e-13	2.922e-13
MC1_RS09540	79.7128	-0.306037	0.123154	-2.48499	0.0129554	0.0176533
MC1_RS04490	1440.78	-0.304208	0.111586	-2.72623	0.0064062	0.00901568
MC1_RS02680	9694.94	-0.303378	0.0471414	-6.4355	1.23066e-10	2.85263e-10
MC1_RS01725	1055.9	-0.302044	0.0613714	-4.92158	8.5848e-07	1.59042e-06
MC1_RS05345	3084.62	-0.302019	0.0360776	-8.37139	5.69434e-17	1.7083e-16
MC1_RS01930	1808.7	-0.299912	0.0621819	-4.82315	1.41312e-06	2.56856e-06
MC1_RS03360	2074.72	-0.295645	0.0495231	-5.96985	2.37476e-09	5.14962e-09
MC1_RS04340	14433.3	-0.293857	0.152659	-1.92492	0.054239	0.0685273
MC1_RS01985	3890.42	-0.293547	0.0554541	-5.29351	1.19991e-07	2.34513e-07
MC1_RS02745	2262.62	-0.292561	0.0525955	-5.56247	2.65989e-08	5.45446e-08
MC1_RS09280	54.3698	-0.291044	0.146439	-1.98747	0.0468701	0.0596826
MC1_RS00990	20062.9	-0.290818	0.0552287	-5.26571	1.39648e-07	2.70753e-07
MC1_RS04575	1178.53	-0.286625	0.0446051	-6.42583	1.31153e-10	3.03045e-10
MC1_RS02530	3522.34	-0.285422	0.0465848	-6.12693	8.95916e-10	1.9882e-09
MC1_RS04040	40.1873	-0.285399	0.189787	-1.50379	0.132636	0.158252
MC1_RS06455	18.9208	-0.284575	0.285199	-0.997814	0.318369	0.358166
MC1_RS01375	7069.93	-0.283879	0.0590886	-4.8043	1.55296e-06	2.81618e-06
MC1_RS05655	2316.53	-0.28378	0.03337	-8.50403	1.83123e-17	5.65663e-17
MC1_RS10450	519.51	-0.283067	0.105053	-2.69452	0.00704902	0.00987269
MC1_RS07500	21.5505	-0.28154	0.283445	-0.99328	0.320573	0.360367
MC1_RS03805	5647.63	-0.280675	0.0556323	-5.04518	4.53094e-07	8.51304e-07
MC1_RS06925	2901.71	-0.280567	0.0965713	-2.90528	0.00366919	0.00533777
MC1_RS00315	4837.48	-0.279213	0.130588	-2.13813	0.0325063	0.0421282
MC1_RS10575	2755.41	-0.27849	0.0877474	-3.17377	0.00150472	0.00225013
MC1_RS03090	10298.6	-0.277374	0.0377881	-7.34023	2.13226e-13	5.65242e-13
MC1_RS03690	9458.14	-0.27629	0.0611662	-4.51704	6.27103e-06	1.09237e-05
MC1_RS10300	876.336	-0.275564	0.0700022	-3.9365	8.26776e-05	0.000134837
MC1_RS02420	72.3012	-0.275089	0.106836	-2.57488	0.0100276	0.0137797
MC1_RS09975	428.995	-0.273431	0.0605624	-4.51486	6.33581e-06	1.10234e-05
MC1_RS00440	721.292	-0.271234	0.0895252	-3.02969	0.00244804	0.00360166
MC1_RS00965	26064.9	-0.270738	0.0325438	-8.31918	8.8577e-17	2.63562e-16
MC1_RS03030	970.847	-0.270593	0.055147	-4.90675	9.25959e-07	1.70461e-06
MC1_RS10570	698.233	-0.268826	0.0749454	-3.58696	0.000334552	0.000524491
MC1_RS06810	471.802	-0.268213	0.0536239	-5.00175	5.68119e-07	1.05923e-06
MC1_RS01760	1244.33	-0.266352	0.0568706	-4.68348	2.82049e-06	5.02108e-06
MC1_RS08780	97.0304	-0.263386	0.102833	-2.56128	0.0104287	0.0143038
MC1_RS04870	6.36717	-0.262518	0.441518	-0.594581	0.552123	0.597178
MC1_RS01085	3959.37	-0.260214	0.0999725	-2.60286	0.00924495	0.0127764
MC1_RS01605	4260.98	-0.260212	0.0370251	-7.02799	2.09527e-12	5.25801e-12
MC1_RS05310	1730.66	-0.259771	0.0750123	-3.46304	0.000534102	0.000824916
MC1_RS08935	30.6265	-0.259397	0.191766	-1.35267	0.176161	0.207219
MC1_RS03680	1229.5	-0.258215	0.0641489	-4.02525	5.69155e-05	9.35545e-05
MC1_RS09750	669.241	-0.257213	0.0899906	-2.85822	0.00426021	0.00611358
MC1_RS10475	1944.33	-0.257065	0.133855	-1.92048	0.0547977	0.0691732
MC1_RS01065	20594.1	-0.254521	0.0256959	-9.90512	3.95494e-23	1.53359e-22
MC1_RS09320	312.831	-0.254205	0.110763	-2.29503	0.0217312	0.0287514
MC1_RS06310	10560	-0.253169	0.0358904	-7.05395	1.73909e-12	4.38683e-12
MC1_RS00975	1980.11	-0.250808	0.0446812	-5.61327	1.98535e-08	4.10007e-08
MC1_RS02810	2697.54	-0.24946	0.0383253	-6.50902	7.56433e-11	1.76461e-10
MC1_RS00810	11826.9	-0.249141	0.0964762	-2.58241	0.00981134	0.013508
MC1_RS06375	302.576	-0.24888	0.105408	-2.36111	0.0182201	0.0243492
MC1_RS06545	2811.59	-0.24751	0.0276947	-8.93706	3.99668e-19	1.30362e-18
MC1_RS04475	587.054	-0.246368	0.054295	-4.53758	5.69045e-06	9.95999e-06
MC1_RS00425	310.377	-0.245084	0.150174	-1.632	0.102679	0.124754
MC1_RS05950	6544.95	-0.243578	0.113192	-2.1519	0.0314055	0.0408104
MC1_RS10045	3487.3	-0.24355	0.0629607	-3.86829	0.000109602	0.000177358
MC1_RS02600	18007	-0.242023	0.0192316	-12.5847	2.56454e-36	1.46058e-35
MC1_RS08980	550.806	-0.24169	0.0859397	-2.81233	0.00491848	0.00699623
MC1_RS08950	8.2453	-0.240088	0.419219	-0.572705	0.566845	0.609034
MC1_RS05975	2445.19	-0.239389	0.0464822	-5.15012	2.60327e-07	4.95702e-07
MC1_RS03860	648.211	-0.237759	0.0522611	-4.54944	5.37893e-06	9.42605e-06
MC1_RS03765	352.84	-0.236233	0.105315	-2.2431	0.0248906	0.0327532
MC1_RS06735	1660.72	-0.233769	0.0822525	-2.8421	0.0044818	0.00640634
MC1_RS09915	4433.69	-0.232472	0.0410504	-5.66309	1.48675e-08	3.09226e-08
MC1_RS03925	1480.91	-0.232403	0.0564445	-4.11737	3.83227e-05	6.37836e-05
MC1_RS04690	5.53086	-0.231792	0.393278	-0.589386	0.555602	0.600495
MC1_RS00865	5692.12	-0.231245	0.0406973	-5.68207	1.33074e-08	2.77968e-08
MC1_RS01295	413.643	-0.2295	0.0952388	-2.40973	0.0159642	0.0215318
MC1_RS04890	5844.59	-0.226849	0.0258386	-8.77945	1.64279e-18	5.25261e-18
MC1_RS03160	1337.77	-0.226231	0.0730685	-3.09615	0.00196053	0.00290494
MC1_RS06245	22990.9	-0.225959	0.0285264	-7.92105	2.35517e-15	6.71984e-15
MC1_RS01980	1532.54	-0.225328	0.101364	-2.22295	0.026219	0.0344081
MC1_RS04425	691.442	-0.224593	0.0463131	-4.84944	1.23809e-06	2.25641e-06
MC1_RS05820	2864.33	-0.2242	0.0428868	-5.22772	1.71616e-07	3.30973e-07
MC1_RS01075	1405.12	-0.223098	0.0609165	-3.66235	0.00024991	0.000396483
MC1_RS00655	7030.85	-0.222507	0.0506895	-4.3896	1.13559e-05	1.95477e-05
MC1_RS02645	213.398	-0.221494	0.0985814	-2.24681	0.0246522	0.0324687
MC1_RS00620	24022.7	-0.22135	0.0702758	-3.14974	0.00163417	0.00243622
MC1_RS04470	678.07	-0.220146	0.087425	-2.51812	0.0117984	0.0161219
MC1_RS00755	11928.7	-0.219219	0.0935069	-2.34442	0.0190569	0.0254208
MC1_RS02950	655.633	-0.218732	0.0549172	-3.98294	6.80689e-05	0.000111385
MC1_RS06315	9852.61	-0.217542	0.0259841	-8.37209	5.66052e-17	1.70166e-16
MC1_RS01660	2888.73	-0.217509	0.128998	-1.68615	0.0917677	0.11234
MC1_RS04205	570.888	-0.217487	0.165303	-1.31569	0.188278	0.219783
MC1_RS06395	93.9919	-0.21571	0.173436	-1.24374	0.213596	0.246965
MC1_RS05785	10358	-0.214086	0.0658417	-3.25153	0.00114784	0.00172888
MC1_RS02180	1644	-0.21223	0.0465229	-4.56185	5.07047e-06	8.8962e-06
MC1_RS10265	25.8679	-0.211697	0.185436	-1.14162	0.253612	0.289785
MC1_RS03770	1764.94	-0.211547	0.0441159	-4.79526	1.62465e-06	2.93524e-06
MC1_RS02825	3372.22	-0.208316	0.079419	-2.62299	0.00871609	0.0120799
MC1_RS09945	95.1377	-0.207113	0.199245	-1.03949	0.298578	0.337201
MC1_RS01675	5345.73	-0.205046	0.0294706	-6.95763	3.46037e-12	8.55121e-12
MC1_RS02590	16675.2	-0.20378	0.0471158	-4.32509	1.52471e-05	2.6184e-05
MC1_RS09375	1109.42	-0.201836	0.049523	-4.0756	4.58951e-05	7.59535e-05
MC1_RS02605	2784.06	-0.201322	0.0451235	-4.46158	8.13577e-06	1.40711e-05
MC1_RS04815	371.435	-0.200847	0.116553	-1.72322	0.0848483	0.104396
MC1_RS02090	12347.1	-0.200614	0.0510593	-3.92904	8.52852e-05	0.000138779
MC1_RS01345	4486.87	-0.199339	0.0305787	-6.51889	7.08309e-11	1.66031e-10
MC1_RS02725	330.338	-0.198368	0.0703545	-2.81955	0.00480908	0.00685399
MC1_RS00520	1540	-0.198241	0.0640028	-3.09738	0.00195241	0.00289585
MC1_RS06470	5533.75	-0.195721	0.0366205	-5.34458	9.06286e-08	1.78563e-07
MC1_RS05880	1893.16	-0.195137	0.04659	-4.18838	2.80949e-05	4.74102e-05
MC1_RS05305	102.31	-0.194102	0.138012	-1.40641	0.159602	0.188879
MC1_RS07085	17.4497	-0.19385	0.256297	-0.756352	0.449438	0.494552
MC1_RS10145	972.375	-0.193511	0.0782243	-2.47379	0.0133688	0.0181825
MC1_RS05840	10101.9	-0.193215	0.0371548	-5.20027	1.99003e-07	3.82275e-07
MC1_RS03580	9.98271	-0.190643	0.379808	-0.501946	0.615706	0.65862
MC1_RS06255	17272.2	-0.190495	0.0471284	-4.04204	5.29889e-05	8.73957e-05
MC1_RS01025	9136.1	-0.190468	0.0449402	-4.23825	2.25267e-05	3.8235e-05
MC1_RS02535	4053.73	-0.189687	0.0658337	-2.88131	0.00396029	0.00571694
MC1_RS09950	404.621	-0.18894	0.136982	-1.37931	0.1678	0.19826
MC1_RS05805	462.267	-0.188664	0.0928899	-2.03105	0.0422503	0.0543218
MC1_RS02485	5231.53	-0.188572	0.0708842	-2.66028	0.00780751	0.0108932
MC1_RS03015	567.986	-0.188215	0.0675678	-2.78557	0.00534341	0.0075785
MC1_RS08775	83.2744	-0.186912	0.113044	-1.65345	0.0982394	0.11966
MC1_RS06670	3955.43	-0.186528	0.0280831	-6.64201	3.09432e-11	7.3358e-11
MC1_RS03310	204.687	-0.186093	0.0953782	-1.95111	0.0510444	0.0647154
MC1_RS06750	17356	-0.185779	0.0206749	-8.98574	2.56993e-19	8.45813e-19
MC1_RS03375	2121.79	-0.182292	0.132977	-1.37085	0.170421	0.200842
MC1_RS00025	5974.83	-0.181691	0.0387088	-4.69378	2.68206e-06	4.7805e-06
MC1_RS10225	805.463	-0.179772	0.057428	-3.1304	0.00174571	0.00259984
MC1_RS00675	6433.33	-0.179347	0.0541011	-3.31503	0.000916318	0.00139021
MC1_RS00770	1636.76	-0.178992	0.108783	-1.6454	0.0998867	0.121565
MC1_RS04525	125.615	-0.178599	0.112725	-1.58439	0.113106	0.136514
MC1_RS04410	483.713	-0.178303	0.0596482	-2.98925	0.00279664	0.00410624
MC1_RS02315	7746.44	-0.17802	0.0420395	-4.2346	2.28959e-05	3.88165e-05
MC1_RS00870	7062.37	-0.177523	0.0341635	-5.19628	2.03316e-07	3.89533e-07
MC1_RS04555	3.43553	-0.173154	0.499758	-0.346476	0.728985	0.764648
MC1_RS01680	5096.68	-0.170619	0.0273948	-6.22817	4.71917e-10	1.06841e-09
MC1_RS08195	224.149	-0.170136	0.175004	-0.972182	0.33096	0.371756
MC1_RS02565	962.908	-0.169248	0.148065	-1.14306	0.253013	0.289328
MC1_RS04875	19870.1	-0.169203	0.0511892	-3.30544	0.000948271	0.00143421
MC1_RS09045	2463.43	-0.168936	0.0334748	-5.04666	4.49596e-07	8.4582e-07
MC1_RS01255	1422.31	-0.168139	0.0375665	-4.47578	7.6133e-06	1.31831e-05
MC1_RS04565	13380.6	-0.167682	0.032706	-5.12695	2.9447e-07	5.59033e-07
MC1_RS05440	738.046	-0.166256	0.0871717	-1.90722	0.0564919	0.0710658
MC1_RS05170	865.033	-0.163611	0.0493635	-3.31442	0.000918345	0.00139184
MC1_RS04240	155.685	-0.160715	0.149709	-1.07352	0.28304	0.321146
MC1_RS01115	1402.39	-0.159687	0.0602089	-2.65222	0.00799639	0.011146
MC1_RS10345	11.3998	-0.15965	0.271997	-0.586953	0.557235	0.601369
MC1_RS06060	7883.33	-0.158688	0.0294084	-5.39601	6.81387e-08	1.35719e-07
MC1_RS04850	24295.4	-0.15806	0.0379376	-4.16631	3.09571e-05	5.20594e-05
MC1_RS04150	32239.5	-0.157599	0.068949	-2.28574	0.0222696	0.0294104
MC1_RS04450	1419.9	-0.155129	0.231785	-0.66928	0.503317	0.548048
MC1_RS08720	351.733	-0.154941	0.0674643	-2.29664	0.0216392	0.0286557
MC1_RS01650	2169.23	-0.154884	0.0830566	-1.8648	0.0622093	0.0778551
MC1_RS06140	3594.7	-0.154113	0.0311313	-4.95043	7.40495e-07	1.37709e-06
MC1_RS09090	2828.37	-0.153772	0.03313	-4.64147	3.45947e-06	6.13613e-06
MC1_RS04505	23075.7	-0.152209	0.0524685	-2.90096	0.00372024	0.00539176
MC1_RS06150	2345.01	-0.151423	0.0751975	-2.01367	0.0440442	0.0564293
MC1_RS06035	5096.1	-0.150168	0.0819131	-1.83326	0.0667638	0.083127
MC1_RS03885	5178.57	-0.149143	0.0306848	-4.86048	1.17099e-06	2.13948e-06
MC1_RS06640	14405.1	-0.149081	0.0428977	-3.47526	0.000510349	0.000789066
MC1_RS04360	596.242	-0.147491	0.0732045	-2.01478	0.0439275	0.0563292
MC1_RS02440	5400.66	-0.146699	0.0604592	-2.42641	0.015249	0.0206436
MC1_RS07825	198.802	-0.146534	0.100354	-1.46017	0.144244	0.171679
MC1_RS05625	23.9793	-0.146248	0.224763	-0.650675	0.515256	0.560212
MC1_RS00820	6223.17	-0.146219	0.0319726	-4.57324	4.80229e-06	8.43583e-06
MC1_RS01590	9532.65	-0.143783	0.0265258	-5.42048	5.94376e-08	1.19366e-07
MC1_RS06730	3022.3	-0.14192	0.0550764	-2.57678	0.00997254	0.0137169
MC1_RS03175	1125.01	-0.14093	0.107946	-1.30556	0.191704	0.223424
MC1_RS03870	1123.95	-0.140186	0.0449711	-3.11724	0.00182554	0.00271595
MC1_RS02240	172.375	-0.138912	0.124291	-1.11764	0.263723	0.300632
MC1_RS01575	2338.82	-0.13744	0.0334399	-4.11007	3.95548e-05	6.57592e-05
MC1_RS09490	1006.91	-0.135629	0.108091	-1.25476	0.209566	0.24269
MC1_RS09230	19957.7	-0.133464	0.0741525	-1.79985	0.0718838	0.0891212
MC1_RS02195	7760.1	-0.13151	0.0239277	-5.49614	3.88204e-08	7.83936e-08
MC1_RS02270	981.837	-0.131291	0.06787	-1.93444	0.053059	0.0671528
MC1_RS00645	10253.1	-0.1299	0.0666216	-1.94982	0.0511979	0.0648536
MC1_RS04320	891.799	-0.128629	0.0505332	-2.54543	0.0109144	0.0149419
MC1_RS05380	2683.55	-0.12837	0.0725407	-1.76963	0.0767892	0.0949607
MC1_RS00260	429.763	-0.125514	0.0754214	-1.66417	0.0960788	0.117224
MC1_RS09795	165.486	-0.120806	0.088065	-1.37178	0.17013	0.200688
MC1_RS08695	707.125	-0.11975	0.0649673	-1.84323	0.065295	0.0814372
MC1_RS03170	1663.01	-0.119532	0.0546354	-2.18781	0.0286835	0.0375409
MC1_RS03760	1053.84	-0.118221	0.0451887	-2.61617	0.00889234	0.0123125
MC1_RS06780	3489.35	-0.1178	0.0581075	-2.02727	0.0426348	0.0547678
MC1_RS03250	2426.67	-0.117501	0.158253	-0.742488	0.457791	0.502984
MC1_RS02355	10749.2	-0.116858	0.0401323	-2.91182	0.00359329	0.00523901
MC1_RS06760	17405.9	-0.114628	0.0538416	-2.12898	0.0332559	0.0430319
MC1_RS00510	5496.95	-0.113615	0.0318268	-3.56977	0.000357291	0.000557741
MC1_RS06165	6864.12	-0.113603	0.079291	-1.43273	0.151934	0.180244
MC1_RS04955	3769.36	-0.11255	0.0833488	-1.35035	0.176903	0.207669
MC1_RS03390	37037.5	-0.111874	0.0299969	-3.72952	0.000191848	0.000307716
MC1_RS07105	587.721	-0.109628	0.128082	-0.855917	0.392043	0.437672
MC1_RS08840	818.559	-0.108045	0.0598032	-1.80667	0.0708142	0.0878699
MC1_RS00895	2086.08	-0.10602	0.0469554	-2.25788	0.023953	0.031605
MC1_RS01755	4125.81	-0.105694	0.067989	-1.55458	0.120046	0.144293
MC1_RS02845	10487	-0.105072	0.0624945	-1.6813	0.0927048	0.113392
MC1_RS03275	57.6881	-0.103766	0.134246	-0.772952	0.439551	0.485504
MC1_RS05555	827.385	-0.102975	0.0422048	-2.43989	0.0146918	0.0199262
MC1_RS04745	3888.67	-0.101653	0.0853164	-1.19148	0.233465	0.268448
MC1_RS02865	15819	-0.101467	0.0785814	-1.29124	0.196621	0.228972
MC1_RS10420	108.338	-0.0991293	0.141861	-0.698779	0.48469	0.530567
MC1_RS09845	1241.29	-0.0975718	0.053778	-1.81434	0.0696248	0.0865413
MC1_RS09370	1466.86	-0.0973965	0.0538159	-1.80981	0.0703253	0.0873376
MC1_RS02260	1224.05	-0.0962579	0.0414612	-2.32164	0.0202523	0.0269907
MC1_RS02750	2245.31	-0.094359	0.0581837	-1.62174	0.104858	0.127296
MC1_RS03920	1568.26	-0.0917152	0.0487501	-1.88133	0.0599267	0.075192
MC1_RS01800	2746.48	-0.0910856	0.0346396	-2.62952	0.00855056	0.0118731
MC1_RS10485	2824.33	-0.0898523	0.0445423	-2.01724	0.0436707	0.0560492
MC1_RS00060	4780.67	-0.0887403	0.0265586	-3.3413	0.000833867	0.00127173
MC1_RS04370	2969.93	-0.0878208	0.0758656	-1.15758	0.247034	0.282934
MC1_RS09270	259.835	-0.0876291	0.144806	-0.605149	0.54508	0.590436
MC1_RS06595	7811.13	-0.0849768	0.0245418	-3.46253	0.000535123	0.000825618
MC1_RS04600	2128.24	-0.0828974	0.0337847	-2.4537	0.0141395	0.019195
MC1_RS10370	123.772	-0.0818999	0.120424	-0.680099	0.496442	0.541371
MC1_RS08965	300.423	-0.0803272	0.0916332	-0.876617	0.380695	0.425654
MC1_RS00200	60.9745	-0.0785498	0.166011	-0.473159	0.6361	0.678941
MC1_RS01740	2793.99	-0.0776804	0.0602572	-1.28915	0.197347	0.229634
MC1_RS06410	84.4902	-0.0775239	0.195618	-0.396303	0.691881	0.730318
MC1_RS02870	2022.15	-0.0761245	0.108946	-0.698738	0.484716	0.530567
MC1_RS04680	44.2255	-0.0761038	0.16787	-0.45335	0.650296	0.692067
MC1_RS02715	5666.21	-0.0750624	0.0272805	-2.75151	0.00593215	0.00838089
MC1_RS01655	5830.23	-0.07422	0.0435584	-1.70392	0.0883961	0.108486
MC1_RS00745	19230.7	-0.0740454	0.0945657	-0.783005	0.433624	0.479684
MC1_RS05670	1056.28	-0.0731251	0.0880506	-0.83049	0.406262	0.451471
MC1_RS05635	2037.59	-0.0729125	0.0277355	-2.62885	0.00856753	0.0118853
MC1_RS03415	6915.82	-0.0728658	0.0445761	-1.63464	0.102125	0.124185
MC1_RS00765	10256.9	-0.0723771	0.0691942	-1.046	0.295561	0.334053
MC1_RS09505	1512.61	-0.0667016	0.0350753	-1.90167	0.0572148	0.071913
MC1_RS02720	948.284	-0.0666809	0.0424204	-1.57191	0.115972	0.139742
MC1_RS02540	10442	-0.0659024	0.0590558	-1.11593	0.26445	0.301225
MC1_RS00740	19492.2	-0.0648584	0.0646834	-1.00271	0.316002	0.355777
MC1_RS09590	3320.69	-0.0629331	0.119708	-0.52572	0.599082	0.64178
MC1_RS09600	14.8205	-0.0613437	0.434461	-0.141195	0.887716	0.911495
MC1_RS04325	1547.81	-0.0613323	0.0456847	-1.34251	0.17943	0.210466
MC1_RS02225	1318.67	-0.0612372	0.071793	-0.852969	0.393676	0.439159
MC1_RS01515	5678.77	-0.0606609	0.0271613	-2.23336	0.0255254	0.0335582
MC1_RS05960	757	-0.0600539	0.108095	-0.555567	0.578507	0.62065
MC1_RS02890	5564.98	-0.0580129	0.0493416	-1.17574	0.239699	0.275182
MC1_RS06785	7888.86	-0.0576362	0.0509013	-1.13231	0.257503	0.293771
MC1_RS00760	9974.47	-0.0575813	0.0848402	-0.678703	0.497326	0.541929
MC1_RS03405	7232.88	-0.0574791	0.0918685	-0.625667	0.531533	0.576619
MC1_RS09110	22.2663	-0.0570832	0.273413	-0.20878	0.83462	0.864222
MC1_RS03670	1831.46	-0.0559452	0.0469338	-1.192	0.23326	0.268424
MC1_RS03785	4221.18	-0.0494101	0.0365341	-1.35244	0.176236	0.207219
MC1_RS03810	4632.04	-0.0485375	0.0576415	-0.842057	0.399756	0.444919
MC1_RS02165	2396.44	-0.0473545	0.039866	-1.18784	0.234896	0.269881
MC1_RS09135	2834.77	-0.0467034	0.0533994	-0.874605	0.381789	0.42655
MC1_RS02875	2542.62	-0.0459968	0.0594964	-0.773104	0.439461	0.485504
MC1_RS00695	9.27876	-0.0449954	0.424108	-0.106094	0.915508	0.933434
MC1_RS04095	2404.61	-0.0426466	0.122641	-0.347736	0.728039	0.764205
MC1_RS01805	10024.9	-0.0407822	0.0330836	-1.2327	0.217687	0.251496
MC1_RS09800	191.139	-0.0404762	0.16104	-0.251342	0.80155	0.834161
MC1_RS00750	8652.21	-0.0404242	0.0883671	-0.457457	0.647343	0.689427
MC1_RS03520	1624.57	-0.0382337	0.125064	-0.305712	0.759824	0.795279
MC1_RS10260	23.6143	-0.0381971	0.190275	-0.200747	0.840896	0.868906
MC1_RS00010	3857.61	-0.0352111	0.0345979	-1.01772	0.308809	0.348216
MC1_RS03040	5285.94	-0.0337966	0.0306837	-1.10145	0.2707	0.308104
MC1_RS05055	4586.8	-0.0337766	0.113732	-0.296983	0.76648	0.801095
MC1_RS09290	208.214	-0.0329822	0.165139	-0.199725	0.841696	0.869117
MC1_RS06450	596.251	-0.0325778	0.0780832	-0.417219	0.676518	0.716834
MC1_RS09245	402.888	-0.0322023	0.0648066	-0.496898	0.619261	0.661453
MC1_RS03150	4550.25	-0.031241	0.0702783	-0.444532	0.656658	0.697819
MC1_RS05640	2945.11	-0.0280803	0.0477218	-0.588417	0.556252	0.600752
MC1_RS01995	11076.3	-0.0278875	0.0478777	-0.582474	0.560248	0.604031
MC1_RS05230	9738.01	-0.0269125	0.0472361	-0.569744	0.568851	0.61074
MC1_RS08450	20.7419	-0.0265788	0.223788	-0.118768	0.905459	0.926428
MC1_RS00365	17542.1	-0.0230868	0.062526	-0.369235	0.711952	0.748642
MC1_RS03005	18290.7	-0.0208657	0.0495443	-0.421152	0.673644	0.714828
MC1_RS02135	18.9775	-0.0196814	0.259607	-0.0758124	0.939568	0.953299
MC1_RS03235	113.493	-0.0196094	0.36873	-0.0531808	0.957588	0.9675
MC1_RS09670	216.988	-0.0187685	0.0850036	-0.220797	0.825251	0.855772
MC1_RS03385	12301.1	-0.0184807	0.0318644	-0.579978	0.561929	0.605091
MC1_RS09510	275.428	-0.0181002	0.0869925	-0.208066	0.835178	0.864222
MC1_RS00685	528.359	-0.016984	0.0968506	-0.175363	0.860794	0.88758
MC1_RS09070	72.2425	-0.0156387	0.139078	-0.112445	0.910471	0.929598
MC1_RS02650	795.855	-0.0152999	0.0668201	-0.228972	0.818891	0.849781
MC1_RS03460	4518.4	-0.0148736	0.0388911	-0.382443	0.702133	0.739141
MC1_RS02150	47.5283	-0.0134276	0.189404	-0.0708937	0.943482	0.95594
MC1_RS10445	783.656	-0.0110866	0.0658141	-0.168454	0.866226	0.89192
MC1_RS05810	184.427	-0.0108357	0.119899	-0.0903734	0.927991	0.944839
MC1_RS02850	2376.05	-0.0105931	0.0351329	-0.301515	0.763022	0.798053
MC1_RS05940	706.999	-0.00962296	0.115754	-0.0831331	0.933746	0.949176
MC1_RS07765	50.8247	-0.00878993	0.176224	-0.0498793	0.960219	0.968857
MC1_RS04085	1595.65	-0.00517259	0.0348597	-0.148383	0.88204	0.906922
MC1_RS09925	657.43	-0.00495064	0.0944785	-0.0523997	0.95821	0.9675
MC1_RS06205	2501.88	-0.00403576	0.0305997	-0.131889	0.895072	0.918378
MC1_RS06590	10452.1	-0.00245621	0.0297665	-0.0825159	0.934236	0.949176
MC1_RS07940	357.811	-0.00243284	0.0671388	-0.036236	0.971094	0.978476
MC1_RS02080	7173.27	-0.00170066	0.0590494	-0.0288006	0.977024	0.983092
MC1_RS02805	5837	-0.000730304	0.0272367	-0.0268132	0.978609	0.984008
MC1_RS06090	9074.45	-0.000363336	0.0507264	-0.00716266	0.994285	0.99702
MC1_RS10290	3141.24	-8.53758e-05	0.0684787	-0.00124675	0.999005	0.999691
MC1_RS01960	1835.41	2.73082e-06	0.0553336	4.93518e-05	0.999961	0.999961
MC1_RS03300	197.063	0.000311743	0.0852194	0.00365812	0.997081	0.998451
MC1_RS08700	531.349	0.000885747	0.0612919	0.0144513	0.98847	0.992555
MC1_RS02840	2410.86	0.000976712	0.0510821	0.0191204	0.984745	0.989496
MC1_RS07005	39.0512	0.00133197	0.216615	0.00614904	0.995094	0.997146
MC1_RS02570	912.05	0.001443	0.112395	0.0128386	0.989757	0.993162
MC1_RS05650	7372.22	0.00252108	0.0614194	0.0410469	0.967259	0.975286
MC1_RS00005	7767.3	0.00344391	0.0628509	0.054795	0.956302	0.966913
MC1_RS05050	6926.26	0.00435716	0.124879	0.0348911	0.972167	0.97888
MC1_RS00775	333.78	0.00523558	0.0930855	0.0562448	0.955147	0.966415
MC1_RS01180	6560.28	0.00599997	0.0734031	0.0817401	0.934853	0.949176
MC1_RS05350	795.308	0.00619662	0.0733638	0.0844643	0.932687	0.948959
MC1_RS10235	1518.44	0.00636186	0.0583884	0.108958	0.913236	0.931769
MC1_RS05215	4396.1	0.00736761	0.101204	0.0727994	0.941966	0.955067
MC1_RS01530	16804.1	0.00744425	0.0635879	0.11707	0.906804	0.927154
MC1_RS09295	1017.63	0.00812367	0.140833	0.0576829	0.954001	0.965926
MC1_RS04195	23528	0.00852143	0.0367937	0.2316	0.816848	0.848266
MC1_RS02120	643.821	0.00888357	0.0729629	0.121755	0.903093	0.924656
MC1_RS05965	1277.36	0.0102293	0.108646	0.0941523	0.924988	0.942441
MC1_RS00855	1977.09	0.0123324	0.078029	0.158048	0.874419	0.89972
MC1_RS03610	37887.9	0.0129954	0.0224769	0.578167	0.563151	0.605959
MC1_RS06235	20645.1	0.0131583	0.0336881	0.390591	0.6961	0.733319
MC1_RS02105	12459.8	0.0143064	0.0387788	0.368922	0.712186	0.748642
MC1_RS04395	1076.45	0.0163295	0.0578891	0.282082	0.777881	0.810631
MC1_RS04905	4274.99	0.0174011	0.0591218	0.294326	0.768509	0.802066
MC1_RS01920	119.832	0.0189368	0.147712	0.128201	0.89799	0.920724
MC1_RS01855	358.475	0.0195372	0.0666224	0.293253	0.769329	0.802347
MC1_RS06945	20184	0.0202858	0.0307115	0.660527	0.508916	0.553731
MC1_RS10075	2777.01	0.0229036	0.0581607	0.393799	0.693729	0.73135
MC1_RS02505	78.5391	0.0235369	0.1218	0.193242	0.846769	0.873736
MC1_RS04445	278.295	0.0245519	0.194569	0.126186	0.899584	0.921711
MC1_RS04645	1635.78	0.0245761	0.0606124	0.405463	0.685138	0.724913
MC1_RS03725	69.0206	0.0253769	0.179765	0.141166	0.887738	0.911495
MC1_RS06540	2208	0.0255573	0.0405425	0.630383	0.528444	0.573694
MC1_RS09485	380.825	0.0261883	0.104543	0.250503	0.802199	0.834241
MC1_RS08235	1489.31	0.0269809	0.0423667	0.636841	0.524228	0.569542
MC1_RS09285	126.604	0.027865	0.161057	0.173014	0.862641	0.888855
MC1_RS07755	174.102	0.0292225	0.144957	0.201595	0.840234	0.868837
MC1_RS10390	216.75	0.0316464	0.0756744	0.418192	0.675807	0.716601
MC1_RS02675	7620.2	0.032012	0.0452884	0.706849	0.479661	0.525823
MC1_RS03795	1179.16	0.0325858	0.0472138	0.690177	0.490083	0.53604
MC1_RS02755	5279.16	0.0338566	0.0464534	0.728828	0.466107	0.511735
MC1_RS02595	5157.18	0.0341405	0.0268177	1.27306	0.202998	0.235459
MC1_RS02385	1912.2	0.034895	0.0396127	0.880903	0.37837	0.42338
MC1_RS05905	681.678	0.0352899	0.164007	0.215173	0.829632	0.859704
MC1_RS09985	931.866	0.0359124	0.0595832	0.602726	0.546691	0.591741
MC1_RS09595	3673.51	0.03777	0.102696	0.367785	0.713034	0.748994
MC1_RS01835	5562.13	0.0396211	0.0855817	0.462963	0.643391	0.68572
MC1_RS05410	2119.19	0.0415864	0.0316711	1.31307	0.189159	0.220635
MC1_RS06160	11789.6	0.042174	0.038786	1.08735	0.276883	0.314894
MC1_RS06485	10524.5	0.0422473	0.0590152	0.715872	0.47407	0.520086
MC1_RS09210	165.107	0.0427968	0.179356	0.238613	0.811405	0.843214
MC1_RS02470	425.883	0.0438677	0.14823	0.295943	0.767273	0.80135
MC1_RS00055	6300.63	0.046646	0.0302991	1.53952	0.123678	0.148169
MC1_RS02075	1884.81	0.046664	0.0550112	0.848265	0.396291	0.441399
MC1_RS01040	3486.1	0.0468443	0.0326147	1.43629	0.150919	0.179186
MC1_RS03120	2151.46	0.0471634	0.043933	1.07353	0.283034	0.321146
MC1_RS06390	99.4838	0.0472796	0.168	0.281427	0.778383	0.810631
MC1_RS00680	2761.46	0.0507455	0.0292198	1.73668	0.0824434	0.101522
MC1_RS02095	356.69	0.0511457	0.0636436	0.803628	0.421612	0.46746
MC1_RS00970	6245.97	0.0533044	0.046233	1.15295	0.248931	0.284883
MC1_RS03045	4878.5	0.0548798	0.0351867	1.55967	0.118837	0.142957
MC1_RS04675	47.036	0.0571292	0.17764	0.321601	0.747755	0.783209
MC1_RS06705	14874.9	0.0576692	0.0367868	1.56766	0.11696	0.140816
MC1_RS02885	3558.35	0.0587511	0.0566233	1.03758	0.299466	0.337943
MC1_RS06185	20470.7	0.0588428	0.032847	1.79142	0.073226	0.0906312
MC1_RS06380	153.126	0.0601481	0.141363	0.425489	0.670481	0.711989
MC1_RS02415	419.337	0.0602175	0.0707413	0.851236	0.394638	0.439895
MC1_RS01010	19489.9	0.0608411	0.0395713	1.53751	0.124169	0.148636
MC1_RS05000	55.5896	0.0618788	0.138291	0.447455	0.654547	0.696083
MC1_RS06600	994.893	0.0625103	0.0815509	0.766519	0.443368	0.488979
MC1_RS08595	3.46204	0.0631523	0.54945	0.114937	0.908495	0.928231
MC1_RS06275	12067.9	0.0633946	0.0207176	3.05995	0.00221376	0.00327017
MC1_RS06085	20075.3	0.063626	0.0265948	2.39243	0.0167374	0.0225122
MC1_RS05645	5995.94	0.0636837	0.0236243	2.69569	0.00702437	0.00984762
MC1_RS04430	272.457	0.0641311	0.160555	0.399435	0.689573	0.728548
MC1_RS06040	2533.37	0.0651786	0.0711772	0.915723	0.359812	0.403233
MC1_RS03780	10040.9	0.0660216	0.0376827	1.75204	0.0797668	0.0983925
MC1_RS05550	8522.9	0.0675997	0.0533222	1.26776	0.204883	0.237456
MC1_RS02185	7772.89	0.0676329	0.0247215	2.7358	0.00622297	0.00876627
MC1_RS01005	5851.28	0.0677623	0.066804	1.01435	0.310418	0.34976
MC1_RS05430	493.046	0.0688878	0.0562476	1.22472	0.220679	0.254348
MC1_RS02220	6901.31	0.071195	0.0848772	0.838801	0.401581	0.44661
MC1_RS06625	22414.6	0.0713725	0.177211	0.402755	0.687129	0.726493
MC1_RS06765	6889.22	0.0716818	0.0423627	1.6921	0.0906278	0.111131
MC1_RS09410	281.113	0.0717472	0.154464	0.464492	0.642296	0.685053
MC1_RS07680	51.2252	0.0724295	0.177273	0.408576	0.682851	0.723018
MC1_RS02125	566.491	0.0728598	0.0926425	0.786462	0.431597	0.477805
MC1_RS00225	3011.73	0.0733128	0.0584595	1.25408	0.209813	0.242784
MC1_RS02285	127.462	0.0737042	0.108298	0.680571	0.496143	0.541371
MC1_RS04580	4132.22	0.0744501	0.0707215	1.05272	0.292468	0.331071
MC1_RS03615	8949.9	0.0751264	0.0319584	2.35076	0.0187354	0.0250148
MC1_RS02350	10989.7	0.0755523	0.0316747	2.38526	0.0170672	0.0228923
MC1_RS02475	9972.37	0.0765531	0.0576081	1.32886	0.183894	0.215183
MC1_RS10035	240.336	0.0779009	0.113744	0.68488	0.49342	0.538881
MC1_RS06880	225.443	0.080688	0.0974488	0.828004	0.407668	0.452689
MC1_RS03000	4993.48	0.0812929	0.0414514	1.96116	0.0498599	0.0634343
MC1_RS01955	1154.7	0.0820236	0.0723729	1.13335	0.257068	0.293505
MC1_RS09955	286.052	0.0831291	0.142821	0.582053	0.560531	0.604031
MC1_RS05240	3132.53	0.0839464	0.112598	0.745541	0.455945	0.501333
MC1_RS02425	64.205	0.0842516	0.154765	0.544383	0.586178	0.628417
MC1_RS03165	5490.69	0.0845843	0.0311435	2.71595	0.00660853	0.00929146
MC1_RS10595	2314.3	0.0865848	0.0649065	1.33399	0.182206	0.21355
MC1_RS03475	11174.1	0.086975	0.0299529	2.90372	0.00368757	0.00534972
MC1_RS07700	2783.85	0.0876862	0.0261468	3.3536	0.000797663	0.00122035
MC1_RS02880	5936.45	0.0905378	0.0679905	1.33162	0.182984	0.214289
MC1_RS06800	4193.32	0.0920601	0.0426863	2.15667	0.0310316	0.0404326
MC1_RS00985	35420	0.0937158	0.0326389	2.87129	0.00408794	0.00587793
MC1_RS00360	6560.62	0.0938589	0.0355256	2.642	0.00824172	0.0114551
MC1_RS04280	1036.78	0.0950458	0.0611586	1.55409	0.120163	0.144315
MC1_RS09220	342.272	0.0971779	0.0734286	1.32343	0.185691	0.217111
MC1_RS07775	14.5115	0.101353	0.294095	0.344626	0.730376	0.765556
MC1_RS03450	1738.18	0.102102	0.0296832	3.43971	0.000582344	0.000896576
MC1_RS09100	126.646	0.102403	0.204325	0.501174	0.616248	0.658717
MC1_RS04400	5628.01	0.104151	0.065115	1.59949	0.109711	0.132856
MC1_RS00250	2397.3	0.104759	0.127126	0.824055	0.409908	0.45483
MC1_RS05605	293.323	0.108423	0.076088	1.42497	0.154165	0.182593
MC1_RS00535	36826.5	0.108995	0.0265719	4.10189	4.09784e-05	6.80484e-05
MC1_RS06700	5114.14	0.109044	0.048913	2.22935	0.0257906	0.0338762
MC1_RS04970	474.761	0.109604	0.178383	0.614429	0.538932	0.58421
MC1_RS05735	47.5823	0.110111	0.144004	0.76464	0.444486	0.489841
MC1_RS01670	12233.7	0.110926	0.0301897	3.67429	0.000238508	0.000379634
MC1_RS04380	6232.99	0.113637	0.0342041	3.32232	0.000892709	0.0013558
MC1_RS03500	3715.2	0.113789	0.0768448	1.48076	0.138671	0.165181
MC1_RS04025	13216.9	0.113814	0.0192467	5.9134	3.35108e-09	7.21694e-09
MC1_RS10080	2139.78	0.116382	0.048055	2.42185	0.0154418	0.0208851
MC1_RS09265	236.5	0.117724	0.0697387	1.68808	0.0913967	0.11198
MC1_RS06725	5468.84	0.118046	0.0496537	2.37739	0.0174358	0.0233653
MC1_RS00730	6535.64	0.11821	0.0555266	2.1289	0.0332627	0.0430319
MC1_RS03145	14787.8	0.119018	0.069205	1.7198	0.0854696	0.105071
MC1_RS06790	675.214	0.121079	0.0463118	2.61442	0.00893786	0.0123638
MC1_RS04225	11159.1	0.121164	0.042529	2.84898	0.00438595	0.00627865
MC1_RS06960	14579.7	0.121617	0.0608674	1.99806	0.0457105	0.058359
MC1_RS10195	113.391	0.122234	0.212188	0.576062	0.564573	0.607041
MC1_RS05135	6304	0.122885	0.0446307	2.75337	0.00589853	0.00834957
MC1_RS00480	7006	0.123145	0.021833	5.64031	1.69741e-08	3.51537e-08
MC1_RS02380	1491.59	0.124325	0.0572624	2.17114	0.0299208	0.0390201
MC1_RS04210	1188.74	0.125271	0.129277	0.969016	0.332537	0.37324
MC1_RS06280	6727.53	0.12529	0.0434778	2.88171	0.00395526	0.00571534
MC1_RS10010	147.755	0.126113	0.0874223	1.44257	0.149142	0.17722
MC1_RS04350	11788.7	0.129653	0.0484417	2.67648	0.00743999	0.0103903
MC1_RS01690	714.566	0.132484	0.0458844	2.88735	0.003885	0.00561938
MC1_RS02665	3807.51	0.132544	0.0559192	2.37028	0.0177747	0.0237757
MC1_RS08915	78.6426	0.134316	0.174968	0.767662	0.442688	0.488599
MC1_RS01015	18218.1	0.134929	0.055499	2.43119	0.0150495	0.0203923
MC1_RS00850	4099.88	0.135498	0.0470655	2.87891	0.00399048	0.00574913
MC1_RS02365	1476.98	0.136401	0.0991034	1.37636	0.168712	0.199175
MC1_RS09760	470.791	0.136432	0.0636502	2.14347	0.0320756	0.041644
MC1_RS04520	5652.49	0.136802	0.0379184	3.60779	0.000308816	0.000485711
MC1_RS06010	7331.83	0.139015	0.0563664	2.46628	0.0136526	0.0185512
MC1_RS01185	2210.73	0.139099	0.0602721	2.30786	0.0210071	0.0278868
MC1_RS00515	10915.1	0.141606	0.0351551	4.02802	5.62484e-05	9.25622e-05
MC1_RS01080	1494.59	0.142383	0.0420323	3.38747	0.000705396	0.00108374
MC1_RS06565	623.723	0.142979	0.0552334	2.58864	0.00963566	0.0132786
MC1_RS09190	80.9152	0.144353	0.180987	0.797587	0.42511	0.470981
MC1_RS04355	4285.41	0.145145	0.0529351	2.74194	0.00610782	0.00862071
MC1_RS00795	14470.2	0.146571	0.0257911	5.683	1.32355e-08	2.76864e-08
MC1_RS09865	20.3751	0.147584	0.291838	0.505704	0.613065	0.656276
MC1_RS06005	14757.4	0.148466	0.0365223	4.06508	4.80168e-05	7.93748e-05
MC1_RS01230	40953.7	0.148853	0.138882	1.0718	0.283812	0.321771
MC1_RS02245	682.887	0.149472	0.0581211	2.57173	0.0101191	0.0138923
MC1_RS00385	1753.41	0.150117	0.0577897	2.59764	0.00938658	0.0129476
MC1_RS02200	3864.16	0.150883	0.0476643	3.16554	0.00154794	0.00231239
MC1_RS09555	91.0459	0.150966	0.130104	1.16035	0.245906	0.281864
MC1_RS06535	2402.07	0.151804	0.0368586	4.11854	3.81277e-05	6.35317e-05
MC1_RS06050	6086.84	0.152561	0.0586798	2.5999	0.0093252	0.0128751
MC1_RS02005	14320.7	0.152794	0.052587	2.90555	0.00366607	0.00533777
MC1_RS06115	2237.81	0.153119	0.0734131	2.08572	0.0370042	0.0477875
MC1_RS09765	976.305	0.15474	0.0816626	1.89488	0.0581089	0.0729739
MC1_RS06135	25665.4	0.15569	0.040133	3.87935	0.000104736	0.000169672
MC1_RS04075	78.9131	0.156496	0.149435	1.04725	0.294982	0.333657
MC1_RS09450	697.674	0.156498	0.0543261	2.88071	0.00396777	0.00572206
MC1_RS05455	45.6673	0.156722	0.146742	1.06801	0.285516	0.323451
MC1_RS08800	114.045	0.156753	0.101035	1.55147	0.120789	0.144827
MC1_RS03965	3282.51	0.160378	0.0745009	2.15271	0.0313418	0.0407639
MC1_RS00140	215.8	0.160816	0.23406	0.68707	0.492038	0.537775
MC1_RS07715	205.429	0.161383	0.101069	1.59677	0.110318	0.13348
MC1_RS02050	2231.47	0.161746	0.0928226	1.74253	0.0814161	0.100342
MC1_RS08975	844.783	0.162585	0.046178	3.52083	0.000430201	0.000669406
MC1_RS05390	27461	0.163024	0.0247797	6.57894	4.73815e-11	1.11675e-10
MC1_RS04560	8249.84	0.164414	0.0514143	3.19783	0.00138464	0.0020727
MC1_RS03565	269.549	0.164715	0.102959	1.59982	0.109639	0.132856
MC1_RS10275	414.226	0.167186	0.422395	0.395805	0.692249	0.730318
MC1_RS05725	100.152	0.167792	0.11737	1.4296	0.152832	0.181161
MC1_RS04825	2842.23	0.168886	0.0673031	2.50934	0.0120958	0.0165128
MC1_RS02635	293.863	0.169914	0.0788389	2.15521	0.0311457	0.0405451
MC1_RS02060	26316.3	0.174391	0.0300415	5.80501	6.43612e-09	1.36991e-08
MC1_RS05085	12230.2	0.177012	0.0300544	5.8897	3.86901e-09	8.29562e-09
MC1_RS03060	22029.4	0.177623	0.0438209	4.05338	5.04837e-05	8.33582e-05
MC1_RS02265	1158.45	0.177734	0.0505236	3.51783	0.00043509	0.000675572
MC1_RS03320	19407.5	0.178091	0.0260179	6.84496	7.64972e-12	1.8651e-11
MC1_RS02190	5936.43	0.178694	0.0357042	5.00486	5.5904e-07	1.04497e-06
MC1_RS00630	3974.68	0.179515	0.0558323	3.21525	0.00130331	0.001959
MC1_RS03455	28256.2	0.179978	0.0367922	4.89174	9.99465e-07	1.83298e-06
MC1_RS03970	24231.3	0.180738	0.0964326	1.87424	0.0608967	0.0762778
MC1_RS04120	1874.12	0.181335	0.0349728	5.18502	2.15993e-07	4.12736e-07
MC1_RS03035	906.878	0.182031	0.0850455	2.14039	0.0323234	0.0419283
MC1_RS05220	14387.7	0.182458	0.0909915	2.00522	0.0449396	0.0575258
MC1_RS00830	1940.53	0.184311	0.0456285	4.03939	5.35901e-05	8.82875e-05
MC1_RS04800	1731.73	0.184426	0.116029	1.58947	0.111954	0.135235
MC1_RS06210	11053.1	0.186086	0.0338109	5.50374	3.71818e-08	7.53978e-08
MC1_RS07975	5334.49	0.186688	0.0482838	3.86647	0.00011042	0.000178484
MC1_RS00690	50.8449	0.187609	0.201124	0.932802	0.350922	0.393573
MC1_RS03220	19110.7	0.18987	0.122365	1.55167	0.120742	0.144827
MC1_RS00330	24792.5	0.191035	0.037511	5.09278	3.52843e-07	6.65517e-07
MC1_RS04375	1482.12	0.19276	0.0532463	3.62015	0.00029443	0.000464588
MC1_RS04785	77.2599	0.194395	0.115919	1.67698	0.0935457	0.114325
MC1_RS00595	2995.37	0.194497	0.0541504	3.5918	0.000328403	0.000515405
MC1_RS10105	72.2499	0.196042	0.159396	1.2299	0.218733	0.252505
MC1_RS00150	3232.6	0.196606	0.105576	1.86221	0.0625734	0.0782436
MC1_RS03200	614.439	0.198748	0.154625	1.28536	0.198666	0.230985
MC1_RS02205	2220.91	0.199475	0.0529869	3.7646	0.000166813	0.000268447
MC1_RS04865	590.281	0.202415	0.0608776	3.32494	0.000884363	0.00134453
MC1_RS00050	1910.33	0.202613	0.0926931	2.18584	0.028827	0.0376611
MC1_RS01170	544.115	0.203595	0.0686785	2.96446	0.00303216	0.0044431
MC1_RS04330	5514.98	0.20437	0.0344555	5.93143	3.00305e-09	6.48659e-09
MC1_RS05920	12719.3	0.204867	0.0521691	3.92699	8.6016e-05	0.000139656
MC1_RS01260	1329.23	0.207008	0.0444156	4.66071	3.15119e-06	5.60298e-06
MC1_RS03430	862.461	0.207469	0.0984987	2.10631	0.0351772	0.0454684
MC1_RS02770	3474.91	0.207559	0.0321283	6.46033	1.04477e-10	2.42947e-10
MC1_RS09080	7522.44	0.210496	0.0401509	5.24262	1.58316e-07	3.05728e-07
MC1_RS09175	1159.94	0.212095	0.15703	1.35067	0.1768	0.207669
MC1_RS05835	7448.56	0.212139	0.0431388	4.91758	8.76202e-07	1.6212e-06
MC1_RS06215	3323.56	0.215913	0.0454433	4.75126	2.0215e-06	3.62527e-06
MC1_RS08885	212.839	0.218985	0.113592	1.92782	0.0538781	0.0681304
MC1_RS01125	5086.62	0.220134	0.0599263	3.67341	0.000239337	0.000380538
MC1_RS10055	278.414	0.225997	0.0729556	3.09774	0.00195005	0.00289529
MC1_RS03745	42.8355	0.228098	0.163808	1.39247	0.16378	0.193667
MC1_RS09030	320.824	0.229808	0.0830242	2.76796	0.00564082	0.00799254
MC1_RS03440	6271.46	0.231073	0.0490048	4.71531	2.41348e-06	4.31231e-06
MC1_RS03720	7980.02	0.232128	0.0863475	2.6883	0.00718158	0.0100487
MC1_RS09735	320.069	0.232331	0.0718412	3.23395	0.00122092	0.00183705
MC1_RS02375	2746.25	0.233069	0.0373218	6.24485	4.24216e-10	9.61907e-10
MC1_RS01290	22.2491	0.233635	0.308801	0.756585	0.449298	0.494552
MC1_RS00450	7636.5	0.234372	0.0449045	5.21935	1.79555e-07	3.45827e-07
MC1_RS04880	21482.8	0.235599	0.0658328	3.57875	0.000345241	0.000539509
MC1_RS03555	3745.62	0.236479	0.194043	1.21869	0.222961	0.256775
MC1_RS04170	1487.36	0.237486	0.0814861	2.91444	0.00356331	0.0052005
MC1_RS05815	2318.81	0.238596	0.0826177	2.88795	0.00387762	0.00561428
MC1_RS08530	1367.3	0.242049	0.0630427	3.83944	0.000123316	0.000199109
MC1_RS10305	64.4976	0.242292	0.119019	2.03575	0.0417751	0.0537583
MC1_RS00735	4123.72	0.243222	0.0390574	6.2273	4.74543e-10	1.07269e-09
MC1_RS03070	5110.87	0.243349	0.0647903	3.75595	0.000172687	0.000277288
MC1_RS01200	40644.7	0.244417	0.0674842	3.62184	0.00029252	0.000462074
MC1_RS03730	39.2608	0.24538	0.185732	1.32115	0.186451	0.217825
MC1_RS04250	486.7	0.246301	0.062595	3.93484	8.32532e-05	0.000135624
MC1_RS03335	13547.6	0.248493	0.0407029	6.10504	1.02776e-09	2.26699e-09
MC1_RS00410	2406.38	0.24862	0.045792	5.42934	5.65635e-08	1.13751e-07
MC1_RS08430	186.994	0.249497	0.0875792	2.84882	0.00438817	0.00627865
MC1_RS01485	2320.08	0.25105	0.0367446	6.83228	8.35751e-12	2.03088e-11
MC1_RS01055	801.662	0.251283	0.0669002	3.75609	0.000172587	0.000277288
MC1_RS00015	3473.92	0.25158	0.108957	2.30898	0.0209448	0.0278537
MC1_RS05595	4998.8	0.25202	0.0476007	5.29445	1.19375e-07	2.33622e-07
MC1_RS06500	1080.61	0.252867	0.129161	1.95776	0.0502579	0.0638849
MC1_RS09335	637.235	0.255916	0.0520856	4.91337	8.95225e-07	1.65011e-06
MC1_RS02480	5668.39	0.256642	0.0410564	6.25096	4.07927e-10	9.2786e-10
MC1_RS04020	2078.2	0.259454	0.112757	2.301	0.0213915	0.0283535
MC1_RS00295	160.348	0.260021	0.14143	1.83852	0.0659861	0.0822289
MC1_RS04855	897.015	0.261635	0.07422	3.52513	0.00042327	0.000659324
MC1_RS09665	343.311	0.262897	0.126357	2.08058	0.037472	0.0483489
MC1_RS02760	5327.55	0.264097	0.0401355	6.58012	4.70063e-11	1.11078e-10
MC1_RS01250	842.769	0.265251	0.0444329	5.96969	2.37702e-09	5.14962e-09
MC1_RS04115	683.449	0.266223	0.0448509	5.93573	2.92537e-09	6.32818e-09
MC1_RS05270	2841.97	0.267467	0.0469076	5.702	1.1841e-08	2.48049e-08
MC1_RS03295	77.8567	0.268006	0.11101	2.41426	0.0157674	0.0212859
MC1_RS04030	7965.54	0.270459	0.0226465	11.9426	7.0936e-33	3.55411e-32
MC1_RS10280	18.9587	0.270798	0.305071	0.887657	0.374725	0.419623
MC1_RS08925	1767.99	0.271738	0.0787581	3.45029	0.000559985	0.000863064
MC1_RS09645	332.013	0.273371	0.172859	1.58147	0.113772	0.137204
MC1_RS06560	4099.56	0.2741	0.0304164	9.01158	2.0311e-19	6.74564e-19
MC1_RS01210	17259.2	0.274257	0.0347526	7.89171	2.9808e-15	8.45526e-15
MC1_RS01770	7292.94	0.2746	0.0452036	6.07474	1.24186e-09	2.72275e-09
MC1_RS01765	5330.13	0.274648	0.0528574	5.19602	2.03596e-07	3.89558e-07
MC1_RS02255	746.645	0.276074	0.186428	1.48086	0.138643	0.165181
MC1_RS00715	10102	0.276457	0.0523031	5.28567	1.25247e-07	2.43479e-07
MC1_RS09005	378.206	0.277408	0.0915438	3.03033	0.00244286	0.00359767
MC1_RS05925	4277.85	0.27858	0.0447931	6.21926	4.99505e-10	1.12736e-09
MC1_RS00045	2336.89	0.280955	0.0715222	3.92822	8.55781e-05	0.0001391
MC1_RS09655	60.8545	0.28192	0.123035	2.29138	0.0219417	0.0290036
MC1_RS04385	5624.47	0.286862	0.0519971	5.51689	3.4506e-08	7.04619e-08
MC1_RS09920	801.805	0.28713	0.042491	6.75742	1.40467e-11	3.38324e-11
MC1_RS09870	70.5368	0.293253	0.192829	1.52079	0.128311	0.153343
MC1_RS00090	462.744	0.294752	0.100121	2.94394	0.00324062	0.00473429
MC1_RS00380	9886.55	0.294769	0.0304544	9.67901	3.70302e-22	1.38792e-21
MC1_RS01750	23010.9	0.294878	0.0614773	4.79653	1.61439e-06	2.92033e-06
MC1_RS09355	1623.47	0.29532	0.0715682	4.12642	3.68457e-05	6.16067e-05
MC1_RS00065	11166.5	0.295494	0.03501	8.44026	3.1663e-17	9.63771e-17
MC1_RS08375	3351.53	0.296112	0.0392492	7.54441	4.54345e-14	1.2382e-13
MC1_RS09625	43.2382	0.296364	0.27568	1.07503	0.282362	0.320876
MC1_RS05375	3455.05	0.303809	0.063798	4.76205	1.91638e-06	3.44948e-06
MC1_RS01825	4609.73	0.304816	0.0262339	11.6192	3.29392e-31	1.585e-30
MC1_RS02625	60.5865	0.305061	0.173485	1.75843	0.0786743	0.0971272
MC1_RS02630	57.3106	0.306086	0.15947	1.9194	0.0549342	0.0692856
MC1_RS00270	2485.89	0.306303	0.0358112	8.55329	1.19631e-17	3.71111e-17
MC1_RS02250	1483.61	0.308521	0.0499483	6.1768	6.54134e-10	1.46727e-09
MC1_RS00610	8795.82	0.310314	0.0347296	8.93514	4.06656e-19	1.32345e-18
MC1_RS01700	7509.22	0.310622	0.0228302	13.6057	3.70375e-42	2.41074e-41
MC1_RS05860	701.024	0.310846	0.0541825	5.73701	9.63613e-09	2.02442e-08
MC1_RS01195	25655.1	0.310904	0.0634122	4.90291	9.44271e-07	1.73394e-06
MC1_RS02040	50.175	0.312653	0.141064	2.2164	0.0266643	0.0349609
MC1_RS09085	5421.29	0.313351	0.0422171	7.42237	1.15045e-13	3.08338e-13
MC1_RS03050	1973.87	0.314185	0.0366638	8.56936	1.04062e-17	3.24192e-17
MC1_RS00555	3376.91	0.315537	0.0396236	7.96338	1.67408e-15	4.82373e-15
MC1_RS03400	21325.2	0.317688	0.0366634	8.66498	4.51584e-18	1.42822e-17
MC1_RS07455	848.984	0.3185	0.0612785	5.19759	2.01889e-07	3.87308e-07
MC1_RS09165	314.9	0.318999	0.0833211	3.82855	0.000128902	0.000207667
MC1_RS10530	259.882	0.319029	0.0780905	4.08537	4.40064e-05	7.29935e-05
MC1_RS05365	14685.5	0.32007	0.0491485	6.51232	7.39998e-11	1.72903e-10
MC1_RS06550	17581.1	0.32073	0.0521876	6.1457	7.96099e-10	1.77751e-09
MC1_RS08360	547.556	0.323356	0.0570806	5.66491	1.47106e-08	3.064e-08
MC1_RS02000	14229.5	0.323637	0.0526838	6.143	8.09752e-10	1.80247e-09
MC1_RS10060	119.207	0.323682	0.0902554	3.58629	0.000335416	0.000525281
MC1_RS00540	8829.02	0.326255	0.106042	3.07665	0.00209343	0.0030987
MC1_RS01520	4842.84	0.326892	0.0331703	9.85495	6.52479e-23	2.50346e-22
MC1_RS03265	13002.8	0.328768	0.0327431	10.0409	1.00794e-23	3.95047e-23
MC1_RS09180	253.584	0.332446	0.109351	3.04016	0.0023645	0.00348579
MC1_RS01175	598.921	0.333778	0.0636595	5.24318	1.57829e-07	3.05192e-07
MC1_RS05575	1792.47	0.33388	0.0310698	10.7461	6.18073e-27	2.65044e-26
MC1_RS02775	3507.75	0.33389	0.0572754	5.82956	5.55741e-09	1.18461e-08
MC1_RS06225	3613.04	0.33414	0.0329477	10.1415	3.61435e-24	1.44376e-23
MC1_RS10065	151.457	0.335026	0.101456	3.30219	0.000959338	0.00144794
MC1_RS03915	1399.06	0.335661	0.0572606	5.86199	4.57352e-09	9.79177e-09
MC1_RS05045	20611	0.336592	0.0233074	14.4414	2.83886e-47	2.07993e-46
MC1_RS06100	3800.11	0.336985	0.0624186	5.39879	6.70936e-08	1.34003e-07
MC1_RS00605	72531.7	0.337115	0.0519464	6.48968	8.60194e-11	2.00345e-10
MC1_RS05225	31437.1	0.338586	0.146392	2.31288	0.0207293	0.0276012
MC1_RS08350	776.594	0.338954	0.166214	2.03927	0.0414233	0.0533527
MC1_RS02765	5019.21	0.341011	0.0334102	10.2068	1.84869e-24	7.44583e-24
MC1_RS02460	370.298	0.341055	0.115355	2.95658	0.00311072	0.00455364
MC1_RS06265	27555.9	0.341706	0.0351341	9.72578	2.34115e-22	8.82014e-22
MC1_RS04640	2463.79	0.34261	0.0371213	9.22948	2.71961e-20	9.38391e-20
MC1_RS01970	4373.4	0.342944	0.027936	12.276	1.21838e-34	6.53089e-34
MC1_RS00475	3535.7	0.345416	0.0575183	6.00532	1.90953e-09	4.15536e-09
MC1_RS01830	6868.47	0.347071	0.0418443	8.29435	1.09184e-16	3.24216e-16
MC1_RS09640	1709.63	0.347528	0.0365075	9.51937	1.74227e-21	6.36649e-21
MC1_RS06840	965.392	0.348745	0.070712	4.9319	8.1433e-07	1.51248e-06
MC1_RS03545	9611.99	0.350655	0.068577	5.1133	3.16586e-07	5.99457e-07
MC1_RS01270	6816.17	0.35192	0.0547336	6.42968	1.2787e-10	2.95929e-10
MC1_RS05845	8187.81	0.352013	0.0418596	8.40938	4.12198e-17	1.25205e-16
MC1_RS00550	8016.64	0.356253	0.0298039	11.9532	6.24355e-33	3.139e-32
MC1_RS00415	4431.99	0.356521	0.0453862	7.85528	3.98887e-15	1.12491e-14
MC1_RS04485	26365.9	0.357484	0.096145	3.71817	0.00020067	0.000320809
MC1_RS00245	362.979	0.361609	0.0551776	6.55355	5.61842e-11	1.32124e-10
MC1_RS02010	7228.74	0.362795	0.0478841	7.57652	3.54939e-14	9.72746e-14
MC1_RS02115	6342.07	0.363242	0.0399293	9.09713	9.27508e-20	3.1376e-19
MC1_RS03155	2504.15	0.367617	0.037037	9.92567	3.21938e-23	1.25504e-22
MC1_RS00565	7835.1	0.367794	0.0283312	12.9819	1.54919e-38	9.37229e-38
MC1_RS09560	102.868	0.369335	0.188921	1.95497	0.0505868	0.0641911
MC1_RS00235	132.137	0.369455	0.130615	2.82857	0.00467561	0.0066703
MC1_RS04650	3032.5	0.369514	0.0641099	5.76375	8.22654e-09	1.73579e-08
MC1_RS04305	669.019	0.36976	0.0697289	5.30283	1.1402e-07	2.23743e-07
MC1_RS05695	5041.83	0.372477	0.0303172	12.286	1.07678e-34	5.83623e-34
MC1_RS01795	676.265	0.37338	0.06949	5.37315	7.73718e-08	1.53064e-07
MC1_RS04910	7224.59	0.373596	0.0398321	9.37927	6.64337e-21	2.37506e-20
MC1_RS09425	6253.23	0.374426	0.0573782	6.52557	6.7743e-11	1.59049e-10
MC1_RS00485	1073.17	0.375151	0.0623901	6.01299	1.82136e-09	3.97536e-09
MC1_RS00575	3311.16	0.375163	0.0389394	9.63454	5.71447e-22	2.12002e-21
MC1_RS06555	20402.6	0.376463	0.0410542	9.1699	4.73441e-20	1.62037e-19
MC1_RS03890	4090.43	0.378388	0.0420346	9.00184	2.21973e-19	7.33869e-19
MC1_RS04290	199.443	0.379506	0.0920604	4.12236	3.75011e-05	6.26306e-05
MC1_RS08895	55.9932	0.380956	0.198775	1.91652	0.0552988	0.069685
MC1_RS00490	5292.13	0.381283	0.0428485	8.89839	5.66638e-19	1.83184e-18
MC1_RS09405	3086.93	0.381618	0.0351493	10.8571	1.8459e-27	8.00987e-27
MC1_RS03410	86826.2	0.38175	0.0790545	4.82895	1.37255e-06	2.49835e-06
MC1_RS04155	6226.83	0.38265	0.0294872	12.9768	1.65567e-38	9.9751e-38
MC1_RS02895	7900.58	0.384336	0.0507611	7.57146	3.69046e-14	1.00951e-13
MC1_RS03260	6013.75	0.384703	0.0238977	16.0979	2.63793e-58	2.35957e-57
MC1_RS03075	3801.59	0.384803	0.0304138	12.6523	1.087e-36	6.26424e-36
MC1_RS01095	489.942	0.38516	0.0560071	6.87698	6.11327e-12	1.49549e-11
MC1_RS06045	14573.5	0.385796	0.0357421	10.7939	3.67944e-27	1.58717e-26
MC1_RS02740	239.699	0.389463	0.0849755	4.58324	4.57833e-06	8.06185e-06
MC1_RS02210	2791.4	0.39178	0.0746014	5.25165	1.5074e-07	2.91872e-07
MC1_RS03190	4983.43	0.392453	0.053869	7.28532	3.20896e-13	8.46051e-13
MC1_RS04920	107606	0.392829	0.170231	2.30762	0.0210203	0.0278868
MC1_RS08990	81.9357	0.393544	0.109767	3.58527	0.000336729	0.000526771
MC1_RS05360	4525.22	0.394842	0.0400811	9.85108	6.78111e-23	2.59498e-22
MC1_RS10505	1550.47	0.39524	0.0420234	9.40525	5.1909e-21	1.86872e-20
MC1_RS10525	514.373	0.397952	0.147009	2.70699	0.00678959	0.00952764
MC1_RS03365	8391.86	0.398489	0.0649339	6.13685	8.41752e-10	1.87085e-09
MC1_RS05850	3106.27	0.398535	0.0420717	9.47276	2.72551e-21	9.88507e-21
MC1_RS04670	13315.7	0.398939	0.036067	11.0611	1.93813e-28	8.66809e-28
MC1_RS00095	886.567	0.39935	0.0597244	6.68656	2.28485e-11	5.43444e-11
MC1_RS03370	6664.85	0.400523	0.054018	7.41461	1.21985e-13	3.26338e-13
MC1_RS00395	1224.08	0.401013	0.0504107	7.95493	1.79231e-15	5.15422e-15
MC1_RS03950	6940.66	0.401257	0.0239192	16.7755	3.68745e-63	3.68239e-62
MC1_RS04315	1200.99	0.403253	0.0500683	8.05406	8.00923e-16	2.33083e-15
MC1_RS06285	29.1611	0.404084	0.215477	1.8753	0.0607515	0.0761613
MC1_RS09480	319.873	0.405281	0.105748	3.8325	0.000126846	0.000204582
MC1_RS00570	9533.68	0.408431	0.0472628	8.64169	5.53878e-18	1.74795e-17
MC1_RS03445	1444.26	0.409582	0.0622575	6.57884	4.74123e-11	1.11675e-10
MC1_RS01845	689.686	0.411145	0.05762	7.13546	9.6467e-13	2.47621e-12
MC1_RS03790	3779.7	0.411748	0.0447279	9.20561	3.39739e-20	1.16825e-19
MC1_RS09305	330.399	0.41332	0.095748	4.31675	1.58342e-05	2.70965e-05
MC1_RS03540	9014.25	0.413324	0.089097	4.63904	3.50036e-06	6.19359e-06
MC1_RS05460	19595.5	0.413892	0.0237739	17.4095	6.98637e-68	7.71677e-67
MC1_RS03025	1386.97	0.414617	0.0725575	5.71432	1.10143e-08	2.31062e-08
MC1_RS01935	9282.91	0.415359	0.0177581	23.3898	5.43245e-121	1.44009e-119
MC1_RS02170	5767.47	0.416673	0.0575354	7.24203	4.42014e-13	1.15494e-12
MC1_RS10215	491.969	0.417563	0.0617946	6.75727	1.4062e-11	3.38324e-11
MC1_RS03825	2163.48	0.418053	0.0340293	12.2851	1.08917e-34	5.88152e-34
MC1_RS03835	2377.84	0.418265	0.0439451	9.5179	1.76708e-21	6.44101e-21
MC1_RS03560	396.916	0.418304	0.122591	3.41221	0.000644391	0.000991056
MC1_RS05195	7861.54	0.419476	0.0454421	9.23099	2.68132e-20	9.28589e-20
MC1_RS00390	1414.06	0.420938	0.0400474	10.511	7.68865e-26	3.20614e-25
MC1_RS06075	28290.8	0.423977	0.050849	8.33796	7.55813e-17	2.25815e-16
MC1_RS03065	24576.8	0.427523	0.0234195	18.255	1.88749e-74	2.39301e-73
MC1_RS03180	9097.41	0.430451	0.0387863	11.098	1.28252e-28	5.78922e-28
MC1_RS05260	11915.6	0.432238	0.0791736	5.45937	4.77832e-08	9.63596e-08
MC1_RS05060	15183.5	0.433182	0.0296793	14.5954	3.00408e-48	2.23467e-47
MC1_RS00470	2531.68	0.434553	0.0298869	14.5399	6.7671e-48	5.00834e-47
MC1_RS04190	38567	0.434646	0.0466835	9.31047	1.27265e-20	4.47112e-20
MC1_RS00355	14331	0.435627	0.045014	9.67759	3.75446e-22	1.40359e-21
MC1_RS05015	6986.55	0.436107	0.0611228	7.13493	9.6838e-13	2.48137e-12
MC1_RS01130	6415.19	0.437305	0.102258	4.2765	1.89858e-05	3.23003e-05
MC1_RS10495	87.384	0.437919	0.15077	2.90455	0.00367779	0.00534086
MC1_RS04570	5882.73	0.43794	0.0397519	11.0168	3.17006e-28	1.40913e-27
MC1_RS01840	5601.07	0.437942	0.0877719	4.98955	6.05196e-07	1.12692e-06
MC1_RS00890	19417.4	0.43813	0.0588391	7.44623	9.6044e-14	2.59319e-13
MC1_RS00195	1045.26	0.439923	0.0646844	6.80107	1.03842e-11	2.51081e-11
MC1_RS05495	8871.41	0.442071	0.237514	1.86124	0.0627101	0.0783474
MC1_RS03535	8434.44	0.444013	0.0954169	4.6534	3.26501e-06	5.79827e-06
MC1_RS01560	2454.69	0.444258	0.0633545	7.01225	2.34522e-12	5.85503e-12
MC1_RS01780	10041.8	0.449988	0.0444173	10.1309	4.02874e-24	1.60489e-23
MC1_RS04660	557.998	0.450041	0.0610761	7.36853	1.72521e-13	4.59006e-13
MC1_RS02615	54.854	0.451409	0.230692	1.95676	0.0503753	0.0639784
MC1_RS08815	1224.33	0.452242	0.0574424	7.87296	3.4635e-15	9.7864e-15
MC1_RS06525	34749.8	0.453737	0.059018	7.68812	1.49311e-14	4.11523e-14
MC1_RS00525	7100.11	0.455307	0.0325372	13.9934	1.70943e-44	1.18121e-43
MC1_RS10585	21.4027	0.456619	0.222471	2.05249	0.0401218	0.051722
MC1_RS04310	1472.62	0.459946	0.0449292	10.2371	1.35189e-24	5.47515e-24
MC1_RS01480	3285.37	0.462268	0.0532964	8.67352	4.18947e-18	1.32788e-17
MC1_RS04060	335.265	0.463642	0.082278	5.63506	1.74992e-08	3.61899e-08
MC1_RS05385	9043.3	0.468819	0.0348855	13.4388	3.58306e-41	2.31155e-40
MC1_RS09895	403.027	0.469624	0.0850216	5.52359	3.32143e-08	6.79194e-08
MC1_RS05080	8580.55	0.475313	0.0261469	18.1786	7.63163e-74	9.59217e-73
MC1_RS04765	20665.8	0.475686	0.0878626	5.41398	6.16395e-08	1.23448e-07
MC1_RS04655	8167.49	0.479432	0.0365439	13.1193	2.55133e-39	1.5762e-38
MC1_RS05130	22323.3	0.479611	0.0323874	14.8086	1.28919e-49	9.78981e-49
MC1_RS06965	8293.75	0.483301	0.0427529	11.3045	1.2465e-29	5.75124e-29
MC1_RS03355	4876.38	0.483322	0.0381971	12.6534	1.07192e-36	6.20184e-36
MC1_RS03830	1125.34	0.483574	0.0658704	7.34129	2.11539e-13	5.61792e-13
MC1_RS06630	15105.9	0.485787	0.0402849	12.0588	1.74371e-33	9.01535e-33
MC1_RS04070	161.123	0.486031	0.117678	4.13017	3.62498e-05	6.06799e-05
MC1_RS02175	114.602	0.486141	0.139606	3.48224	0.000497233	0.000769602
MC1_RS04270	294.233	0.48656	0.0957402	5.08209	3.73312e-07	7.03216e-07
MC1_RS01790	431.938	0.487233	0.0716621	6.79903	1.05326e-11	2.54247e-11
MC1_RS01030	10607.1	0.489266	0.0623924	7.84176	4.44285e-15	1.24811e-14
MC1_RS05105	6148.32	0.490438	0.0442016	11.0955	1.31955e-28	5.93796e-28
MC1_RS06105	7895.38	0.492054	0.0367602	13.3855	7.34759e-41	4.69859e-40
MC1_RS05545	4651.35	0.492495	0.0542871	9.07205	1.16798e-19	3.94192e-19
MC1_RS04160	17028.9	0.494088	0.0285735	17.2918	5.42019e-67	5.89749e-66
MC1_RS05120	10472.9	0.494484	0.0575019	8.59944	8.01049e-18	2.51168e-17
MC1_RS06650	20899.6	0.49456	0.0420999	11.7473	7.29216e-32	3.57979e-31
MC1_RS00405	6966.09	0.499166	0.05128	9.73414	2.15634e-22	8.14494e-22
MC1_RS00940	14843.7	0.501316	0.0331464	15.1243	1.12015e-51	9.07322e-51
MC1_RS06530	3109.16	0.503068	0.0514184	9.78381	1.32137e-22	5.01708e-22
MC1_RS05255	1414.88	0.503258	0.114607	4.39117	1.12741e-05	1.94298e-05
MC1_RS02295	12374.2	0.504591	0.0638506	7.90267	2.72988e-15	7.75859e-15
MC1_RS09545	1418.75	0.507315	0.0541593	9.36709	7.45595e-21	2.65141e-20
MC1_RS09475	232.116	0.507428	0.0844798	6.0065	1.89573e-09	4.13149e-09
MC1_RS09495	538.967	0.507429	0.0834924	6.07755	1.2203e-09	2.67951e-09
MC1_RS06125	71.9972	0.507828	0.143171	3.54701	0.000389628	0.000607569
MC1_RS10455	1063.48	0.508811	0.0675546	7.53185	5.00265e-14	1.35826e-13
MC1_RS00435	1098.73	0.508854	0.0726294	7.00617	2.44933e-12	6.09406e-12
MC1_RS03640	1302.06	0.509608	0.0881764	5.77942	7.49585e-09	1.58851e-08
MC1_RS00465	1669.42	0.50974	0.0881157	5.78489	7.25601e-09	1.53992e-08
MC1_RS09700	1950.59	0.51013	0.0815385	6.25631	3.94185e-10	8.98003e-10
MC1_RS00640	1686.14	0.510444	0.0701422	7.27727	3.40633e-13	8.93244e-13
MC1_RS04780	4611.61	0.510988	0.211626	2.41458	0.0157534	0.0212859
MC1_RS02290	5591.97	0.513243	0.073857	6.94915	3.67492e-12	9.06606e-12
MC1_RS00345	7913.33	0.513935	0.0843548	6.09255	1.11128e-09	2.44382e-09
MC1_RS03550	13779.6	0.514058	0.138283	3.71743	0.000201261	0.0003214
MC1_RS02325	1322.4	0.515621	0.0603128	8.54911	1.24037e-17	3.83962e-17
MC1_RS01715	1837.08	0.515676	0.0464288	11.1068	1.16257e-28	5.26407e-28
MC1_RS04915	1579.21	0.51586	0.0442009	11.6708	1.79692e-31	8.67521e-31
MC1_RS03305	317.867	0.51638	0.0663898	7.77799	7.36848e-15	2.05024e-14
MC1_RS00790	18275.1	0.516837	0.0428758	12.0543	1.84113e-33	9.48542e-33
MC1_RS06505	1418.38	0.517214	0.0723036	7.15337	8.46741e-13	2.17733e-12
MC1_RS05855	1088.96	0.517996	0.056518	9.16515	4.94792e-20	1.68948e-19
MC1_RS10270	1222.09	0.519118	0.0617824	8.40236	4.37583e-17	1.32364e-16
MC1_RS03195	5717.9	0.524246	0.0566693	9.25098	2.22437e-20	7.74016e-20
MC1_RS04145	5199.13	0.528865	0.0379945	13.9195	4.82167e-44	3.28504e-43
MC1_RS05110	16211.8	0.531593	0.0314937	16.8793	6.3848e-64	6.55566e-63
MC1_RS09525	1677.47	0.531808	0.048637	10.9342	7.90751e-28	3.47264e-27
MC1_RS08200	37249.2	0.532354	0.0878795	6.05777	1.38018e-09	3.01694e-09
MC1_RS01225	16470.7	0.536035	0.147592	3.63186	0.000281386	0.000444968
MC1_RS05125	10782.1	0.536171	0.042881	12.5037	7.12659e-36	3.95079e-35
MC1_RS03140	1505.9	0.536177	0.0767617	6.98496	2.84936e-12	7.06524e-12
MC1_RS04760	14584.9	0.536645	0.104451	5.13777	2.78021e-07	5.28493e-07
MC1_RS04500	9467.14	0.538196	0.0560022	9.61027	7.23567e-22	2.67079e-21
MC1_RS00980	20585.4	0.540815	0.0333311	16.2255	3.32818e-59	3.05188e-58
MC1_RS02065	2001.28	0.543586	0.0416986	13.0361	7.62729e-39	4.65297e-38
MC1_RS01325	342.999	0.544046	0.150561	3.61345	0.000302147	0.000475734
MC1_RS02610	331.623	0.547472	0.106946	5.11914	3.06928e-07	5.81926e-07
MC1_RS02370	4736.09	0.547682	0.0287021	19.0816	3.59014e-81	5.0331e-80
MC1_RS05040	5716.66	0.553451	0.078721	7.03054	2.05733e-12	5.17169e-12
MC1_RS02730	939.867	0.553662	0.0373232	14.8343	8.79656e-50	6.71486e-49
MC1_RS03435	1829.18	0.556202	0.0550703	10.0999	5.53184e-24	2.18575e-23
MC1_RS00960	23917.8	0.55797	0.0320878	17.3888	1.00227e-67	1.09872e-66
MC1_RS06870	1449.73	0.560032	0.0661158	8.47047	2.44409e-17	7.47062e-17
MC1_RS05370	5831.67	0.560468	0.0779665	7.18858	6.54682e-13	1.69242e-12
MC1_RS09500	613.513	0.560505	0.120795	4.64014	3.48165e-06	6.16799e-06
MC1_RS00835	1403.12	0.56127	0.0419854	13.3682	9.27595e-41	5.88014e-40
MC1_RS09815	1019.57	0.564801	0.0466469	12.108	9.57906e-34	5.00583e-33
MC1_RS02800	2673.44	0.579399	0.0383436	15.1107	1.37673e-51	1.1029e-50
MC1_RS00170	9285.82	0.579803	0.0647294	8.95733	3.32645e-19	1.08743e-18
MC1_RS10190	20.0651	0.580532	0.423597	1.37048	0.170537	0.200842
MC1_RS04220	3901.51	0.581133	0.0328965	17.6655	7.73636e-70	8.8122e-69
MC1_RS04440	562.664	0.581653	0.174419	3.3348	0.00085361	0.00130048
MC1_RS01315	139.058	0.582205	0.202699	2.87227	0.00407539	0.00586566
MC1_RS01205	20757.4	0.582569	0.0571517	10.1934	2.12263e-24	8.52562e-24
MC1_RS03980	8214.41	0.583674	0.0934388	6.24659	4.19505e-10	9.52707e-10
MC1_RS02055	3259.71	0.584531	0.0322546	18.1224	2.12125e-73	2.64341e-72
MC1_RS02465	2449.23	0.584551	0.0329359	17.7481	1.78186e-70	2.07836e-69
MC1_RS00725	8088.85	0.585612	0.0614092	9.53623	1.48116e-21	5.42595e-21
MC1_RS02860	164.014	0.585655	0.127349	4.5988	4.24922e-06	7.49137e-06
MC1_RS01050	522.724	0.585953	0.0956733	6.12453	9.09543e-10	2.01537e-09
MC1_RS08355	2958.04	0.586279	0.0952402	6.15579	7.47043e-10	1.67054e-09
MC1_RS01310	154.127	0.5873	0.174564	3.36439	0.000767136	0.00117611
MC1_RS01190	7323.23	0.591185	0.0462884	12.7718	2.35662e-37	1.40243e-36
MC1_RS09940	2033.59	0.591438	0.0637799	9.27311	1.80791e-20	6.30606e-20
MC1_RS01645	1018.25	0.59147	0.074477	7.94164	1.99521e-15	5.7186e-15
MC1_RS00455	6582.28	0.593874	0.0519167	11.439	2.66973e-30	1.2516e-29
MC1_RS06480	193278	0.595157	0.0349057	17.0504	3.46939e-65	3.69224e-64
MC1_RS01000	4320	0.601573	0.0736894	8.16363	3.2511e-16	9.49921e-16
MC1_RS04740	1599.19	0.604628	0.114364	5.28686	1.24431e-07	2.42217e-07
MC1_RS00165	3299.92	0.606237	0.0721437	8.40319	4.34513e-17	1.31709e-16
MC1_RS03895	2693.62	0.608215	0.0710522	8.56011	1.1276e-17	3.50542e-17
MC1_RS01035	3666.69	0.611193	0.0504541	12.1138	8.92193e-34	4.69609e-33
MC1_RS05180	10480	0.613548	0.0441313	13.9028	6.09217e-44	4.11221e-43
MC1_RS05075	10023.5	0.61453	0.0335501	18.3168	6.07777e-75	7.84194e-74
MC1_RS05890	567.383	0.615247	0.0649713	9.46952	2.81122e-21	1.01706e-20
MC1_RS01020	4599.41	0.617069	0.0493393	12.5066	6.86754e-36	3.82171e-35
MC1_RS01665	8236.19	0.61864	0.038473	16.0799	3.53171e-58	3.12075e-57
MC1_RS02830	581.426	0.620228	0.0609975	10.1681	2.75279e-24	1.10263e-23
MC1_RS07520	806.753	0.624917	0.0514694	12.1415	6.36203e-34	3.36081e-33
MC1_RS01305	186.825	0.626135	0.138102	4.53385	5.79187e-06	1.01254e-05
MC1_RS05140	20221.2	0.628288	0.0274338	22.9019	4.44343e-116	1.09806e-114
MC1_RS03215	1402.29	0.630296	0.0644109	9.78555	1.29891e-22	4.94468e-22
MC1_RS04665	5978.71	0.630983	0.0499671	12.628	1.48043e-36	8.49789e-36
MC1_RS06690	2205.79	0.633191	0.0699377	9.05364	1.38284e-19	4.64557e-19
MC1_RS01090	79990.8	0.634241	0.0378753	16.7455	6.10528e-63	6.05544e-62
MC1_RS03420	705.078	0.636854	0.0724859	8.7859	1.55123e-18	4.97074e-18
MC1_RS08795	225.196	0.642852	0.0858967	7.48401	7.20903e-14	1.95005e-13
MC1_RS08460	7.89282	0.643182	0.502002	1.28123	0.200111	0.23248
MC1_RS03395	16778.2	0.644606	0.0661319	9.74729	1.89462e-22	7.17494e-22
MC1_RS00930	18576.5	0.645934	0.0602334	10.7238	7.86605e-27	3.33393e-26
MC1_RS04300	607.11	0.645997	0.0691809	9.33779	9.83616e-21	3.46404e-20
MC1_RS06845	3008	0.647753	0.0526259	12.3087	8.13697e-35	4.42676e-34
MC1_RS05020	15325.4	0.649647	0.056018	11.5971	4.26223e-31	2.04419e-30
MC1_RS02405	22562.1	0.649978	0.0399503	16.2697	1.62069e-59	1.51473e-58
MC1_RS10610	1900.05	0.650992	0.0609345	10.6835	1.21648e-26	5.09664e-26
MC1_RS05320	437.869	0.651458	0.0916731	7.10631	1.19185e-12	3.02211e-12
MC1_RS00190	2213.72	0.652983	0.066079	9.88186	4.98988e-23	1.92977e-22
MC1_RS09145	54.6715	0.656191	0.163215	4.0204	5.8099e-05	9.53923e-05
MC1_RS03775	7111.55	0.65853	0.0387259	17.0049	7.55505e-65	7.92465e-64
MC1_RS00545	9356.28	0.661804	0.134649	4.91502	8.87743e-07	1.64047e-06
MC1_RS04770	4583.46	0.66491	0.0906697	7.33332	2.2452e-13	5.94102e-13
MC1_RS06120	157.647	0.665518	0.120804	5.50909	3.60694e-08	7.34424e-08
MC1_RS01165	1801.26	0.666985	0.0503341	13.2512	4.44278e-40	2.78007e-39
MC1_RS05090	13042.8	0.668032	0.0433223	15.4201	1.19969e-53	9.88221e-53
MC1_RS05115	18719.6	0.670527	0.0714907	9.37922	6.64625e-21	2.37506e-20
MC1_RS00275	1278.18	0.672087	0.0376235	17.8635	2.27089e-71	2.69184e-70
MC1_RS00945	11987.3	0.672228	0.0560114	12.0016	3.48411e-33	1.7824e-32
MC1_RS09930	1181.36	0.6737	0.0627772	10.7316	7.23271e-27	3.08342e-26
MC1_RS06645	9908	0.67726	0.0381817	17.7378	2.14074e-70	2.47715e-69
MC1_RS05675	2182.21	0.677553	0.0245707	27.5756	2.18208e-167	8.37228e-166
MC1_RS01910	84.5996	0.680722	0.140022	4.86154	1.16477e-06	2.13079e-06
MC1_RS10355	51.9524	0.684748	0.204669	3.34563	0.000820959	0.00125467
MC1_RS00100	182.529	0.686047	0.127084	5.39837	6.72493e-08	1.34131e-07
MC1_RS05065	10249.9	0.688902	0.0444235	15.5076	3.0813e-54	2.56716e-53
MC1_RS07580	478.925	0.689226	0.062703	10.9919	4.17961e-28	1.85224e-27
MC1_RS05980	25761.8	0.690202	0.166666	4.14123	3.45442e-05	5.78914e-05
MC1_RS04725	1138.67	0.696789	0.131449	5.30082	1.15285e-07	2.25922e-07
MC1_RS02455	15177.8	0.699873	0.0605648	11.5558	6.90312e-31	3.28913e-30
MC1_RS10020	119.604	0.702268	0.127569	5.505	3.69165e-08	7.49641e-08
MC1_RS03010	1789.17	0.706122	0.0390053	18.1032	3.00479e-73	3.7127e-72
MC1_RS00635	3096.24	0.707193	0.0992408	7.12603	1.03303e-12	2.63314e-12
MC1_RS06180	5039.39	0.714553	0.0477227	14.973	1.10198e-50	8.59188e-50
MC1_RS06755	5992.45	0.720853	0.0669419	10.7683	4.85692e-27	2.08891e-26
MC1_RS00040	5612.24	0.724426	0.107888	6.71459	1.88596e-11	4.51515e-11
MC1_RS06030	13056.7	0.724508	0.088362	8.19932	2.41752e-16	7.09204e-16
MC1_RS06355	228.206	0.72611	0.134749	5.38861	7.10042e-08	1.41233e-07
MC1_RS05025	35786.1	0.736665	0.0380864	19.3419	2.38391e-83	3.47574e-82
MC1_RS05035	18417.3	0.73778	0.0380175	19.4063	6.82566e-84	1.00523e-82
MC1_RS01285	491.112	0.739322	0.0647453	11.4189	3.36327e-30	1.57168e-29
MC1_RS01915	47.1605	0.740043	0.139077	5.32112	1.03129e-07	2.02645e-07
MC1_RS05500	5256.66	0.743372	0.239259	3.10697	0.00189015	0.00280921
MC1_RS04735	1392.66	0.750065	0.103548	7.24367	4.36716e-13	1.14314e-12
MC1_RS09310	247.761	0.750548	0.0895852	8.37804	5.38164e-17	1.62116e-16
MC1_RS01965	1232.69	0.75636	0.062656	12.0716	1.49148e-33	7.73874e-33
MC1_RS02030	82.8243	0.756465	0.15428	4.90319	9.42944e-07	1.73369e-06
MC1_RS06665	3622.5	0.758452	0.0567994	13.3532	1.13506e-40	7.16414e-40
MC1_RS05070	17557.3	0.759819	0.0271192	28.0178	9.87353e-173	4.11303e-171
MC1_RS00325	3404.66	0.76121	0.0375534	20.2701	2.36412e-91	3.91692e-90
MC1_RS00560	14457.7	0.761384	0.0342369	22.2387	1.45063e-109	3.15674e-108
MC1_RS06775	7662.79	0.764816	0.0458236	16.6904	1.53839e-62	1.50535e-61
MC1_RS05910	15604.8	0.765119	0.0981017	7.79925	6.22776e-15	1.73948e-14
MC1_RS04730	5342.65	0.765961	0.106755	7.17492	7.23484e-13	1.86367e-12
MC1_RS08940	72.7646	0.768293	0.170052	4.518	6.24263e-06	1.08873e-05
MC1_RS01775	19063.1	0.768454	0.053479	14.3693	8.06831e-47	5.85254e-46
MC1_RS00350	16976.3	0.772619	0.0485933	15.8997	6.36642e-57	5.42821e-56
MC1_RS05520	1357.42	0.773568	0.0929531	8.32212	8.64003e-17	2.57611e-16
MC1_RS04165	3951.11	0.77522	0.0375423	20.6493	9.91363e-95	1.76269e-93
MC1_RS05300	710.059	0.77813	0.0483388	16.0974	2.65981e-58	2.36463e-57
MC1_RS04700	44549.1	0.77867	0.0611574	12.7322	3.91435e-37	2.31997e-36
MC1_RS01280	21094	0.779587	0.0320863	24.2966	2.13175e-130	6.0943e-129
MC1_RS10085	51.4624	0.782736	0.214543	3.64839	0.000263891	0.00041821
MC1_RS06685	2906.23	0.783177	0.0346515	22.6015	4.1852e-113	1.00033e-111
MC1_RS00180	12208.1	0.784712	0.0374622	20.9468	2.00688e-97	3.75132e-96
MC1_RS05095	19940.2	0.784866	0.0241101	32.5535	1.87042e-232	1.23958e-230
MC1_RS00085	434.186	0.785154	0.108981	7.20453	5.82458e-13	1.51107e-12
MC1_RS10320	2111.12	0.785538	0.0564358	13.9191	4.84745e-44	3.28725e-43
MC1_RS06220	4501.53	0.786139	0.0514251	15.2871	9.32458e-53	7.63777e-52
MC1_RS09235	824.634	0.786167	0.132713	5.92381	3.14576e-09	6.7848e-09
MC1_RS00955	117462	0.790385	0.0332638	23.7611	8.42848e-125	2.31863e-123
MC1_RS03530	27632.1	0.79503	0.0492949	16.128	1.62067e-58	1.45861e-57
MC1_RS04590	890.022	0.796661	0.0424649	18.7604	1.5905e-78	2.14718e-77
MC1_RS01720	4172.72	0.799275	0.0270112	29.5905	1.97784e-192	9.94377e-191
MC1_RS06025	4783.97	0.799686	0.09706	8.23909	1.73523e-16	5.12138e-16
MC1_RS00120	188222	0.799722	0.0371735	21.5132	1.17088e-102	2.40442e-101
MC1_RS00155	6626.12	0.79973	0.0420919	18.9996	1.71736e-80	2.38467e-79
MC1_RS06680	1623.07	0.799932	0.0410575	19.4832	1.52382e-84	2.26706e-83
MC1_RS05955	2061.34	0.810486	0.0534447	15.1649	6.03492e-52	4.9156e-51
MC1_RS05280	7904.76	0.810551	0.0361345	22.4315	1.93847e-111	4.41609e-110
MC1_RS00585	1009.2	0.816986	0.0644935	12.6677	8.92645e-37	5.18517e-36
MC1_RS05510	10315.8	0.817788	0.0661163	12.3689	3.84979e-35	2.11015e-34
MC1_RS06510	1258.69	0.818769	0.0486436	16.832	1.42212e-63	1.4399e-62
MC1_RS01100	656.508	0.819301	0.0628024	13.0457	6.72337e-39	4.11877e-38
MC1_RS01300	1222.23	0.820146	0.0908868	9.02382	1.81644e-19	6.06034e-19
MC1_RS04295	215.773	0.822498	0.109513	7.51053	5.88873e-14	1.59587e-13
MC1_RS05100	10329.5	0.828287	0.0338692	24.4555	4.40196e-132	1.28361e-130
MC1_RS00135	1207.26	0.834019	0.130828	6.37492	1.83057e-10	4.20973e-10
MC1_RS01710	6833.78	0.835613	0.0371204	22.5109	3.24695e-112	7.51438e-111
MC1_RS03525	16222.5	0.836109	0.0322761	25.9049	5.86665e-148	1.90079e-146
MC1_RS04830	10670.3	0.840818	0.0806683	10.4231	1.9441e-25	7.93978e-25
MC1_RS09225	103.479	0.841457	0.121869	6.9046	5.03446e-12	1.23573e-11
MC1_RS00950	105420	0.850853	0.0232283	36.6299	9.54636e-294	1.07066e-291
MC1_RS00145	3289.72	0.853931	0.0780677	10.9383	7.55699e-28	3.32873e-27
MC1_RS01540	2082.08	0.855309	0.0783398	10.9179	9.4634e-28	4.13103e-27
MC1_RS06020	38955.1	0.85889	0.0412646	20.8142	3.21736e-96	5.93786e-95
MC1_RS04620	2223.51	0.866232	0.0775306	11.1728	5.54206e-29	2.51724e-28
MC1_RS01625	20691.8	0.866476	0.039239	22.082	4.70855e-108	1.00957e-106
MC1_RS06830	1258.06	0.873413	0.0649198	13.4537	2.92773e-41	1.89717e-40
MC1_RS09980	4292.19	0.874296	0.0442199	19.7715	5.23478e-87	8.28938e-86
MC1_RS00020	1507.28	0.875936	0.0412885	21.215	6.94469e-100	1.38704e-98
MC1_RS05185	638.937	0.877536	0.0700678	12.5241	5.51161e-36	3.09074e-35
MC1_RS04235	3400.66	0.878801	0.0443622	19.8097	2.4558e-87	3.93467e-86
MC1_RS01705	4890.63	0.879317	0.0433512	20.2836	1.79677e-91	3.01115e-90
MC1_RS06940	11232.6	0.883794	0.0649234	13.6129	3.35771e-42	2.19531e-41
MC1_RS09810	6900.16	0.883817	0.026901	32.8545	9.83835e-237	7.17216e-235
MC1_RS00910	86049.2	0.884576	0.0336459	26.2908	2.44408e-152	8.0988e-151
MC1_RS08090	4301.76	0.890217	0.0786691	11.316	1.09373e-29	5.0624e-29
MC1_RS04265	358.079	0.897251	0.0786619	11.4064	3.88343e-30	1.80896e-29
MC1_RS04255	729.852	0.89931	0.13526	6.64876	2.95574e-11	7.01868e-11
MC1_RS09160	791.734	0.907607	0.0783637	11.582	5.08556e-31	2.43107e-30
MC1_RS08670	2040.99	0.910734	0.126728	7.18651	6.64692e-13	1.71526e-12
MC1_RS04775	5188.31	0.912162	0.0778596	11.7155	1.06197e-31	5.19579e-31
MC1_RS09260	2687.39	0.91505	0.0910104	10.0543	8.79098e-24	3.45478e-23
MC1_RS02390	7881.15	0.916289	0.0782592	11.7084	1.15453e-31	5.62977e-31
MC1_RS05285	1358.26	0.920864	0.109757	8.39003	4.86021e-17	1.46712e-16
MC1_RS10335	127.082	0.930643	0.144905	6.42242	1.34126e-10	3.09013e-10
MC1_RS10170	144.513	0.939523	0.259695	3.61779	0.000297128	0.000468338
MC1_RS10210	678.208	0.942013	0.0794622	11.8549	2.03072e-32	1.00707e-31
MC1_RS06015	11622.2	0.944696	0.0344845	27.3948	3.16117e-165	1.15225e-163
MC1_RS01245	3362.45	0.949823	0.0847179	11.2116	3.57661e-29	1.62959e-28
MC1_RS01320	224.52	0.956943	0.176161	5.43219	5.56656e-08	1.121e-07
MC1_RS09385	5739.09	0.960281	0.093937	10.2226	1.57049e-24	6.34287e-24
MC1_RS09155	148.894	0.961657	0.133015	7.22967	4.8416e-13	1.26055e-12
MC1_RS02025	78.2336	0.966468	0.173512	5.57002	2.54704e-08	5.23039e-08
MC1_RS06520	52594.1	0.969125	0.0167425	57.8841	0	0
MC1_RS09935	2114.31	0.978536	0.064886	15.0808	2.16488e-51	1.72481e-50
MC1_RS05175	740.893	0.981158	0.159371	6.15644	7.43995e-10	1.66627e-09
MC1_RS08005	1447.78	0.985581	0.139403	7.07002	1.54915e-12	3.92129e-12
MC1_RS07540	182.917	0.988851	0.100096	9.879	5.1341e-23	1.98029e-22
MC1_RS10515	323.115	0.992059	0.109953	9.02257	1.83732e-19	6.116e-19
MC1_RS01120	15760.9	0.999927	0.0932013	10.7287	7.4654e-27	3.17334e-26
MC1_RS04175	1547.81	1.00298	0.11545	8.68752	3.70435e-18	1.17668e-17
MC1_RS00460	11279.3	1.00459	0.0274623	36.5807	5.80862e-293	6.04927e-291
MC1_RS06855	2564.87	1.00981	0.0617357	16.357	3.87588e-60	3.6695e-59
MC1_RS09105	127.879	1.01615	0.288786	3.51869	0.000433684	0.000674105
MC1_RS04390	211.353	1.02443	0.130889	7.82671	5.0082e-15	1.40422e-14
MC1_RS00925	23581.8	1.02462	0.0274605	37.3125	1.02899e-304	1.36388e-302
MC1_RS05915	26133.3	1.02801	0.0494455	20.7907	5.24939e-96	9.56702e-95
MC1_RS00580	3982.97	1.0312	0.0286898	35.9431	6.48052e-283	6.29906e-281
MC1_RS07220	12641.3	1.03745	0.0880282	11.7854	4.64192e-32	2.28646e-31
MC1_RS02445	2029.25	1.04694	0.065695	15.9364	3.54335e-57	3.03895e-56
MC1_RS08930	1214.27	1.05823	0.0376457	28.1102	7.35801e-174	3.15529e-172
MC1_RS00935	27773.6	1.06017	0.0236732	44.7835	0	0
MC1_RS04615	3146.02	1.0627	0.0593649	17.9011	1.15656e-71	1.38218e-70
MC1_RS10590	955.128	1.06455	0.0745984	14.2704	3.34797e-46	2.4046e-45
MC1_RS05490	17447	1.06711	0.0754494	14.1434	2.051e-45	1.45163e-44
MC1_RS09610	392.017	1.07568	0.0837305	12.8469	8.94835e-38	5.347e-37
MC1_RS06350	220.207	1.08214	0.0957496	11.3017	1.28631e-29	5.91621e-29
MC1_RS04595	1249.8	1.08667	0.0552531	19.6672	4.11801e-86	6.32006e-85
MC1_RS05540	536839	1.09264	0.0377345	28.9559	2.36418e-184	1.07718e-182
MC1_RS00900	22585.4	1.09327	0.0578203	18.908	9.79419e-80	1.33457e-78
MC1_RS05155	82894.2	1.09363	0.0434104	25.1929	4.79196e-140	1.48653e-138
MC1_RS03955	2956.38	1.10129	0.0356606	30.8825	2.04993e-209	1.19552e-207
MC1_RS01420	593.661	1.1125	0.13483	8.25116	1.56867e-16	4.63918e-16
MC1_RS03575	8598.23	1.12463	0.0294481	38.1902	0	0
MC1_RS05030	27630.1	1.12512	0.038754	29.0324	2.56912e-185	1.20832e-183
MC1_RS06695	16445.1	1.13229	0.0534489	21.1846	1.32514e-99	2.61088e-98
MC1_RS08995	61.6382	1.14075	0.149374	7.63686	2.22589e-14	6.12329e-14
MC1_RS06795	18777.9	1.14182	0.0511747	22.3122	2.8126e-110	6.21329e-109
MC1_RS06435	6947	1.15442	0.0284897	40.5207	0	0
MC1_RS06935	29064	1.16308	0.0300282	38.7328	0	0
MC1_RS04585	5861.61	1.16617	0.069829	16.7004	1.30109e-62	1.28175e-61
MC1_RS03570	6666.96	1.18931	0.036724	32.3851	4.45614e-230	2.82481e-228
MC1_RS10510	7.8065	1.19555	0.745732	1.60319	0.108894	0.132086
MC1_RS08395	499.365	1.19666	0.150683	7.94157	1.99641e-15	5.7186e-15
MC1_RS00905	33742	1.21169	0.0525827	23.0435	1.7108e-117	4.3006e-116
MC1_RS04465	19573.6	1.22839	0.0585176	20.9918	7.79716e-98	1.4764e-96
MC1_RS05190	493.631	1.2359	0.0761378	16.2324	2.97567e-59	2.7459e-58
MC1_RS05505	2781.12	1.2559	0.232004	5.41328	6.18793e-08	1.23759e-07
MC1_RS01455	1011.3	1.26392	0.0556732	22.7024	4.23983e-114	1.03028e-112
MC1_RS05145	34213.6	1.27869	0.025389	50.3637	0	0
MC1_RS09345	876.287	1.28615	0.048713	26.4026	1.27845e-153	4.33483e-152
MC1_RS00710	34674.6	1.30029	0.0437651	29.7107	5.58945e-194	2.91051e-192
MC1_RS08445	537.44	1.30239	0.115355	11.2903	1.46554e-29	6.71938e-29
MC1_RS04925	31506.1	1.30357	0.190055	6.85887	6.94073e-12	1.69507e-11
MC1_RS01620	26966.5	1.3269	0.0467349	28.392	2.53817e-177	1.12141e-175
MC1_RS06440	15325.6	1.32826	0.040701	32.6346	1.32371e-233	9.1903e-232
MC1_RS07600	67.0803	1.37706	0.19072	7.2203	5.18746e-13	1.34818e-12
MC1_RS10315	5.02485	1.38452	0.870232	1.59097	0.111616	0.134938
MC1_RS07550	1123.36	1.3977	0.0689998	20.2566	3.10795e-91	5.09144e-90
MC1_RS04180	5029.1	1.42951	0.031434	45.4764	0	0
MC1_RS06515	302.659	1.43616	0.0726396	19.771	5.28747e-87	8.28938e-86
MC1_RS06835	1285.25	1.4506	0.0437342	33.1684	3.0704e-241	2.35613e-239
MC1_RS05150	26152	1.53025	0.0360984	42.3909	0	0
MC1_RS03425	543.35	1.59101	0.113354	14.0357	9.42001e-45	6.57147e-44
MC1_RS06860	2182.35	1.63612	0.0637023	25.6839	1.76863e-145	5.60579e-144
MC1_RS07065	154831	2.82814	0.196807	14.3701	7.9733e-47	5.81254e-46
