# Supplementary material for: Hybrid capture RNA-seq defines temporal gene expression in Rickettsia
Source: mSphere. 2026 Apr 30;11(5):e00901-25. doi: 10.1128/msphere.00901-25 (PMC13203960; doi:10.1128/msphere.00901-25)
Supplement: Table S3 — Genes with the highest and lowest average expression across all time course samples and their expression in different conditions from previous works. [file msphere.00901-25-s0004.xlsx]

## Sheet: ReadMe
Table S3: Genes with the highest and lowest average expression across all time course samples and their expression in different conditions from previous works.
Description:
TPM values for each gene were averaged across the 1-24 hpi samples and sorted largest to smallest. References to expression patterns of homologs in other published rickettsia spp. RNA-seq datasets are included.

## Sheet: Sheet1
Genes with highest (1-20) and lowest (1458-1439) overall expression
Expression Ranked	Gene ID	Gene Name	Published Expression Data	Citation
1	MC1_RS04925	co-chaperone GroES	Upregulated in human infection, relative to ticks	Schroeder CLC, Narra HP, Sahni A, Khanipov K, Patel J, Fofanov Y, Sahni SK. 2017. Transcriptional profiling of Rickettsia prowazekii coding and non-coding transcripts during in vitro host-pathogen and vector-pathogen interactions. Ticks Tick-Borne Dis 8:827–836.
2	MC1_RS04465	hypothetical protein	Upregulated in human infection, relative to ticks	Schroeder CLC, Narra HP, Sahni A, Khanipov K, Patel J, Fofanov Y, Sahni SK. 2017. Transcriptional profiling of Rickettsia prowazekii coding and non-coding transcripts during in vitro host-pathogen and vector-pathogen interactions. Ticks Tick-Borne Dis 8:827–836.
3	MC1_RS05540	outer membrane protein OmpB	Highly expressed in ticks and humans	Narra HP, Sahni A, Alsing J, Schroeder CLC, Golovko G, Nia AM, Fofanov Y, Khanipov K, Sahni SK. 2020. Comparative transcriptomic analysis of Rickettsia conorii during in vitro infection of human and tick host cells. BMC Genomics 21:665.
4	MC1_RS05030	30S ribosomal protein S11
5	MC1_RS07065	RNase P RNA component class A
6	MC1_RS01090	hypothetical protein (SrfB)	Highly expressed in ticks and humans	Narra HP, Sahni A, Alsing J, Schroeder CLC, Golovko G, Nia AM, Fofanov Y, Khanipov K, Sahni SK. 2020. Comparative transcriptomic analysis of Rickettsia conorii during in vitro infection of human and tick host cells. BMC Genomics 21:665.
7	MC1_RS04920	chaperonin GroEL	Highly expressed in humans	Narra HP, Sahni A, Alsing J, Schroeder CLC, Golovko G, Nia AM, Fofanov Y, Khanipov K, Sahni SK. 2020. Comparative transcriptomic analysis of Rickettsia conorii during in vitro infection of human and tick host cells. BMC Genomics 21:665.
8	MC1_RS05150	30S ribosomal protein S10
9	MC1_RS05155	elongation factor Tu	Highly expressed in ticks and humans	Narra HP, Sahni A, Alsing J, Schroeder CLC, Golovko G, Nia AM, Fofanov Y, Khanipov K, Sahni SK. 2020. Comparative transcriptomic analysis of Rickettsia conorii during in vitro infection of human and tick host cells. BMC Genomics 21:665.
10	MC1_RS05095	50S ribosomal protein L14
11	MC1_RS05915	50S ribosomal protein L27
12	MC1_RS01620	50S ribosomal protein L13	Highly expressed in humans	Narra HP, Sahni A, Alsing J, Schroeder CLC, Golovko G, Nia AM, Fofanov Y, Khanipov K, Sahni SK. 2020. Comparative transcriptomic analysis of Rickettsia conorii during in vitro infection of human and tick host cells. BMC Genomics 21:665.
13	MC1_RS00710	50S ribosomal protein L28
14	MC1_RS03395	30S ribosomal protein S15
15	MC1_RS01120	HU family DNA-binding protein	Upregulated in human infection, relative to ticks	Schroeder CLC, Narra HP, Sahni A, Khanipov K, Patel J, Fofanov Y, Sahni SK. 2017. Transcriptional profiling of Rickettsia prowazekii coding and non-coding transcripts during in vitro host-pathogen and vector-pathogen interactions. Ticks Tick-Borne Dis 8:827–836.
16	MC1_RS02555	N-acetylmuramoyl-L-alanine amidase (SrfA)	Highly expressed in ticks and humans	Narra 2020
17	MC1_RS06520	outer membrane protein (adr1)	Upregulated in human infection, relative to ticks	Schroeder CLC, Narra HP, Sahni A, Khanipov K, Patel J, Fofanov Y, Sahni SK. 2017. Transcriptional profiling of Rickettsia prowazekii coding and non-coding transcripts during in vitro host-pathogen and vector-pathogen interactions. Ticks Tick-Borne Dis 8:827–836.
18	MC1_RS05035	30S ribosomal protein S13
19	MC1_RS00120	autotransporter domain-containing protein (Sca1)
20	MC1_RS05145	50S ribosomal protein L3
Expression Ranked	Gene ID	Gene Name	Published Expression Data	Citation
1458	MC1_RS04690	hypothetical protein
1457	MC1_RS00240	hypothetical protein
1456	MC1_RS09875	hypothetical protein
1455	MC1_RS08505	hypothetical protein
1454	MC1_RS06575	hypothetical protein	Upregulated after cold-shock	Ellison DW, Clark TR, Sturdevant DE, Virtaneva K, Hackstadt T. 2009. Limited Transcriptional Responses of Rickettsia rickettsii Exposed to Environmental Stimuli. PLOS ONE 4:e5612.
1453	MC1_RS00600	VUT family protein,	pseudogene
1452	MC1_RS04695	hypothetical protein
1451	MC1_RS02615	AbrB/MazE/SpoVT family DNA-bindingdomain-containing protein	Upregulated in tick cell infection, relative to human	Schroeder CLC, Narra HP, Sahni A, Khanipov K, Patel J, Fofanov Y, Sahni SK. 2017. Transcriptional profiling of Rickettsia prowazekii coding and non-coding transcripts during in vitro host-pathogen and vector-pathogen interactions. Ticks Tick-Borne Dis 8:827–836.
1450	MC1_RS08950	hypothetical protein	pseudogene
1449	MC1_RS00695	hypothetical protein
1448	MC1_RS06620	A1G_07140 family DUF167 domain protein
1447	MC1_RS09865	RP671a family tick cell line-upregulatedprotein	Upregulated in tick cell infection, relative to human	Schroeder CLC, Narra HP, Sahni A, Khanipov K, Patel J, Fofanov Y, Sahni SK. 2017. Transcriptional profiling of Rickettsia prowazekii coding and non-coding transcripts during in vitro host-pathogen and vector-pathogen interactions. Ticks Tick-Borne Dis 8:827–836.
1446	MC1_RS03135	hypothetical protein
1445	MC1_RS05680	hypothetical protein
1444	MC1_RS01565	hypothetical protein
1443	MC1_RS10245	hypothetical protein
1442	MC1_RS09820	hypothetical protein
1441	MC1_RS05005	hypothetical protein
1440	MC1_RS08725	tetratricopeptide repeat protein
1439	MC1_RS05625	hypothetical protein
