# Supplementary material for: Hybrid capture RNA-seq defines temporal gene expression in Rickettsia
Source: mSphere. 2026 Apr 30;11(5):e00901-25. doi: 10.1128/msphere.00901-25 (PMC13203960; doi:10.1128/msphere.00901-25)
Supplement: Table S4 — Cluster and pseudogene, hypothetical, or GO term assignments for all genes in the R. parkeri genome included in this work. [file msphere.00901-25-s0005.xlsx]

## Sheet: ReadMe
Table S4: Cluster and pseudogene, hypothetical, or GO term assignments for all genes in the R. parkeri genome included in this work.
Description:
WGCNA cluster assignments and pseudogene, hypothetical, or GO term assignments. Genes excluded from the PatH-Cap library are excluded from this list.

## Sheet: 20251005module_gene_mapping
Cluster and GO term assignments per gene
GeneID	Cluster	GO ID	GO terms
MC1_RS00005	Cluster 3	GO:0046872	metal ion binding
MC1_RS00010	Cluster 5	GO:0004325,GO:0033014,GO:0046872	ferrochelatase activity,tetrapyrrole biosynthetic process,metal ion binding
MC1_RS00015	Cluster 6	GO:0016829,GO:0006779	lyase activity,porphyrin-containing compound biosynthetic process
MC1_RS00020	Cluster 6	GO:0005524,GO:0016772	ATP binding,transferase activity, transferring phosphorus-containing groups
MC1_RS00025	Cluster 3	GO:0016491	oxidoreductase activity
MC1_RS00030	Cluster 5	GO:0005524,GO:0055085,GO:0016887	ATP binding,transmembrane transport,ATP hydrolysis activity
MC1_RS00035	Cluster 3	GO:0055085	transmembrane transport
MC1_RS00040	Cluster 1	GO:0051536,GO:0016491	iron sulfur cluster binding,oxidoreductase activity
MC1_RS00045	Cluster 6	GO:0003677,GO:0110001	DNA binding,toxin-antitoxin complex
MC1_RS00050	Cluster 5	GO:0006351	DNA-templated transcription
MC1_RS00055	Cluster 6	GO:0016740,GO:0006629,GO:0016746	transferase activity,lipid metabolic process ,acyltransferase activity
MC1_RS00060	Cluster 6	GO:0006633,GO:0016829	fatty acid biosynthetic process ,lyase activity
MC1_RS00065	Cluster 6	GO:0006629,GO:0016746,GO:0016740	lipid metabolic process ,acyltransferase activity,transferase activity
MC1_RS00075	Cluster 2	pseudogene
MC1_RS00080	Cluster 2	pseudogene
MC1_RS00085	Cluster 6	GO:0008033	tRNA processing
MC1_RS00090	Cluster 2	GO:0030001,GO:0046872	metal ion transport,metal ion binding
MC1_RS00095	Cluster 2	GO:0003723,GO:0006396,GO:0016779	RNA binding,RNA processing,nucleotidyltransferase activity
MC1_RS00100	Cluster 2	pseudogene
MC1_RS00105	Cluster 2	pseudogene
MC1_RS00110	Cluster 2	hypothetical
MC1_RS00120	Cluster 6	GO:0007155	cell adhesion
MC1_RS00135	Cluster 6	GO:0000166	nucleotide binding
MC1_RS00140	Cluster 2	hypothetical
MC1_RS00145	Cluster 6	GO:0015078,GO:0015986	proton transmembrane transporter activity,proton motive force-driven ATP synthesis
MC1_RS00150	Cluster 5	GO:0015986,GO:0009117	proton motive force-driven ATP synthesis,nucleotide metabolic process
MC1_RS00155	Cluster 5	GO:0015078,GO:0015986,GO:0033177	proton transmembrane transporter activity,proton motive force-driven ATP synthesis,proton-transporting two-sector ATPase complex, proton-transporting domain
MC1_RS00160	Cluster 3	GO:0015078,GO:0015986	proton transmembrane transporter activity,proton motive force-driven ATP synthesis
MC1_RS00165	Cluster 6	hypothetical
MC1_RS00170	Cluster 6	GO:0016491	oxidoreductase activity
MC1_RS00175	Cluster 4	GO:0006351	DNA-templated transcription
MC1_RS00180	Cluster 6	GO:0008168	methyltransferase activity
MC1_RS00190	Cluster 6	GO:0003697,GO:0005524,GO:0006281	single-stranded DNA binding,ATP binding,DNA repair
MC1_RS00195	Cluster 6	GO:0046872	metal ion binding
MC1_RS00200	Cluster 1	GO:0016491,GO:0046654,GO:0008652,GO:0050661	oxidoreductase activity,tetrahydrofolate biosynthetic process,amino acid biosynthetic process,NADP binding
MC1_RS00225	Cluster 6	hypothetical
MC1_RS00230	Cluster 1	hypothetical
MC1_RS00235	Cluster 6	hypothetical
MC1_RS00240	Cluster 1	hypothetical
MC1_RS00245	Cluster 6	GO:0016531,GO:0046872	metallochaperone activity,metal ion binding
MC1_RS00250	Cluster 6	hypothetical
MC1_RS00255	Cluster 1	GO:0009058	biosynthetic process
MC1_RS00260	Cluster 2	hypothetical
MC1_RS00265	Cluster 2	hypothetical
MC1_RS00270	Cluster 6	hypothetical
MC1_RS00275	Cluster 6	hypothetical
MC1_RS00290	Cluster 2	hypothetical
MC1_RS00295	Cluster 2	GO:0016491,GO:0009058	oxidoreductase activity,biosynthetic process
MC1_RS00305	Cluster 2	hypothetical
MC1_RS00310	Cluster 2	hypothetical
MC1_RS00315	Cluster 6	GO:0005524,GO:0016887,GO:0006950,GO:0006457	ATP binding,ATP hydrolysis activity,response to stress,protein folding
MC1_RS00320	Cluster 2	hypothetical
MC1_RS00325	Cluster 2	GO:0008033	tRNA processing
MC1_RS00330	Cluster 3	GO:0016491,GO:0006629	oxidoreductase activity,lipid metabolic process
MC1_RS00345	Cluster 6	GO:0003735,GO:0006412,GO:0019843	structural constituent of ribosome,translation,rRNA binding
MC1_RS00350	Cluster 6	GO:0003735,GO:0006412	structural constituent of ribosome,translation
MC1_RS00355	Cluster 6	GO:0003735,GO:0006412	structural constituent of ribosome,translation
MC1_RS00360	Cluster 5	GO:0000166,GO:0005524,GO:0008033,GO:0016874	nucleotide binding,ATP binding,tRNA processing,ligase activity
MC1_RS00365	Cluster 4	GO:0008233,GO:0005524,GO:0006508,GO:0016887,GO:0046872	peptidase activity,ATP binding,proteolysis,ATP hydrolysis activity,metal ion binding
MC1_RS00380	Cluster 3	GO:0051536,GO:0009055,GO:0006099,GO:0016491	iron sulfur cluster binding,electron transfer activity,tricarboxylic acid cycle,oxidoreductase activity
MC1_RS00385	Cluster 1	hypothetical
MC1_RS00390	Cluster 1	GO:0008168	methyltransferase activity
MC1_RS00395	Cluster 2	GO:0016757,GO:0042158	glycosyltransferase activity,lipoprotein biosynthetic process
MC1_RS00400	Cluster 3	GO:0055085,GO:0006950	transmembrane transport,response to stress
MC1_RS00405	Cluster 5	GO:0032977	membrane insertase activity
MC1_RS00410	Cluster 1	GO:0016772,GO:0006629	transferase activity, transferring phosphorus-containing groups,lipid metabolic process
MC1_RS00415	Cluster 5	GO:0016829,GO:0046872	lyase activity,metal ion binding
MC1_RS00420	Cluster 6	hypothetical
MC1_RS00425	Cluster 2	GO:0008168	methyltransferase activity
MC1_RS00435	Cluster 1	hypothetical
MC1_RS00440	Cluster 6	GO:0042586	peptide deformylase activity
MC1_RS00445	Cluster 3	GO:0005471,GO:0006862	ATP:ADP antiporter activity ,nucleotide transport
MC1_RS00450	Cluster 4	GO:0055085	transmembrane transport
MC1_RS00455	Cluster 6	GO:0004550,GO:0009117	nucleoside diphosphate kinase activity,nucleotide metabolic process
MC1_RS00460	Cluster 6	GO:0008033,GO:0050660	tRNA processing,flavin adenine dinucleotide binding
MC1_RS00465	Cluster 6	GO:0006364	rRNA processing
MC1_RS00470	Cluster 6	GO:0051301,GO:0003677	cell division,DNA binding
MC1_RS00475	Cluster 6	GO:0003677,GO:0051301	DNA binding,cell division
MC1_RS00480	Cluster 6	GO:0045900,GO:0005524,GO:0016887	negative regulation of translational elongation,ATP binding,ATP hydrolysis activity
MC1_RS00485	Cluster 5	hypothetical
MC1_RS00490	Cluster 6	GO:0016740,GO:0009058	transferase activity,biosynthetic process
MC1_RS00505	Cluster 4	GO:0016226,GO:0051536	iron-sulfur cluster assembly ,iron sulfur cluster binding
MC1_RS00510	Cluster 3	GO:0016787	hydrolase activity
MC1_RS00515	Cluster 6	GO:0000166,GO:0004812,GO:0005524,GO:0006412,GO:0008033	nucleotide binding,aminoacyl-tRNA ligase activity,ATP binding,translation,tRNA processing
MC1_RS00520	Cluster 6	GO:0042834	peptidoglycan binding
MC1_RS00525	Cluster 6	GO:0003677,GO:0003916,GO:0005524,GO:0006259,GO:0006265,GO:0005694	DNA binding,DNA topoisomerase activity,ATP binding,DNA metabolic process,DNA topological change,chromosome
MC1_RS00535	Cluster 3	GO:0055085	transmembrane transport
MC1_RS00540	Cluster 5	GO:0009117,GO:0016787	nucleotide metabolic process,hydrolase activity
MC1_RS00545	Cluster 6	GO:0015031,GO:0051082,GO:0051259	protein transport,unfolded protein binding,protein complex oligomerization
MC1_RS00550	Cluster 6	GO:0000160,GO:0003677,GO:0006351	phosphorelay signal transduction system,DNA binding,DNA-templated transcription
MC1_RS00555	Cluster 6	GO:0009058,GO:0016491	biosynthetic process,oxidoreductase activity
MC1_RS00560	Cluster 6	GO:0006351	DNA-templated transcription
MC1_RS00565	Cluster 4	GO:0015078,GO:0050661	proton transmembrane transporter activity,NADP binding
MC1_RS00570	Cluster 3	GO:0019867,GO:0055085	outer membrane ,transmembrane transport
MC1_RS00575	Cluster 1	GO:0055085,GO:0015562	transmembrane transport,efflux transmembrane transporter activity
MC1_RS00580	Cluster 6	GO:0055085	transmembrane transport
MC1_RS00585	Cluster 6	hypothetical
MC1_RS00595	Cluster 3	GO:0009306,GO:0055085	protein secretion,transmembrane transport
MC1_RS00600	Cluster 4	pseudogene
MC1_RS00605	Cluster 6	GO:0030041	actin filament polymerization
MC1_RS00610	Cluster 6	GO:0000166,GO:0004812,GO:0005524,GO:0006412,GO:0008033	nucleotide binding,aminoacyl-tRNA ligase activity,ATP binding,translation,tRNA processing
MC1_RS00615	Cluster 4	GO:0003735,GO:0006412	structural constituent of ribosome,translation
MC1_RS00620	Cluster 6	GO:0006412,GO:0005515	translation,protein binding
MC1_RS00630	Cluster 1	hypothetical
MC1_RS00635	Cluster 1	GO:0016740,GO:0006629	transferase activity,lipid metabolic process
MC1_RS00640	Cluster 1	GO:0006629,GO:0016746	lipid metabolic process ,acyltransferase activity
MC1_RS00645	Cluster 3	GO:0009058,GO:0030170,GO:0003824	biosynthetic process,pyridoxal phosphate binding,catalytic activity
MC1_RS00650	Cluster 3	GO:0005515,GO:0008168	protein binding,methyltransferase activity
MC1_RS00655	Cluster 3	GO:0006869	lipid transport
MC1_RS00660	Cluster 4	GO:0006869	lipid transport
MC1_RS00670	Cluster 4	GO:0003824,GO:0044281,GO:0008784	catalytic activity,small molecule metabolic process,alanine racemase activity
MC1_RS00675	Cluster 4	GO:0055085	transmembrane transport
MC1_RS00680	Cluster 3	GO:0005524,GO:0016887	ATP binding,ATP hydrolysis activity
MC1_RS00685	Cluster 1	hypothetical
MC1_RS00690	Cluster 2	hypothetical
MC1_RS00695	Cluster 1	hypothetical
MC1_RS00700	Cluster 2	pseudogene
MC1_RS00710	Cluster 6	GO:0003735,GO:0006412	structural constituent of ribosome,translation
MC1_RS00715	Cluster 3	GO:0003735,GO:0006412	structural constituent of ribosome,translation
MC1_RS00725	Cluster 3	GO:0005525,GO:0043022	GTP binding ,ribosome binding
MC1_RS00730	Cluster 3	GO:0016301	kinase activity
MC1_RS00735	Cluster 3	GO:0044097	secretion by the type IV secretion system
MC1_RS00740	Cluster 4	GO:0005524,GO:0044097	ATP binding,secretion by the type IV secretion system
MC1_RS00745	Cluster 4	GO:0044097	secretion by the type IV secretion system
MC1_RS00750	Cluster 2	GO:0044097	secretion by the type IV secretion system
MC1_RS00755	Cluster 2	GO:0044097	secretion by the type IV secretion system
MC1_RS00760	Cluster 4	GO:0044097	secretion by the type IV secretion system
MC1_RS00765	Cluster 1	GO:0044097	secretion by the type IV secretion system
MC1_RS00770	Cluster 2	pseudogene
MC1_RS00775	Cluster 2	GO:0016301,GO:0016310,GO:0016772,GO:0044281	kinase activity,phosphorylation,transferase activity, transferring phosphorus-containing groups,small molecule metabolic process
MC1_RS00790	Cluster 3	GO:0008033	tRNA processing
MC1_RS00795	Cluster 3	GO:0003735,GO:0006412	structural constituent of ribosome,translation
MC1_RS00800	Cluster 6	GO:0003677	DNA binding
MC1_RS00805	Cluster 2	GO:0006886,GO:0055085,GO:0015031	intracellular protein transport ,transmembrane transport,protein transport
MC1_RS00810	Cluster 2	GO:0051536,GO:0008137,GO:0010181,GO:0051287,GO:0016491	iron sulfur cluster binding,NADH dehydrogenase (ubiquinone) activity,FMN binding,NAD binding,oxidoreductase activity
MC1_RS00815	Cluster 2	GO:0006508,GO:0008233,GO:0006465	proteolysis,peptidase activity,signal peptide processing
MC1_RS00820	Cluster 1	GO:0004518,GO:0006396,GO:0003723,GO:0006364	nuclease activity,RNA processing,RNA binding,rRNA processing
MC1_RS00825	Cluster 4	GO:0003723,GO:0005525,GO:0043022	RNA binding,GTP binding ,ribosome binding
MC1_RS00830	Cluster 2	GO:0004518,GO:0006281,GO:0006310,GO:0003676	nuclease activity,DNA repair,DNA recombination,nucleic acid binding
MC1_RS00835	Cluster 1	GO:0003723,GO:0006396,GO:0009451,GO:0008033	RNA binding,RNA processing,RNA modification,tRNA processing
MC1_RS00850	Cluster 6	hypothetical
MC1_RS00855	Cluster 6	GO:0005524,GO:0016226,GO:0051536,GO:0016530	ATP binding,iron-sulfur cluster assembly ,iron sulfur cluster binding,metallochaperone activity
MC1_RS00860	Cluster 1	GO:0005515	protein binding
MC1_RS00865	Cluster 1	GO:0006508,GO:0005515	proteolysis,protein binding
MC1_RS00870	Cluster 1	GO:0008233,GO:0006508,GO:0005515	peptidase activity,proteolysis,protein binding
MC1_RS00875	Cluster 4	GO:0008033	tRNA processing
MC1_RS00880	Cluster 4	GO:0016491,GO:0006099,GO:0009055	oxidoreductase activity,tricarboxylic acid cycle,electron transfer activity
MC1_RS00885	Cluster 4	GO:0016491,GO:0006099,GO:0020037	oxidoreductase activity,tricarboxylic acid cycle,heme binding
MC1_RS00890	Cluster 6	GO:0016491,GO:0006099,GO:0050660,GO:0022900	oxidoreductase activity,tricarboxylic acid cycle,flavin adenine dinucleotide binding,electron transport chain
MC1_RS00895	Cluster 4	GO:0055085,GO:0006810	transmembrane transport,transport
MC1_RS00900	Cluster 6	GO:0003735,GO:0006412	structural constituent of ribosome,translation
MC1_RS00905	Cluster 6	GO:0006412,GO:0003723,GO:0003735	translation,RNA binding,structural constituent of ribosome
MC1_RS00910	Cluster 6	GO:0005525,GO:0003924,GO:0006412	GTP binding ,GTPase activity,translation
MC1_RS00925	Cluster 6	GO:0006351	DNA-templated transcription
MC1_RS00930	Cluster 6	GO:0003735,GO:0006412	structural constituent of ribosome,translation
MC1_RS00935	Cluster 6	GO:0003723,GO:0003735,GO:0006412	RNA binding,structural constituent of ribosome,translation
MC1_RS00940	Cluster 5	GO:0003735,GO:0006412	structural constituent of ribosome,translation
MC1_RS00945	Cluster 3	GO:0003735,GO:0006412	structural constituent of ribosome,translation
MC1_RS00950	Cluster 6	GO:0003677,GO:0003899,GO:0006351,GO:0000166	DNA binding,DNA-directed RNA polymerase activity,DNA-templated transcription,nucleotide binding
MC1_RS00955	Cluster 6	GO:0003677,GO:0003899,GO:0006351	DNA binding,DNA-directed RNA polymerase activity,DNA-templated transcription
MC1_RS00960	Cluster 6	hypothetical
MC1_RS00965	Cluster 6	GO:0006508,GO:0046872,GO:0008233,GO:0044238	proteolysis,metal ion binding,peptidase activity,primary metabolic process
MC1_RS00970	Cluster 6	GO:0005524	ATP binding
MC1_RS00975	Cluster 6	hypothetical
MC1_RS00980	Cluster 1	GO:0004812,GO:0005524,GO:0016874,GO:0000166,GO:0006412,GO:0003676,GO:0008033	aminoacyl-tRNA ligase activity,ATP binding,ligase activity,nucleotide binding,translation,nucleic acid binding,tRNA processing
MC1_RS00985	Cluster 6	GO:0052048	interaction with host via secreted substance
MC1_RS00990	Cluster 3	GO:2001234,GO:0006508	negative regulation of apoptotic signaling pathway,proteolysis
MC1_RS00995	Cluster 3	GO:0016491,GO:0009089	oxidoreductase activity,lysine biosynthetic process via diaminopimelate
MC1_RS01000	Cluster 5	GO:0010181	FMN binding
MC1_RS01005	Cluster 5	GO:0055085,GO:0000270,GO:0006810	transmembrane transport,peptidoglycan metabolic process,transport
MC1_RS01010	Cluster 3	GO:0016874,GO:0003824,GO:0008033	ligase activity,catalytic activity,tRNA processing
MC1_RS01015	Cluster 6	GO:0006412,GO:0140101,GO:0003824,GO:0008033	translation,catalytic activity, acting on a tRNA,catalytic activity,tRNA processing
MC1_RS01020	Cluster 6	GO:0006412,GO:0016740,GO:0008033	translation,transferase activity,tRNA processing
MC1_RS01025	Cluster 3	GO:0006412,GO:0043022	translation,ribosome binding
MC1_RS01030	Cluster 1	GO:0009117,GO:0016301	nucleotide metabolic process,kinase activity
MC1_RS01035	Cluster 6	GO:0030001	metal ion transport
MC1_RS01040	Cluster 2	GO:0055085,GO:0015562	transmembrane transport,efflux transmembrane transporter activity
MC1_RS01045	Cluster 4	hypothetical
MC1_RS01050	Cluster 2	hypothetical
MC1_RS01055	Cluster 2	hypothetical
MC1_RS01065	Cluster 3	GO:0019867,GO:0061024,GO:0032977	outer membrane ,membrane organization,membrane insertase activity
MC1_RS01070	Cluster 4	GO:0008233,GO:0006508,GO:0005515	peptidase activity,proteolysis,protein binding
MC1_RS01075	Cluster 3	GO:0006351,GO:0003723	DNA-templated transcription,RNA binding
MC1_RS01080	Cluster 4	GO:0009451,GO:0008168	RNA modification,methyltransferase activity
MC1_RS01085	Cluster 2	GO:0052048	interaction with host via secreted substance
MC1_RS01090	Cluster 6	GO:0052048	interaction with host via secreted substance
MC1_RS01095	Cluster 2	GO:0006744,GO:0045333,GO:0048039	ubiquinone biosynthetic process,cellular respiration,ubiquinone binding
MC1_RS01100	Cluster 2	hypothetical
MC1_RS01105	Cluster 4	GO:0006364,GO:0008168	rRNA processing,methyltransferase activity
MC1_RS01110	Cluster 4	hypothetical
MC1_RS01115	Cluster 2	GO:0055085,GO:0015562	transmembrane transport,efflux transmembrane transporter activity
MC1_RS01120	Cluster 6	GO:0003677,GO:0030527	DNA binding,structural constituent of chromatin
MC1_RS01125	Cluster 6	GO:0006281	DNA repair
MC1_RS01130	Cluster 6	GO:0003924,GO:0005525,GO:0006614,GO:0048500,GO:0019843	GTPase activity,GTP binding ,SRP-dependent cotranslational protein targeting to membrane,signal recognition particle,rRNA binding
MC1_RS01165	Cluster 6	GO:0016491,GO:0006779,GO:0051536,GO:0003824	oxidoreductase activity,porphyrin-containing compound biosynthetic process,iron sulfur cluster binding,catalytic activity
MC1_RS01170	Cluster 1	GO:0005515	protein binding
MC1_RS01175	Cluster 5	hypothetical
MC1_RS01180	Cluster 4	GO:0055085	transmembrane transport
MC1_RS01185	Cluster 5	GO:0042221	response to chemical
MC1_RS01190	Cluster 6	GO:0016829,GO:0046872	lyase activity,metal ion binding
MC1_RS01195	Cluster 5	GO:0016746,GO:0006099,GO:0016491	acyltransferase activity,tricarboxylic acid cycle,oxidoreductase activity
MC1_RS01200	Cluster 6	GO:0016491,GO:0006099,GO:0036094	oxidoreductase activity,tricarboxylic acid cycle,small molecule binding
MC1_RS01205	Cluster 6	GO:0008233,GO:0006508	peptidase activity,proteolysis
MC1_RS01210	Cluster 6	GO:0005524,GO:0006281,GO:0006310	ATP binding,DNA repair,DNA recombination
MC1_RS01215	Cluster 3	GO:0005515,GO:0032977,GO:0043163	protein binding,membrane insertase activity,cell envelope organization
MC1_RS01225	Cluster 6	GO:0005515,GO:0051082,GO:0005524,GO:0006457,GO:0006950	protein binding,unfolded protein binding,ATP binding,protein folding,response to stress
MC1_RS01230	Cluster 6	GO:0005524,GO:0006457,GO:0051082	ATP binding,protein folding,unfolded protein binding
MC1_RS01235	Cluster 4	GO:0008233,GO:0006508,GO:0005515	peptidase activity,proteolysis,protein binding
MC1_RS01245	Cluster 5	hypothetical
MC1_RS01250	Cluster 6	hypothetical
MC1_RS01255	Cluster 1	GO:0003677,GO:0006260	DNA binding,DNA replication
MC1_RS01260	Cluster 6	GO:0016491,GO:0006744	oxidoreductase activity,ubiquinone biosynthetic process
MC1_RS01265	Cluster 4	GO:0004129,GO:0045333,GO:0009055	cytochrome-c oxidase activity,cellular respiration,electron transfer activity
MC1_RS01270	Cluster 3	GO:0009292,GO:0044097	horizontal gene transfer,secretion by the type IV secretion system
MC1_RS01275	Cluster 1	GO:0046872	metal ion binding
MC1_RS01280	Cluster 6	GO:0016746,GO:0009089	acyltransferase activity,lysine biosynthetic process via diaminopimelate
MC1_RS01285	Cluster 6	GO:0005515	protein binding
MC1_RS01290	Cluster 2	hypothetical
MC1_RS01295	Cluster 2	pseudogene
MC1_RS01300	Cluster 2	pseudogene
MC1_RS01305	Cluster 2	hypothetical
MC1_RS01310	Cluster 2	hypothetical
MC1_RS01315	Cluster 2	hypothetical
MC1_RS01320	Cluster 2	hypothetical
MC1_RS01325	Cluster 2	hypothetical
MC1_RS01340	Cluster 3	GO:0006950	response to stress
MC1_RS01345	Cluster 5	GO:0055085	transmembrane transport
MC1_RS01350	Cluster 5	hypothetical
MC1_RS01355	Cluster 4	GO:0051536,GO:0022900	iron sulfur cluster binding,electron transport chain
MC1_RS01360	Cluster 4	GO:0005524,GO:0006457,GO:0016226,GO:0016887,GO:0051082	ATP binding,protein folding,iron-sulfur cluster assembly ,ATP hydrolysis activity,unfolded protein binding
MC1_RS01365	Cluster 4	GO:0001671,GO:0016226,GO:0006457,GO:0051259	ATPase activator activity,iron-sulfur cluster assembly ,protein folding,protein complex oligomerization
MC1_RS01370	Cluster 4	GO:0004518,GO:0003676,GO:0003723	nuclease activity,nucleic acid binding,RNA binding
MC1_RS01375	Cluster 4	GO:0003677,GO:0005524,GO:0006281,GO:0016887,GO:0005515,GO:0016787	DNA binding,ATP binding,DNA repair,ATP hydrolysis activity,protein binding,hydrolase activity
MC1_RS01380	Cluster 4	GO:0042592,GO:0016491	homeostatic process,oxidoreductase activity
MC1_RS01390	Cluster 4	GO:0003677,GO:0003916,GO:0005524,GO:0005694,GO:0006265,GO:0006259	DNA binding,DNA topoisomerase activity,ATP binding,chromosome,DNA topological change,DNA metabolic process
MC1_RS01395	Cluster 2	hypothetical
MC1_RS01405	Cluster 2	GO:0055085	transmembrane transport
MC1_RS01410	Cluster 2	hypothetical
MC1_RS01415	Cluster 4	hypothetical
MC1_RS01420	Cluster 6	GO:0016226	iron-sulfur cluster assembly
MC1_RS01425	Cluster 4	GO:0042586	peptide deformylase activity
MC1_RS01430	Cluster 2	GO:0008033,GO:0009058,GO:0003824	tRNA processing,biosynthetic process,catalytic activity
MC1_RS01435	Cluster 1	hypothetical
MC1_RS01455	Cluster 6	GO:0005524,GO:0016887	ATP binding,ATP hydrolysis activity
MC1_RS01465	Cluster 4	GO:0016740,GO:0016853,GO:0008033	transferase activity,isomerase activity,tRNA processing
MC1_RS01480	Cluster 1	GO:0005524,GO:0016887,GO:0055085	ATP binding,ATP hydrolysis activity,transmembrane transport
MC1_RS01485	Cluster 5	hypothetical
MC1_RS01490	Cluster 4	GO:0009055,GO:0045333,GO:0070069	electron transfer activity,cellular respiration,cytochrome complex
MC1_RS01495	Cluster 2	GO:0009055,GO:0045333,GO:0070069	electron transfer activity,cellular respiration,cytochrome complex
MC1_RS01500	Cluster 1	GO:0003677,GO:0110001	DNA binding,toxin-antitoxin complex
MC1_RS01505	Cluster 3	GO:0004518,GO:0016070,GO:0110001	nuclease activity,RNA metabolic process,toxin-antitoxin complex
MC1_RS01510	Cluster 4	GO:0016757	glycosyltransferase activity
MC1_RS01515	Cluster 3	GO:0008233,GO:0006508,GO:0046872	peptidase activity,proteolysis,metal ion binding
MC1_RS01520	Cluster 6	GO:0044281	small molecule metabolic process
MC1_RS01525	Cluster 3	hypothetical
MC1_RS01530	Cluster 6	GO:0004812,GO:0005524,GO:0006412,GO:0000166,GO:0008033	aminoacyl-tRNA ligase activity,ATP binding,translation,nucleotide binding,tRNA processing
MC1_RS01540	Cluster 2	GO:0005524,GO:0016887	ATP binding,ATP hydrolysis activity
MC1_RS01555	Cluster 1	hypothetical
MC1_RS01560	Cluster 6	hypothetical
MC1_RS01565	Cluster 1	hypothetical
MC1_RS01570	Cluster 2	GO:0015562,GO:0055085,GO:0019867	efflux transmembrane transporter activity,transmembrane transport,outer membrane
MC1_RS01575	Cluster 1	hypothetical
MC1_RS01585	Cluster 6	GO:0005515	protein binding
MC1_RS01590	Cluster 1	GO:0003677,GO:0003916,GO:0005524,GO:0006265,GO:0005694	DNA binding,DNA topoisomerase activity,ATP binding,DNA topological change,chromosome
MC1_RS01595	Cluster 3	GO:0005515,GO:0006508,GO:0008233	protein binding,proteolysis,peptidase activity
MC1_RS01600	Cluster 4	GO:0000155,GO:0007165,GO:0016310,GO:0016772	phosphorelay sensor kinase activity,signal transduction,phosphorylation,transferase activity, transferring phosphorus-containing groups
MC1_RS01605	Cluster 3	GO:0005515,GO:0051301	protein binding,cell division
MC1_RS01610	Cluster 3	hypothetical
MC1_RS01615	Cluster 3	GO:0005515,GO:0032977,GO:0043163	protein binding,membrane insertase activity,cell envelope organization
MC1_RS01620	Cluster 6	GO:0003735,GO:0006412	structural constituent of ribosome,translation
MC1_RS01625	Cluster 6	GO:0003735,GO:0006412	structural constituent of ribosome,translation
MC1_RS01635	Cluster 3	hypothetical
MC1_RS01640	Cluster 3	hypothetical
MC1_RS01645	Cluster 6	GO:0016787	hydrolase activity
MC1_RS01650	Cluster 1	GO:0000160	phosphorelay signal transduction system
MC1_RS01655	Cluster 6	GO:0008152,GO:0006412	metabolic process,translation
MC1_RS01660	Cluster 6	GO:0043647	inositol phosphate metabolic process
MC1_RS01665	Cluster 6	hypothetical
MC1_RS01670	Cluster 3	GO:0016829,GO:0006629	lyase activity,lipid metabolic process
MC1_RS01675	Cluster 3	GO:0006629,GO:0016772	lipid metabolic process ,transferase activity, transferring phosphorus-containing groups
MC1_RS01680	Cluster 3	GO:0055085,GO:0015562	transmembrane transport,efflux transmembrane transporter activity
MC1_RS01685	Cluster 2	hypothetical
MC1_RS01690	Cluster 1	GO:0003677,GO:0006351	DNA binding,DNA-templated transcription
MC1_RS01695	Cluster 4	hypothetical
MC1_RS01700	Cluster 6	GO:0009058,GO:0016881,GO:0005524,GO:0016874	biosynthetic process,acid-amino acid ligase activity,ATP binding,ligase activity
MC1_RS01705	Cluster 6	GO:0050660,GO:0016491	flavin adenine dinucleotide binding,oxidoreductase activity
MC1_RS01710	Cluster 6	GO:0005524,GO:0016874,GO:0046872	ATP binding,ligase activity,metal ion binding
MC1_RS01715	Cluster 6	GO:0051301	cell division
MC1_RS01720	Cluster 1	GO:0005515,GO:0051301	protein binding,cell division
MC1_RS01725	Cluster 3	hypothetical
MC1_RS01730	Cluster 3	GO:0009055,GO:0020037	electron transfer activity,heme binding
MC1_RS01735	Cluster 2	hypothetical
MC1_RS01740	Cluster 1	GO:0016787,GO:0006629	hydrolase activity,lipid metabolic process
MC1_RS01745	Cluster 4	GO:0055085	transmembrane transport
MC1_RS01750	Cluster 6	GO:0003723,GO:0004518,GO:0006396,GO:0003676	RNA binding,nuclease activity,RNA processing,nucleic acid binding
MC1_RS01755	Cluster 4	GO:0033014,GO:0016491	tetrapyrrole biosynthetic process,oxidoreductase activity
MC1_RS01760	Cluster 2	GO:0001522,GO:0003723,GO:0009451,GO:0009982	pseudouridine synthesis,RNA binding,RNA modification,pseudouridine synthase activity
MC1_RS01765	Cluster 5	GO:0016787	hydrolase activity
MC1_RS01770	Cluster 3	GO:0003677,GO:0004518,GO:0006281,GO:0003824	DNA binding,nuclease activity,DNA repair,catalytic activity
MC1_RS01775	Cluster 6	GO:0016491,GO:0045333,GO:0043231	oxidoreductase activity,cellular respiration,intracellular membrane-bounded organelle
MC1_RS01780	Cluster 3	GO:0003824,GO:0016491,GO:0045333	catalytic activity,oxidoreductase activity,cellular respiration
MC1_RS01785	Cluster 4	GO:0003924,GO:0005525,GO:0006412	GTPase activity,GTP binding ,translation
MC1_RS01790	Cluster 6	hypothetical
MC1_RS01795	Cluster 6	hypothetical
MC1_RS01800	Cluster 5	GO:0051082	unfolded protein binding
MC1_RS01805	Cluster 3	GO:0016491,GO:0044281,GO:0006099,GO:0046872,GO:0051287	oxidoreductase activity,small molecule metabolic process,tricarboxylic acid cycle,metal ion binding,NAD binding
MC1_RS01810	Cluster 4	GO:0015078,GO:0030001,GO:0055085	proton transmembrane transporter activity,metal ion transport,transmembrane transport
MC1_RS01815	Cluster 4	GO:0055085	transmembrane transport
MC1_RS01820	Cluster 1	GO:0015886,GO:0017004	heme transport,cytochrome complex assembly
MC1_RS01825	Cluster 6	hypothetical
MC1_RS01830	Cluster 3	GO:0016491,GO:0051536	oxidoreductase activity,iron sulfur cluster binding
MC1_RS01835	Cluster 4	GO:0009055,GO:0016491,GO:0045333	electron transfer activity,oxidoreductase activity,cellular respiration
MC1_RS01840	Cluster 4	GO:0009055,GO:0020037	electron transfer activity,heme binding
MC1_RS01845	Cluster 1	hypothetical
MC1_RS01850	Cluster 3	GO:0051082	unfolded protein binding
MC1_RS01855	Cluster 2	pseudogene
MC1_RS01865	Cluster 4	GO:0006412	translation
MC1_RS01870	Cluster 4	GO:0003924,GO:0005525,GO:0006412,GO:0043022	GTPase activity,GTP binding ,translation,ribosome binding
MC1_RS01910	Cluster 2	hypothetical
MC1_RS01915	Cluster 1	hypothetical
MC1_RS01920	Cluster 2	GO:0006950	response to stress
MC1_RS01930	Cluster 4	GO:0051301,GO:0000902	cell division,cell morphogenesis
MC1_RS01935	Cluster 5	GO:0006508,GO:0008233	proteolysis,peptidase activity
MC1_RS01940	Cluster 3	GO:0016491	oxidoreductase activity
MC1_RS01945	Cluster 1	GO:0004518	nuclease activity
MC1_RS01950	Cluster 2	hypothetical
MC1_RS01955	Cluster 1	GO:0016491	oxidoreductase activity
MC1_RS01960	Cluster 3	GO:0016491	oxidoreductase activity
MC1_RS01965	Cluster 1	GO:0030001,GO:0015078	metal ion transport,proton transmembrane transporter activity
MC1_RS01970	Cluster 3	GO:0044097	secretion by the type IV secretion system
MC1_RS01975	Cluster 5	GO:0044097	secretion by the type IV secretion system
MC1_RS01980	Cluster 3	GO:0044097	secretion by the type IV secretion system
MC1_RS01985	Cluster 1	GO:0044097	secretion by the type IV secretion system
MC1_RS01990	Cluster 1	GO:0044097	secretion by the type IV secretion system
MC1_RS01995	Cluster 1	GO:0044097	secretion by the type IV secretion system
MC1_RS02000	Cluster 3	GO:0044097	secretion by the type IV secretion system
MC1_RS02005	Cluster 4	GO:0044097	secretion by the type IV secretion system
MC1_RS02010	Cluster 5	GO:0016791	phosphatase activity
MC1_RS02020	Cluster 4	hypothetical
MC1_RS02025	Cluster 6	hypothetical
MC1_RS02030	Cluster 6	hypothetical
MC1_RS02040	Cluster 2	hypothetical
MC1_RS02045	Cluster 3	hypothetical
MC1_RS02050	Cluster 6	hypothetical
MC1_RS02055	Cluster 6	GO:0043647,GO:0006629,GO:0046872,GO:0008152,GO:0016791	inositol phosphate metabolic process,lipid metabolic process ,metal ion binding,metabolic process,phosphatase activity
MC1_RS02060	Cluster 3	GO:0005524,GO:0006281,GO:0030983,GO:0140612	ATP binding,DNA repair,mismatched DNA binding,DNA damage sensor activity
MC1_RS02065	Cluster 6	GO:0005975,GO:0016853	carbohydrate metabolic process,isomerase activity
MC1_RS02070	Cluster 4	GO:0008233	peptidase activity
MC1_RS02075	Cluster 6	GO:0008233	peptidase activity
MC1_RS02080	Cluster 6	GO:0009117,GO:0050660,GO:0008168	nucleotide metabolic process,flavin adenine dinucleotide binding,methyltransferase activity
MC1_RS02085	Cluster 4	GO:0015031,GO:0042597,GO:0017038,GO:0051301	protein transport,periplasmic space,protein import,cell division
MC1_RS02090	Cluster 3	GO:0006351,GO:0016987,GO:0003677	DNA-templated transcription,sigma factor activity,DNA binding
MC1_RS02095	Cluster 2	GO:0046872	metal ion binding
MC1_RS02100	Cluster 4	hypothetical
MC1_RS02105	Cluster 2	GO:0008033,GO:0016740	tRNA processing,transferase activity
MC1_RS02110	Cluster 4	GO:0055085	transmembrane transport
MC1_RS02115	Cluster 3	GO:0004812,GO:0005524,GO:0006412,GO:0008033	aminoacyl-tRNA ligase activity,ATP binding,translation,tRNA processing
MC1_RS02120	Cluster 2	GO:0005524	ATP binding
MC1_RS02125	Cluster 2	GO:0005524	ATP binding
MC1_RS02130	Cluster 2	pseudogene
MC1_RS02135	Cluster 2	hypothetical
MC1_RS02150	Cluster 2	hypothetical
MC1_RS02160	Cluster 4	GO:0006810,GO:0051301	transport,cell division
MC1_RS02165	Cluster 4	GO:0055085	transmembrane transport
MC1_RS02170	Cluster 6	GO:0051301	cell division
MC1_RS02175	Cluster 2	pseudogene
MC1_RS02180	Cluster 1	hypothetical
MC1_RS02185	Cluster 3	GO:0055085	transmembrane transport
MC1_RS02190	Cluster 6	GO:0009306,GO:0015031,GO:0015562	protein secretion,protein transport,efflux transmembrane transporter activity
MC1_RS02195	Cluster 4	GO:0005524,GO:0055085,GO:0009306,GO:0016887	ATP binding,transmembrane transport,protein secretion,ATP hydrolysis activity
MC1_RS02200	Cluster 5	GO:0008652,GO:0016491,GO:0051259,GO:0051287,GO:0009089,GO:0050661	amino acid biosynthetic process,oxidoreductase activity,protein complex oligomerization,NAD binding,lysine biosynthetic process via diaminopimelate,NADP binding
MC1_RS02205	Cluster 5	GO:0003824	catalytic activity
MC1_RS02210	Cluster 5	hypothetical
MC1_RS02215	Cluster 1	GO:0008233,GO:0006508	peptidase activity,proteolysis
MC1_RS02220	Cluster 6	GO:0003677,GO:0005524,GO:0032508,GO:0008233,GO:0016887	DNA binding,ATP binding,obsolete DNA duplex unwinding,peptidase activity,ATP hydrolysis activity
MC1_RS02225	Cluster 2	GO:0046872	metal ion binding
MC1_RS02240	Cluster 1	hypothetical
MC1_RS02245	Cluster 6	hypothetical
MC1_RS02250	Cluster 1	GO:0016757,GO:0006629	glycosyltransferase activity,lipid metabolic process
MC1_RS02255	Cluster 2	hypothetical
MC1_RS02260	Cluster 2	GO:0071555	cell wall organization
MC1_RS02265	Cluster 2	GO:0046872,GO:0016226	metal ion binding,iron-sulfur cluster assembly
MC1_RS02270	Cluster 2	hypothetical
MC1_RS02285	Cluster 2	hypothetical
MC1_RS02290	Cluster 6	GO:0006412,GO:0046872,GO:0000166,GO:0004812,GO:0005524,GO:0000049,GO:0008033	translation,metal ion binding,nucleotide binding,aminoacyl-tRNA ligase activity,ATP binding,tRNA binding,tRNA processing
MC1_RS02295	Cluster 6	GO:0003677,GO:0003916,GO:0006265,GO:0005694	DNA binding,DNA topoisomerase activity,DNA topological change,chromosome
MC1_RS02310	Cluster 3	GO:0016209,GO:0016491	antioxidant activity,oxidoreductase activity
MC1_RS02315	Cluster 3	GO:0005515	protein binding
MC1_RS02320	Cluster 3	hypothetical
MC1_RS02325	Cluster 6	GO:0016772,GO:0016787	transferase activity, transferring phosphorus-containing groups,hydrolase activity
MC1_RS02330	Cluster 4	GO:0006364,GO:0006139	rRNA processing,nucleobase-containing compound metabolic process
MC1_RS02345	Cluster 4	GO:0016491	oxidoreductase activity
MC1_RS02350	Cluster 3	GO:0016853,GO:0006629	isomerase activity,lipid metabolic process
MC1_RS02355	Cluster 3	GO:0016853	isomerase activity
MC1_RS02360	Cluster 3	GO:0016772	transferase activity, transferring phosphorus-containing groups
MC1_RS02365	Cluster 5	GO:0055085	transmembrane transport
MC1_RS02370	Cluster 5	GO:0016757	glycosyltransferase activity
MC1_RS02375	Cluster 6	GO:0055085,GO:0015562	transmembrane transport,efflux transmembrane transporter activity
MC1_RS02380	Cluster 6	hypothetical
MC1_RS02385	Cluster 6	hypothetical
MC1_RS02390	Cluster 6	GO:0016757	glycosyltransferase activity
MC1_RS02395	Cluster 2	hypothetical
MC1_RS02405	Cluster 5	GO:0019843,GO:0003723,GO:0003735,GO:0006412	rRNA binding,RNA binding,structural constituent of ribosome,translation
MC1_RS02410	Cluster 2	GO:0033014,GO:0016740	tetrapyrrole biosynthetic process,transferase activity
MC1_RS02415	Cluster 1	hypothetical
MC1_RS02420	Cluster 2	hypothetical
MC1_RS02425	Cluster 2	GO:0005515	protein binding
MC1_RS02430	Cluster 3	GO:0043163,GO:0006869	cell envelope organization,lipid transport
MC1_RS02435	Cluster 4	GO:0006364,GO:0003735,GO:0043022	rRNA processing,structural constituent of ribosome,ribosome binding
MC1_RS02440	Cluster 5	GO:0006869,GO:0043163	lipid transport,cell envelope organization
MC1_RS02445	Cluster 6	GO:0006259,GO:0004518	DNA metabolic process,nuclease activity
MC1_RS02455	Cluster 6	pseudogene
MC1_RS02460	Cluster 2	GO:0003824,GO:0003677,GO:0019104,GO:0006281	catalytic activity,DNA binding,DNA N-glycosylase activity,DNA repair
MC1_RS02465	Cluster 6	GO:0016491	oxidoreductase activity
MC1_RS02470	Cluster 1	pseudogene
MC1_RS02475	Cluster 3	GO:0016491,GO:0036094,GO:0051287	oxidoreductase activity,small molecule binding,NAD binding
MC1_RS02480	Cluster 4	GO:0016491,GO:0008137	oxidoreductase activity,NADH dehydrogenase (ubiquinone) activity
MC1_RS02485	Cluster 4	GO:0008137,GO:0036094,GO:0051536,GO:0016491	NADH dehydrogenase (ubiquinone) activity,small molecule binding,iron sulfur cluster binding,oxidoreductase activity
MC1_RS02490	Cluster 4	GO:0008137,GO:0016491	NADH dehydrogenase (ubiquinone) activity,oxidoreductase activity
MC1_RS02495	Cluster 4	GO:0016874	ligase activity
MC1_RS02500	Cluster 3	hypothetical
MC1_RS02505	Cluster 2	hypothetical
MC1_RS02515	Cluster 2	GO:0098009	viral terminase, large subunit
MC1_RS02525	Cluster 2	GO:0003677,GO:0015074,GO:0006310	DNA binding,DNA integration,DNA recombination
MC1_RS02530	Cluster 6	GO:0052048	interaction with host via secreted substance
MC1_RS02535	Cluster 6	hypothetical
MC1_RS02540	Cluster 1	GO:0016491,GO:0006633	oxidoreductase activity,fatty acid biosynthetic process
MC1_RS02545	Cluster 2	GO:0016746,GO:0042158,GO:0008152	acyltransferase activity,lipoprotein biosynthetic process,metabolic process
MC1_RS02555	Cluster 6	GO:0016787,GO:0000270,GO:0052048	hydrolase activity,peptidoglycan metabolic process,interaction with host via secreted substance
MC1_RS02560	Cluster 4	GO:0055085	transmembrane transport
MC1_RS02565	Cluster 2	GO:0055085	transmembrane transport
MC1_RS02570	Cluster 2	GO:0005524,GO:0055085,GO:0016887	ATP binding,transmembrane transport,ATP hydrolysis activity
MC1_RS02575	Cluster 2	hypothetical
MC1_RS02590	Cluster 4	GO:0000166,GO:0004812,GO:0005524,GO:0006412,GO:0000049,GO:0008033	nucleotide binding,aminoacyl-tRNA ligase activity,ATP binding,translation,tRNA binding,tRNA processing
MC1_RS02595	Cluster 4	GO:0055085,GO:0015562	transmembrane transport,efflux transmembrane transporter activity
MC1_RS02600	Cluster 3	GO:0051287,GO:0016491,GO:0044281,GO:0046872,GO:0016746	NAD binding,oxidoreductase activity,small molecule metabolic process,metal ion binding,acyltransferase activity
MC1_RS02605	Cluster 6	hypothetical
MC1_RS02610	Cluster 1	GO:0004518	nuclease activity
MC1_RS02615	Cluster 5	GO:0003677,GO:0006351	DNA binding,DNA-templated transcription
MC1_RS02620	Cluster 4	GO:0055085	transmembrane transport
MC1_RS02625	Cluster 2	hypothetical
MC1_RS02630	Cluster 1	hypothetical
MC1_RS02635	Cluster 2	hypothetical
MC1_RS02645	Cluster 5	hypothetical
MC1_RS02650	Cluster 6	hypothetical
MC1_RS02660	Cluster 3	GO:0016491,GO:0003824,GO:0044281	oxidoreductase activity,catalytic activity,small molecule metabolic process
MC1_RS02665	Cluster 6	hypothetical
MC1_RS02675	Cluster 4	GO:0005471,GO:0006862	ATP:ADP antiporter activity ,nucleotide transport
MC1_RS02680	Cluster 3	GO:0016874,GO:0009117	ligase activity,nucleotide metabolic process
MC1_RS02685	Cluster 3	GO:0016779	nucleotidyltransferase activity
MC1_RS02705	Cluster 2	GO:0004129,GO:0045333,GO:0020037	cytochrome-c oxidase activity,cellular respiration,heme binding
MC1_RS02710	Cluster 4	GO:0016787,GO:0046654	hydrolase activity,tetrahydrofolate biosynthetic process
MC1_RS02715	Cluster 3	GO:0004812,GO:0005524,GO:0006412,GO:0000166,GO:0008033	aminoacyl-tRNA ligase activity,ATP binding,translation,nucleotide binding,tRNA processing
MC1_RS02720	Cluster 1	GO:0016740,GO:0005524	transferase activity,ATP binding
MC1_RS02725	Cluster 4	hypothetical
MC1_RS02730	Cluster 1	GO:0005524,GO:0006281,GO:0006310,GO:0004386	ATP binding,DNA repair,DNA recombination,helicase activity
MC1_RS02740	Cluster 6	pseudogene
MC1_RS02745	Cluster 4	GO:0006281,GO:0006310,GO:0004386,GO:0003677,GO:0005524	DNA repair,DNA recombination,helicase activity,DNA binding,ATP binding
MC1_RS02750	Cluster 2	GO:0005524,GO:0055085,GO:0016887	ATP binding,transmembrane transport,ATP hydrolysis activity
MC1_RS02755	Cluster 4	GO:0055085	transmembrane transport
MC1_RS02760	Cluster 4	GO:0006508,GO:0008233	proteolysis,peptidase activity
MC1_RS02765	Cluster 1	GO:0016829,GO:0042834,GO:0071555	lyase activity,peptidoglycan binding,cell wall organization
MC1_RS02770	Cluster 5	hypothetical
MC1_RS02775	Cluster 5	hypothetical
MC1_RS02780	Cluster 3	GO:0030001	metal ion transport
MC1_RS02785	Cluster 3	GO:0046872,GO:0016491	metal ion binding,oxidoreductase activity
MC1_RS02790	Cluster 3	GO:0016853	isomerase activity
MC1_RS02795	Cluster 4	GO:0046872,GO:0016491,GO:0003824,GO:0008152	metal ion binding,oxidoreductase activity,catalytic activity,metabolic process
MC1_RS02800	Cluster 6	GO:0016491	oxidoreductase activity
MC1_RS02805	Cluster 6	GO:0006508,GO:0008233	proteolysis,peptidase activity
MC1_RS02810	Cluster 3	GO:0046872,GO:0016791,GO:0009117	metal ion binding,phosphatase activity,nucleotide metabolic process
MC1_RS02815	Cluster 4	GO:0016787,GO:0042597,GO:0071555	hydrolase activity,periplasmic space,cell wall organization
MC1_RS02820	Cluster 4	GO:0052048	interaction with host via secreted substance
MC1_RS02825	Cluster 4	GO:0008233	peptidase activity
MC1_RS02830	Cluster 6	GO:0004518	nuclease activity
MC1_RS02835	Cluster 2	hypothetical
MC1_RS02840	Cluster 4	GO:0016787,GO:0008233	hydrolase activity,peptidase activity
MC1_RS02845	Cluster 4	GO:0004129,GO:0045333,GO:0020037,GO:0006810	cytochrome-c oxidase activity,cellular respiration,heme binding,transport
MC1_RS02850	Cluster 4	hypothetical
MC1_RS02855	Cluster 3	GO:0046872,GO:0022900,GO:0004129,GO:0016491	metal ion binding,electron transport chain,cytochrome-c oxidase activity,oxidoreductase activity
MC1_RS02860	Cluster 1	GO:0003824,GO:0009058,GO:0016779	catalytic activity,biosynthetic process,nucleotidyltransferase activity
MC1_RS02865	Cluster 3	GO:0008233	peptidase activity
MC1_RS02870	Cluster 4	GO:0008233,GO:0006508	peptidase activity,proteolysis
MC1_RS02875	Cluster 3	hypothetical
MC1_RS02880	Cluster 4	GO:0005524,GO:0000902,GO:0016874,GO:0051301,GO:0009058,GO:0016881,GO:0008152,GO:0009396	ATP binding,cell morphogenesis,ligase activity,cell division,biosynthetic process,acid-amino acid ligase activity,metabolic process,folic acid-containing compound biosynthetic process
MC1_RS02885	Cluster 2	GO:0000270,GO:0051301	peptidoglycan metabolic process,cell division
MC1_RS02890	Cluster 2	GO:0016757,GO:0005975,GO:0070085	glycosyltransferase activity,carbohydrate metabolic process,glycosylation
MC1_RS02895	Cluster 6	hypothetical
MC1_RS02935	Cluster 2	hypothetical
MC1_RS02940	Cluster 2	GO:0015562,GO:0055085	efflux transmembrane transporter activity,transmembrane transport
MC1_RS02950	Cluster 2	GO:0016757	glycosyltransferase activity
MC1_RS02960	Cluster 1	GO:0004803	transposase activity
MC1_RS02970	Cluster 2	GO:0016853,GO:0009089	isomerase activity,lysine biosynthetic process via diaminopimelate
MC1_RS02975	Cluster 2	GO:0016740,GO:0051536,GO:0003824,GO:0008033	transferase activity,iron sulfur cluster binding,catalytic activity,tRNA processing
MC1_RS02980	Cluster 4	GO:0000166,GO:0004812,GO:0005524,GO:0006412,GO:0000049,GO:0008033	nucleotide binding,aminoacyl-tRNA ligase activity,ATP binding,translation,tRNA binding,tRNA processing
MC1_RS02985	Cluster 4	GO:0046872,GO:0004812,GO:0005524,GO:0006412,GO:0000049,GO:0003723,GO:0008033	metal ion binding,aminoacyl-tRNA ligase activity,ATP binding,translation,tRNA binding,RNA binding,tRNA processing
MC1_RS02990	Cluster 3	GO:0003677,GO:0006260,GO:0003887,GO:0004518	DNA binding,DNA replication,DNA-directed DNA polymerase activity,nuclease activity
MC1_RS03000	Cluster 1	hypothetical
MC1_RS03005	Cluster 3	GO:0000166,GO:0004812,GO:0005524,GO:0006412,GO:0140101,GO:0008033	nucleotide binding,aminoacyl-tRNA ligase activity,ATP binding,translation,catalytic activity, acting on a tRNA,tRNA processing
MC1_RS03010	Cluster 5	GO:0003676,GO:0006139,GO:0004518	nucleic acid binding,nucleobase-containing compound metabolic process,nuclease activity
MC1_RS03015	Cluster 4	GO:0051301	cell division
MC1_RS03020	Cluster 4	GO:0016772	transferase activity, transferring phosphorus-containing groups
MC1_RS03025	Cluster 1	GO:0016740	transferase activity
MC1_RS03030	Cluster 4	GO:0016310,GO:0016772,GO:0000155,GO:0007165	phosphorylation,transferase activity, transferring phosphorus-containing groups,phosphorelay sensor kinase activity,signal transduction
MC1_RS03035	Cluster 1	GO:0000160,GO:0003677,GO:0006351	phosphorelay signal transduction system,DNA binding,DNA-templated transcription
MC1_RS03040	Cluster 6	GO:0003824,GO:0016740,GO:0044238	catalytic activity,transferase activity,primary metabolic process
MC1_RS03045	Cluster 3	GO:0016829,GO:0009089	lyase activity,lysine biosynthetic process via diaminopimelate
MC1_RS03050	Cluster 6	GO:0003723,GO:0006412	RNA binding,translation
MC1_RS03055	Cluster 3	GO:0016491	oxidoreductase activity
MC1_RS03060	Cluster 3	GO:0003824,GO:0006099	catalytic activity,tricarboxylic acid cycle
MC1_RS03065	Cluster 6	GO:0005524,GO:0046872,GO:0006099,GO:0003824	ATP binding,metal ion binding,tricarboxylic acid cycle,catalytic activity
MC1_RS03070	Cluster 6	GO:0004518	nuclease activity
MC1_RS03075	Cluster 6	GO:0003677,GO:0006351	DNA binding,DNA-templated transcription
MC1_RS03085	Cluster 4	GO:0009055,GO:0045333	electron transfer activity,cellular respiration
MC1_RS03090	Cluster 3	GO:0008233,GO:0006508	peptidase activity,proteolysis
MC1_RS03095	Cluster 1	GO:0006886	intracellular protein transport
MC1_RS03100	Cluster 4	hypothetical
MC1_RS03110	Cluster 3	GO:0006364,GO:0042254,GO:0043022	rRNA processing,ribosome biogenesis,ribosome binding
MC1_RS03115	Cluster 4	hypothetical
MC1_RS03120	Cluster 3	hypothetical
MC1_RS03125	Cluster 4	GO:0046872,GO:0006281,GO:0006310,GO:0003677	metal ion binding,DNA repair,DNA recombination,DNA binding
MC1_RS03135	Cluster 1	hypothetical
MC1_RS03140	Cluster 1	GO:0016301,GO:0009117	kinase activity,nucleotide metabolic process
MC1_RS03145	Cluster 4	GO:0003723,GO:0046872	RNA binding,metal ion binding
MC1_RS03150	Cluster 3	GO:0016491,GO:1901135,GO:0051287,GO:0005975	oxidoreductase activity,carbohydrate derivative metabolic process,NAD binding,carbohydrate metabolic process
MC1_RS03155	Cluster 1	GO:0055085	transmembrane transport
MC1_RS03160	Cluster 5	GO:0016787	hydrolase activity
MC1_RS03165	Cluster 6	GO:0016491,GO:0016209	oxidoreductase activity,antioxidant activity
MC1_RS03170	Cluster 5	hypothetical
MC1_RS03175	Cluster 5	hypothetical
MC1_RS03180	Cluster 3	pseudogene
MC1_RS03190	Cluster 1	GO:0016757	glycosyltransferase activity
MC1_RS03195	Cluster 6	GO:0005524,GO:0016787,GO:0003677,GO:0004386,GO:0006260	ATP binding,hydrolase activity,DNA binding,helicase activity,DNA replication
MC1_RS03200	Cluster 1	hypothetical
MC1_RS03210	Cluster 6	hypothetical
MC1_RS03215	Cluster 2	GO:0008652	amino acid biosynthetic process
MC1_RS03220	Cluster 6	GO:0008233,GO:0006508,GO:0005524,GO:0016887,GO:0003677	peptidase activity,proteolysis,ATP binding,ATP hydrolysis activity,DNA binding
MC1_RS03225	Cluster 2	hypothetical
MC1_RS03235	Cluster 2	hypothetical
MC1_RS03245	Cluster 2	hypothetical
MC1_RS03250	Cluster 5	GO:0044238,GO:0019843,GO:0043022	primary metabolic process,rRNA binding,ribosome binding
MC1_RS03255	Cluster 3	GO:0006629	lipid metabolic process
MC1_RS03260	Cluster 6	GO:0003824,GO:0016491	catalytic activity,oxidoreductase activity
MC1_RS03265	Cluster 6	pseudogene
MC1_RS03275	Cluster 2	GO:0009297,GO:0055085	pilus assembly,transmembrane transport
MC1_RS03295	Cluster 2	GO:0009297,GO:0055085	pilus assembly,transmembrane transport
MC1_RS03300	Cluster 2	hypothetical
MC1_RS03305	Cluster 2	pseudogene
MC1_RS03310	Cluster 2	hypothetical
MC1_RS03315	Cluster 2	hypothetical
MC1_RS03320	Cluster 6	GO:0006260,GO:0016491,GO:0005524	DNA replication,oxidoreductase activity,ATP binding
MC1_RS03335	Cluster 6	GO:0016491,GO:0009117	oxidoreductase activity,nucleotide metabolic process
MC1_RS03340	Cluster 6	hypothetical
MC1_RS03355	Cluster 6	GO:0008033	tRNA processing
MC1_RS03360	Cluster 3	hypothetical
MC1_RS03365	Cluster 3	GO:0005975,GO:0016772,GO:0008152,GO:0046872	carbohydrate metabolic process,transferase activity, transferring phosphorus-containing groups,metabolic process,metal ion binding
MC1_RS03370	Cluster 1	GO:0055085,GO:0005524,GO:0016887	transmembrane transport,ATP binding,ATP hydrolysis activity
MC1_RS03375	Cluster 3	GO:0006869	lipid transport
MC1_RS03380	Cluster 5	GO:0006869	lipid transport
MC1_RS03385	Cluster 6	GO:0097367,GO:1901135,GO:0005975,GO:0016853	carbohydrate derivative binding,carbohydrate derivative metabolic process,carbohydrate metabolic process,isomerase activity
MC1_RS03390	Cluster 6	GO:0003723,GO:0003676,GO:0016779,GO:0016070,GO:0006396	RNA binding,nucleic acid binding,nucleotidyltransferase activity,RNA metabolic process,RNA processing
MC1_RS03395	Cluster 6	GO:0003735,GO:0006412	structural constituent of ribosome,translation
MC1_RS03400	Cluster 6	GO:0001522,GO:0003723,GO:0009451,GO:0009982,GO:0006396,GO:0008033	pseudouridine synthesis,RNA binding,RNA modification,pseudouridine synthase activity,RNA processing,tRNA processing
MC1_RS03405	Cluster 3	GO:0005471,GO:0006862	ATP:ADP antiporter activity ,nucleotide transport
MC1_RS03410	Cluster 6	GO:0052048	interaction with host via secreted substance
MC1_RS03415	Cluster 6	GO:0003677,GO:0006351	DNA binding,DNA-templated transcription
MC1_RS03420	Cluster 6	GO:0006869	lipid transport
MC1_RS03425	Cluster 6	GO:0016874,GO:0008152,GO:0003824	ligase activity,metabolic process,catalytic activity
MC1_RS03430	Cluster 6	GO:0046872	metal ion binding
MC1_RS03435	Cluster 6	GO:0042586	peptide deformylase activity
MC1_RS03440	Cluster 3	GO:0004518	nuclease activity
MC1_RS03445	Cluster 6	GO:0016829	lyase activity
MC1_RS03450	Cluster 2	hypothetical
MC1_RS03455	Cluster 6	GO:0044281,GO:0016772,GO:0016310,GO:0005524,GO:0016301,GO:0003824	small molecule metabolic process,transferase activity, transferring phosphorus-containing groups,phosphorylation,ATP binding,kinase activity,catalytic activity
MC1_RS03460	Cluster 4	GO:0016740	transferase activity
MC1_RS03465	Cluster 1	GO:0016874,GO:0000166	ligase activity,nucleotide binding
MC1_RS03470	Cluster 4	GO:0055085,GO:0006810	transmembrane transport,transport
MC1_RS03475	Cluster 3	GO:0005524,GO:0009058,GO:0016881,GO:0008152,GO:0009396	ATP binding,biosynthetic process,acid-amino acid ligase activity,metabolic process,folic acid-containing compound biosynthetic process
MC1_RS03485	Cluster 3	GO:0004784,GO:0006801,GO:0046872	superoxide dismutase activity,superoxide metabolic process,metal ion binding
MC1_RS03500	Cluster 3	GO:0016874,GO:0036211,GO:0008033	ligase activity,protein modification process,tRNA processing
MC1_RS03510	Cluster 2	hypothetical
MC1_RS03520	Cluster 6	hypothetical
MC1_RS03525	Cluster 6	GO:0006412	translation
MC1_RS03530	Cluster 6	GO:0016746,GO:0044281,GO:0045333	acyltransferase activity,small molecule metabolic process,cellular respiration
MC1_RS03535	Cluster 6	GO:0006412	translation
MC1_RS03540	Cluster 5	GO:0003676,GO:0006281,GO:0006310,GO:0004518	nucleic acid binding,DNA repair,DNA recombination,nuclease activity
MC1_RS03545	Cluster 5	GO:0008168	methyltransferase activity
MC1_RS03550	Cluster 1	GO:0003723,GO:0006351,GO:0005524,GO:0008186,GO:0003676	RNA binding,DNA-templated transcription,ATP binding,ATP-dependent activity, acting on RNA,nucleic acid binding
MC1_RS03555	Cluster 1	GO:0006508,GO:0008233	proteolysis,peptidase activity
MC1_RS03560	Cluster 5	GO:0003677,GO:0030527	DNA binding,structural constituent of chromatin
MC1_RS03565	Cluster 5	hypothetical
MC1_RS03570	Cluster 6	hypothetical
MC1_RS03575	Cluster 6	GO:0006950,GO:0003677	response to stress,DNA binding
MC1_RS03580	Cluster 2	hypothetical
MC1_RS03585	Cluster 1	hypothetical
MC1_RS03605	Cluster 4	GO:0016301,GO:0005524,GO:0006139	kinase activity,ATP binding,nucleobase-containing compound metabolic process
MC1_RS03610	Cluster 6	GO:0003676,GO:0003723,GO:0003735,GO:0006412	nucleic acid binding,RNA binding,structural constituent of ribosome,translation
MC1_RS03615	Cluster 6	GO:0008233,GO:0006508	peptidase activity,proteolysis
MC1_RS03630	Cluster 2	pseudogene
MC1_RS03635	Cluster 2	GO:0016310,GO:0016772,GO:0000155	phosphorylation,transferase activity, transferring phosphorus-containing groups,phosphorelay sensor kinase activity
MC1_RS03640	Cluster 6	hypothetical
MC1_RS03645	Cluster 6	GO:0005515	protein binding
MC1_RS03650	Cluster 6	GO:0017038,GO:0005524,GO:0006605,GO:0006886,GO:0015031	protein import,ATP binding,protein targeting,intracellular protein transport ,protein transport
MC1_RS03655	Cluster 4	GO:0044097,GO:0009292	secretion by the type IV secretion system,horizontal gene transfer
MC1_RS03660	Cluster 2	pseudogene
MC1_RS03670	Cluster 2	GO:0003677,GO:0006260,GO:0046872	DNA binding,DNA replication,metal ion binding
MC1_RS03675	Cluster 3	GO:0004803	transposase activity
MC1_RS03680	Cluster 4	pseudogene
MC1_RS03685	Cluster 4	pseudogene
MC1_RS03690	Cluster 2	GO:0004803	transposase activity
MC1_RS03695	Cluster 4	GO:0005524,GO:0009292,GO:0044097	ATP binding,horizontal gene transfer,secretion by the type IV secretion system
MC1_RS03700	Cluster 1	pseudogene
MC1_RS03705	Cluster 2	pseudogene
MC1_RS03710	Cluster 2	pseudogene
MC1_RS03720	Cluster 4	GO:0016853,GO:0006629,GO:0010181,GO:0016491	isomerase activity,lipid metabolic process ,FMN binding,oxidoreductase activity
MC1_RS03725	Cluster 2	hypothetical
MC1_RS03730	Cluster 2	hypothetical
MC1_RS03735	Cluster 2	pseudogene
MC1_RS03745	Cluster 2	pseudogene
MC1_RS03755	Cluster 5	hypothetical
MC1_RS03760	Cluster 1	hypothetical
MC1_RS03765	Cluster 2	hypothetical
MC1_RS03770	Cluster 4	GO:0006351	DNA-templated transcription
MC1_RS03775	Cluster 6	GO:0003824,GO:0016740	catalytic activity,transferase activity
MC1_RS03780	Cluster 6	GO:0030170,GO:0016740,GO:0016226,GO:0003824	pyridoxal phosphate binding,transferase activity,iron-sulfur cluster assembly ,catalytic activity
MC1_RS03785	Cluster 6	GO:0046872,GO:0016226,GO:0051536	metal ion binding,iron-sulfur cluster assembly ,iron sulfur cluster binding
MC1_RS03790	Cluster 6	GO:0016226,GO:0051536	iron-sulfur cluster assembly ,iron sulfur cluster binding
MC1_RS03795	Cluster 6	hypothetical
MC1_RS03800	Cluster 4	GO:0042834	peptidoglycan binding
MC1_RS03805	Cluster 4	GO:0055085	transmembrane transport
MC1_RS03810	Cluster 4	GO:0008233,GO:0016787	peptidase activity,hydrolase activity
MC1_RS03825	Cluster 1	GO:0006629	lipid metabolic process
MC1_RS03830	Cluster 6	hypothetical
MC1_RS03835	Cluster 2	GO:0005471,GO:0006862	ATP:ADP antiporter activity ,nucleotide transport
MC1_RS03850	Cluster 4	GO:0055085	transmembrane transport
MC1_RS03855	Cluster 4	GO:0006810	transport
MC1_RS03860	Cluster 5	GO:0016829,GO:0033014	lyase activity,tetrapyrrole biosynthetic process
MC1_RS03865	Cluster 3	hypothetical
MC1_RS03870	Cluster 3	GO:0005515	protein binding
MC1_RS03875	Cluster 4	GO:0016787	hydrolase activity
MC1_RS03885	Cluster 3	hypothetical
MC1_RS03890	Cluster 6	GO:0016746	acyltransferase activity
MC1_RS03895	Cluster 6	GO:0000166,GO:0004812,GO:0005524,GO:0006412,GO:0008033	nucleotide binding,aminoacyl-tRNA ligase activity,ATP binding,translation,tRNA processing
MC1_RS03905	Cluster 2	hypothetical
MC1_RS03910	Cluster 2	hypothetical
MC1_RS03915	Cluster 2	GO:0016740,GO:0033014,GO:0036211	transferase activity,tetrapyrrole biosynthetic process,protein modification process
MC1_RS03920	Cluster 2	pseudogene
MC1_RS03925	Cluster 4	pseudogene
MC1_RS03940	Cluster 2	hypothetical
MC1_RS03945	Cluster 4	GO:0005515,GO:0008033	protein binding,tRNA processing
MC1_RS03950	Cluster 3	hypothetical
MC1_RS03955	Cluster 6	GO:0003676,GO:0006139,GO:0004518,GO:0000166,GO:0008152	nucleic acid binding,nucleobase-containing compound metabolic process,nuclease activity,nucleotide binding,metabolic process
MC1_RS03960	Cluster 4	hypothetical
MC1_RS03965	Cluster 3	GO:0016874	ligase activity
MC1_RS03970	Cluster 1	GO:0016491,GO:0050660	oxidoreductase activity,flavin adenine dinucleotide binding
MC1_RS03975	Cluster 3	GO:0008168	methyltransferase activity
MC1_RS03980	Cluster 6	hypothetical
MC1_RS03985	Cluster 4	GO:0008168,GO:0003676	methyltransferase activity,nucleic acid binding
MC1_RS03990	Cluster 4	hypothetical
MC1_RS03995	Cluster 1	GO:0004803	transposase activity
MC1_RS04000	Cluster 1	hypothetical
MC1_RS04005	Cluster 4	GO:0071555	cell wall organization
MC1_RS04010	Cluster 2	hypothetical
MC1_RS04015	Cluster 2	hypothetical
MC1_RS04020	Cluster 5	GO:0003735,GO:0006412	structural constituent of ribosome,translation
MC1_RS04025	Cluster 5	GO:0006351	DNA-templated transcription
MC1_RS04030	Cluster 6	GO:0016757	glycosyltransferase activity
MC1_RS04040	Cluster 5	hypothetical
MC1_RS04050	Cluster 2	hypothetical
MC1_RS04060	Cluster 2	GO:0016746	acyltransferase activity
MC1_RS04070	Cluster 2	hypothetical
MC1_RS04075	Cluster 2	hypothetical
MC1_RS04085	Cluster 4	GO:0008137,GO:0015986,GO:0016491	NADH dehydrogenase (ubiquinone) activity,proton motive force-driven ATP synthesis,oxidoreductase activity
MC1_RS04090	Cluster 6	hypothetical
MC1_RS04095	Cluster 6	GO:0004655,GO:0033014,GO:0046872	porphobilinogen synthase activity,tetrapyrrole biosynthetic process,metal ion binding
MC1_RS04110	Cluster 2	GO:0003677,GO:0004386,GO:0006260,GO:0032508,GO:0003676,GO:0005524	DNA binding,helicase activity,DNA replication,obsolete DNA duplex unwinding,nucleic acid binding,ATP binding
MC1_RS04115	Cluster 2	GO:0003824	catalytic activity
MC1_RS04120	Cluster 1	GO:0004386,GO:0005524,GO:0006260,GO:0003677	helicase activity,ATP binding,DNA replication,DNA binding
MC1_RS04125	Cluster 1	hypothetical
MC1_RS04145	Cluster 6	GO:0001522,GO:0003723,GO:0009451,GO:0016853,GO:0009982	pseudouridine synthesis,RNA binding,RNA modification,isomerase activity,pseudouridine synthase activity
MC1_RS04150	Cluster 6	GO:0052048	interaction with host via secreted substance
MC1_RS04155	Cluster 6	GO:0003676,GO:0008168	nucleic acid binding,methyltransferase activity
MC1_RS04160	Cluster 6	GO:0003684,GO:0005524,GO:0006281,GO:0003677,GO:0140612	damaged DNA binding,ATP binding,DNA repair,DNA binding,DNA damage sensor activity
MC1_RS04165	Cluster 6	hypothetical
MC1_RS04170	Cluster 5	GO:0006281,GO:0006310	DNA repair,DNA recombination
MC1_RS04175	Cluster 6	hypothetical
MC1_RS04180	Cluster 6	GO:0008033	tRNA processing
MC1_RS04185	Cluster 6	GO:0052048	interaction with host via secreted substance
MC1_RS04190	Cluster 6	GO:0006412,GO:0003924,GO:0005525	translation,GTPase activity,GTP binding
MC1_RS04195	Cluster 6	GO:0003676,GO:0000166,GO:0006351,GO:0003723	nucleic acid binding,nucleotide binding,DNA-templated transcription,RNA binding
MC1_RS04200	Cluster 1	GO:0042254	ribosome biogenesis
MC1_RS04205	Cluster 6	GO:0016491	oxidoreductase activity
MC1_RS04210	Cluster 6	hypothetical
MC1_RS04215	Cluster 2	GO:0006351	DNA-templated transcription
MC1_RS04220	Cluster 6	GO:0003723,GO:0008168	RNA binding,methyltransferase activity
MC1_RS04225	Cluster 6	GO:0000166,GO:0004812,GO:0005524,GO:0006412,GO:0003723,GO:0008033	nucleotide binding,aminoacyl-tRNA ligase activity,ATP binding,translation,RNA binding,tRNA processing
MC1_RS04235	Cluster 6	pseudogene
MC1_RS04240	Cluster 2	hypothetical
MC1_RS04250	Cluster 6	pseudogene
MC1_RS04255	Cluster 6	hypothetical
MC1_RS04265	Cluster 1	hypothetical
MC1_RS04270	Cluster 2	hypothetical
MC1_RS04275	Cluster 4	hypothetical
MC1_RS04280	Cluster 2	pseudogene
MC1_RS04290	Cluster 2	hypothetical
MC1_RS04295	Cluster 2	GO:0006629,GO:0016491	lipid metabolic process ,oxidoreductase activity
MC1_RS04300	Cluster 6	GO:0006629,GO:0051287	lipid metabolic process ,NAD binding
MC1_RS04305	Cluster 2	GO:0016757	glycosyltransferase activity
MC1_RS04310	Cluster 6	hypothetical
MC1_RS04315	Cluster 6	hypothetical
MC1_RS04320	Cluster 2	hypothetical
MC1_RS04325	Cluster 1	hypothetical
MC1_RS04330	Cluster 6	GO:0050660,GO:0016491,GO:0006744	flavin adenine dinucleotide binding,oxidoreductase activity,ubiquinone biosynthetic process
MC1_RS04335	Cluster 3	GO:0055085	transmembrane transport
MC1_RS04340	Cluster 6	GO:0000160,GO:0005524,GO:0006351,GO:0008134,GO:0003677	phosphorelay signal transduction system,ATP binding,DNA-templated transcription,transcription factor binding,DNA binding
MC1_RS04345	Cluster 3	hypothetical
MC1_RS04350	Cluster 6	hypothetical
MC1_RS04355	Cluster 4	GO:0008658,GO:0008233,GO:0000270	penicillin binding,peptidase activity,peptidoglycan metabolic process
MC1_RS04360	Cluster 3	hypothetical
MC1_RS04365	Cluster 4	hypothetical
MC1_RS04370	Cluster 2	GO:0008658	penicillin binding
MC1_RS04375	Cluster 2	GO:0051301	cell division
MC1_RS04380	Cluster 2	GO:0008168	methyltransferase activity
MC1_RS04385	Cluster 2	GO:0006351,GO:0003677	DNA-templated transcription,DNA binding
MC1_RS04390	Cluster 6	GO:0005515	protein binding
MC1_RS04395	Cluster 2	GO:0055085	transmembrane transport
MC1_RS04400	Cluster 2	GO:0005515,GO:0004518,GO:0006281	protein binding,nuclease activity,DNA repair
MC1_RS04405	Cluster 3	GO:0016531	metallochaperone activity
MC1_RS04410	Cluster 2	GO:0006281	DNA repair
MC1_RS04425	Cluster 2	GO:0003824,GO:0006281,GO:0008168	catalytic activity,DNA repair,methyltransferase activity
MC1_RS04430	Cluster 6	hypothetical
MC1_RS04440	Cluster 2	hypothetical
MC1_RS04445	Cluster 2	hypothetical
MC1_RS04450	Cluster 2	GO:0005524,GO:0016787	ATP binding,hydrolase activity
MC1_RS04455	Cluster 2	hypothetical
MC1_RS04465	Cluster 6	hypothetical
MC1_RS04470	Cluster 2	hypothetical
MC1_RS04475	Cluster 1	hypothetical
MC1_RS04480	Cluster 4	GO:0005524,GO:0006605,GO:0006886,GO:0017038	ATP binding,protein targeting,intracellular protein transport ,protein import
MC1_RS04485	Cluster 6	GO:0016853	isomerase activity
MC1_RS04490	Cluster 4	GO:0046872,GO:0006633,GO:0016772	metal ion binding,fatty acid biosynthetic process ,transferase activity, transferring phosphorus-containing groups
MC1_RS04495	Cluster 3	GO:0003677,GO:0003899,GO:0006351	DNA binding,DNA-directed RNA polymerase activity,DNA-templated transcription
MC1_RS04500	Cluster 6	GO:0016740,GO:1901135,GO:0003824	transferase activity,carbohydrate derivative metabolic process,catalytic activity
MC1_RS04505	Cluster 4	GO:0003677,GO:0003916,GO:0005524,GO:0006265,GO:0005694	DNA binding,DNA topoisomerase activity,ATP binding,DNA topological change,chromosome
MC1_RS04510	Cluster 4	GO:0016787	hydrolase activity
MC1_RS04520	Cluster 3	GO:0030001	metal ion transport
MC1_RS04525	Cluster 2	hypothetical
MC1_RS04530	Cluster 3	GO:0006950	response to stress
MC1_RS04555	Cluster 2	hypothetical
MC1_RS04560	Cluster 6	GO:0032977,GO:0009306	membrane insertase activity,protein secretion
MC1_RS04565	Cluster 3	GO:0055085,GO:0006886,GO:0015562	transmembrane transport,intracellular protein transport ,efflux transmembrane transporter activity
MC1_RS04570	Cluster 3	GO:0016531	metallochaperone activity
MC1_RS04575	Cluster 1	GO:0044238,GO:0017004,GO:0020037	primary metabolic process,cytochrome complex assembly,heme binding
MC1_RS04580	Cluster 3	GO:0046872,GO:0016791,GO:0006793	metal ion binding,phosphatase activity,phosphorus metabolic process
MC1_RS04585	Cluster 5	GO:0071555,GO:0006869,GO:0000270	cell wall organization,lipid transport,peptidoglycan metabolic process
MC1_RS04590	Cluster 1	hypothetical
MC1_RS04595	Cluster 6	hypothetical
MC1_RS04600	Cluster 2	GO:0003676,GO:0005524,GO:0004386	nucleic acid binding,ATP binding,helicase activity
MC1_RS04615	Cluster 6	GO:0008410	CoA-transferase activity
MC1_RS04620	Cluster 1	GO:0008410	CoA-transferase activity
MC1_RS04640	Cluster 2	GO:0016772	transferase activity, transferring phosphorus-containing groups
MC1_RS04645	Cluster 2	GO:0005524,GO:0016874,GO:0071555,GO:0009058,GO:0016881	ATP binding,ligase activity,cell wall organization,biosynthetic process,acid-amino acid ligase activity
MC1_RS04650	Cluster 6	GO:0009058,GO:0016881,GO:0005524,GO:0000902,GO:0051301	biosynthetic process,acid-amino acid ligase activity,ATP binding,cell morphogenesis,cell division
MC1_RS04655	Cluster 6	GO:0003676,GO:0005524,GO:0003684,GO:0006281	nucleic acid binding,ATP binding,damaged DNA binding,DNA repair
MC1_RS04660	Cluster 6	GO:0044281,GO:0045333	small molecule metabolic process,cellular respiration
MC1_RS04665	Cluster 5	GO:0008152	metabolic process
MC1_RS04670	Cluster 3	GO:0003677,GO:0005524,GO:0006260	DNA binding,ATP binding,DNA replication
MC1_RS04675	Cluster 6	hypothetical
MC1_RS04680	Cluster 6	hypothetical
MC1_RS04685	Cluster 1	hypothetical
MC1_RS04690	Cluster 1	hypothetical
MC1_RS04695	Cluster 2	hypothetical
MC1_RS04700	Cluster 6	GO:0006629,GO:0016787,GO:0052048	lipid metabolic process ,hydrolase activity,interaction with host via secreted substance
MC1_RS04725	Cluster 1	hypothetical
MC1_RS04730	Cluster 1	GO:0005525,GO:0005524,GO:0016887,GO:0043022	GTP binding ,ATP binding,ATP hydrolysis activity,ribosome binding
MC1_RS04735	Cluster 1	GO:0016746	acyltransferase activity
MC1_RS04740	Cluster 6	hypothetical
MC1_RS04745	Cluster 3	GO:0016787,GO:0008033	hydrolase activity,tRNA processing
MC1_RS04750	Cluster 3	GO:0003735,GO:0006412,GO:0019843	structural constituent of ribosome,translation,rRNA binding
MC1_RS04755	Cluster 4	GO:0003824,GO:0051536,GO:0046872	catalytic activity,iron sulfur cluster binding,metal ion binding
MC1_RS04760	Cluster 5	GO:0003735,GO:0006412	structural constituent of ribosome,translation
MC1_RS04765	Cluster 5	GO:0003735,GO:0006412,GO:0019843	structural constituent of ribosome,translation,rRNA binding
MC1_RS04770	Cluster 6	GO:0003735,GO:0006412	structural constituent of ribosome,translation
MC1_RS04775	Cluster 6	GO:0004518,GO:0000049,GO:0008033	nuclease activity,tRNA binding,tRNA processing
MC1_RS04780	Cluster 2	GO:0052048	interaction with host via secreted substance
MC1_RS04785	Cluster 1	hypothetical
MC1_RS04790	Cluster 1	hypothetical
MC1_RS04795	Cluster 1	hypothetical
MC1_RS04800	Cluster 6	GO:0030001,GO:0055085	metal ion transport,transmembrane transport
MC1_RS04815	Cluster 2	hypothetical
MC1_RS04825	Cluster 4	GO:0007165,GO:0000155,GO:0016310,GO:0016772	signal transduction,phosphorelay sensor kinase activity,phosphorylation,transferase activity, transferring phosphorus-containing groups
MC1_RS04830	Cluster 3	GO:0003735,GO:0006412	structural constituent of ribosome,translation
MC1_RS04835	Cluster 2	GO:0006744,GO:0008289	ubiquinone biosynthetic process,lipid binding
MC1_RS04850	Cluster 3	GO:0004812,GO:0006412,GO:0000166,GO:0005524,GO:0000049,GO:0140101,GO:0008033	aminoacyl-tRNA ligase activity,translation,nucleotide binding,ATP binding,tRNA binding,catalytic activity, acting on a tRNA,tRNA processing
MC1_RS04855	Cluster 6	hypothetical
MC1_RS04865	Cluster 6	hypothetical
MC1_RS04870	Cluster 2	GO:0005515	protein binding
MC1_RS04875	Cluster 3	GO:0005524,GO:0046872,GO:0016874	ATP binding,metal ion binding,ligase activity
MC1_RS04880	Cluster 4	GO:0016874	ligase activity
MC1_RS04885	Cluster 1	hypothetical
MC1_RS04890	Cluster 4	GO:0016746,GO:0055085	acyltransferase activity,transmembrane transport
MC1_RS04895	Cluster 2	GO:0006281	DNA repair
MC1_RS04900	Cluster 4	GO:0055085	transmembrane transport
MC1_RS04905	Cluster 4	GO:0006744,GO:0008168	ubiquinone biosynthetic process,methyltransferase activity
MC1_RS04910	Cluster 6	GO:0000166,GO:0004812,GO:0005524,GO:0006412,GO:0046872,GO:0000049,GO:0008033	nucleotide binding,aminoacyl-tRNA ligase activity,ATP binding,translation,metal ion binding,tRNA binding,tRNA processing
MC1_RS04915	Cluster 6	hypothetical
MC1_RS04920	Cluster 6	pseudogene
MC1_RS04925	Cluster 6	GO:0005524,GO:0006457,GO:0051082	ATP binding,protein folding,unfolded protein binding
MC1_RS04945	Cluster 2	hypothetical
MC1_RS04950	Cluster 2	hypothetical
MC1_RS04955	Cluster 2	GO:0000049,GO:0008033,GO:0140101	tRNA binding,tRNA processing,catalytic activity, acting on a tRNA
MC1_RS04960	Cluster 4	GO:0000774,GO:0006457,GO:0051259	adenyl-nucleotide exchange factor activity,protein folding,protein complex oligomerization
MC1_RS04965	Cluster 3	GO:0009607,GO:0055085	response to biotic stimulus,transmembrane transport
MC1_RS04970	Cluster 5	GO:0005524,GO:0016787	ATP binding,hydrolase activity
MC1_RS04980	Cluster 2	GO:0055085	transmembrane transport
MC1_RS04990	Cluster 2	hypothetical
MC1_RS04995	Cluster 2	hypothetical				sca4
MC1_RS05000	Cluster 2	hypothetical				RARP2
MC1_RS05005	Cluster 2	hypothetical
MC1_RS05015	Cluster 5	GO:0003723,GO:0003735,GO:0006412	RNA binding,structural constituent of ribosome,translation
MC1_RS05020	Cluster 6	GO:0003735,GO:0006412	structural constituent of ribosome,translation
MC1_RS05025	Cluster 6	GO:0006351,GO:0051259,GO:0003677,GO:0003899	DNA-templated transcription,protein complex oligomerization,DNA binding,DNA-directed RNA polymerase activity
MC1_RS05030	Cluster 6	GO:0003735,GO:0006412	structural constituent of ribosome,translation
MC1_RS05035	Cluster 6	GO:0003723,GO:0003735,GO:0006412,GO:0003676	RNA binding,structural constituent of ribosome,translation,nucleic acid binding
MC1_RS05040	Cluster 6	GO:0005524,GO:0006139,GO:0019205,GO:0016301,GO:0016772	ATP binding,nucleobase-containing compound metabolic process,nucleobase-containing compound kinase activity,kinase activity,transferase activity, transferring phosphorus-containing groups
MC1_RS05045	Cluster 1	GO:0015031	protein transport
MC1_RS05050	Cluster 6	GO:0003735,GO:0006412	structural constituent of ribosome,translation
MC1_RS05055	Cluster 6	GO:0003735,GO:0006412	structural constituent of ribosome,translation
MC1_RS05060	Cluster 6	GO:0003723,GO:0003735,GO:0006412	RNA binding,structural constituent of ribosome,translation
MC1_RS05065	Cluster 6	GO:0003735,GO:0006412	structural constituent of ribosome,translation
MC1_RS05070	Cluster 6	GO:0003735,GO:0006412,GO:0019843	structural constituent of ribosome,translation,rRNA binding
MC1_RS05075	Cluster 6	GO:0003735,GO:0006412	structural constituent of ribosome,translation
MC1_RS05080	Cluster 6	GO:0003735,GO:0006412	structural constituent of ribosome,translation
MC1_RS05085	Cluster 6	GO:0003735,GO:0006412	structural constituent of ribosome,translation
MC1_RS05090	Cluster 6	GO:0003735,GO:0006412,GO:0003723	structural constituent of ribosome,translation,RNA binding
MC1_RS05095	Cluster 6	GO:0003735,GO:0006412	structural constituent of ribosome,translation
MC1_RS05100	Cluster 6	GO:0003735,GO:0006412	structural constituent of ribosome,translation
MC1_RS05105	Cluster 6	GO:0003735,GO:0006412	structural constituent of ribosome,translation
MC1_RS05110	Cluster 6	GO:0003735,GO:0006412,GO:0019843	structural constituent of ribosome,translation,rRNA binding
MC1_RS05115	Cluster 6	GO:0003735,GO:0006412,GO:0003676,GO:0003723	structural constituent of ribosome,translation,nucleic acid binding,RNA binding
MC1_RS05120	Cluster 6	GO:0003735,GO:0006412	structural constituent of ribosome,translation
MC1_RS05125	Cluster 6	GO:0003735,GO:0006412,GO:0003723	structural constituent of ribosome,translation,RNA binding
MC1_RS05130	Cluster 6	GO:0003735,GO:0006412,GO:0003723,GO:0016740	structural constituent of ribosome,translation,RNA binding,transferase activity
MC1_RS05135	Cluster 6	GO:0003735,GO:0006412	structural constituent of ribosome,translation
MC1_RS05140	Cluster 6	GO:0003735,GO:0006412	structural constituent of ribosome,translation
MC1_RS05145	Cluster 6	GO:0003735,GO:0006412	structural constituent of ribosome,translation
MC1_RS05150	Cluster 6	GO:0003735,GO:0006412	structural constituent of ribosome,translation
MC1_RS05155	Cluster 6	GO:0006412,GO:0005525,GO:0003924	translation,GTP binding ,GTPase activity
MC1_RS05170	Cluster 6	GO:0003723,GO:0006396,GO:0009451,GO:0008168	RNA binding,RNA processing,RNA modification,methyltransferase activity
MC1_RS05175	Cluster 5	hypothetical
MC1_RS05180	Cluster 6	GO:0016829,GO:0044281,GO:0006099,GO:0003824	lyase activity,small molecule metabolic process,tricarboxylic acid cycle,catalytic activity
MC1_RS05185	Cluster 6	GO:0110001,GO:0006351	toxin-antitoxin complex,DNA-templated transcription
MC1_RS05190	Cluster 6	GO:0004518	nuclease activity
MC1_RS05195	Cluster 6	GO:0003924,GO:0005525,GO:0051301	GTPase activity,GTP binding ,cell division
MC1_RS05215	Cluster 4	GO:0046872,GO:0016226,GO:0051536	metal ion binding,iron-sulfur cluster assembly ,iron sulfur cluster binding
MC1_RS05220	Cluster 3	GO:0055085	transmembrane transport
MC1_RS05225	Cluster 1	GO:0004386,GO:0003676,GO:0005524	helicase activity,nucleic acid binding,ATP binding
MC1_RS05230	Cluster 3	GO:0003676	nucleic acid binding
MC1_RS05240	Cluster 4	GO:0006364	rRNA processing
MC1_RS05245	Cluster 3	hypothetical
MC1_RS05250	Cluster 4	GO:0042221,GO:0019867,GO:0061024,GO:0006869,GO:0043163	response to chemical,outer membrane ,membrane organization,lipid transport,cell envelope organization
MC1_RS05255	Cluster 3	hypothetical
MC1_RS05260	Cluster 3	GO:0003676,GO:0006259,GO:0004518	nucleic acid binding,DNA metabolic process,nuclease activity
MC1_RS05270	Cluster 3	GO:0003677,GO:0004518,GO:0006281,GO:0003824	DNA binding,nuclease activity,DNA repair,catalytic activity
MC1_RS05280	Cluster 5	GO:0005525,GO:0043022	GTP binding ,ribosome binding
MC1_RS05285	Cluster 2	hypothetical
MC1_RS05290	Cluster 2	hypothetical
MC1_RS05295	Cluster 2	hypothetical
MC1_RS05300	Cluster 6	hypothetical
MC1_RS05305	Cluster 2	hypothetical
MC1_RS05310	Cluster 2	GO:0006744,GO:0016301,GO:0005524,GO:0036211	ubiquinone biosynthetic process,kinase activity,ATP binding,protein modification process
MC1_RS05315	Cluster 4	GO:0008168	methyltransferase activity
MC1_RS05320	Cluster 6	GO:0004518,GO:0006281,GO:0046872,GO:0016787,GO:0019104,GO:0003676,GO:0003684,GO:0003677	nuclease activity,DNA repair,metal ion binding,hydrolase activity,DNA N-glycosylase activity,nucleic acid binding,damaged DNA binding,DNA binding
MC1_RS05345	Cluster 5	hypothetical
MC1_RS05350	Cluster 2	pseudogene
MC1_RS05355	Cluster 1	hypothetical
MC1_RS05360	Cluster 4	GO:0016787,GO:0004518	hydrolase activity,nuclease activity
MC1_RS05365	Cluster 4	GO:0004812,GO:0006412,GO:0000166,GO:0005524,GO:0008033	aminoacyl-tRNA ligase activity,translation,nucleotide binding,ATP binding,tRNA processing
MC1_RS05370	Cluster 6	GO:0016301,GO:0005524,GO:0009117	kinase activity,ATP binding,nucleotide metabolic process
MC1_RS05375	Cluster 4	GO:0055085	transmembrane transport
MC1_RS05380	Cluster 4	GO:0016740	transferase activity
MC1_RS05385	Cluster 6	pseudogene
MC1_RS05390	Cluster 5	GO:0000166,GO:0004812,GO:0005524,GO:0006412,GO:0140101,GO:0008033	nucleotide binding,aminoacyl-tRNA ligase activity,ATP binding,translation,catalytic activity, acting on a tRNA,tRNA processing
MC1_RS05395	Cluster 4	GO:0006629,GO:0044238	lipid metabolic process ,primary metabolic process
MC1_RS05405	Cluster 2	pseudogene
MC1_RS05410	Cluster 2	GO:0006310	DNA recombination
MC1_RS05430	Cluster 1	hypothetical
MC1_RS05440	Cluster 1	hypothetical
MC1_RS05445	Cluster 1	hypothetical
MC1_RS05455	Cluster 2	hypothetical
MC1_RS05460	Cluster 3	GO:0046872,GO:0051259,GO:0005524,GO:0006457,GO:0051082,GO:0016887	metal ion binding,protein complex oligomerization,ATP binding,protein folding,unfolded protein binding,ATP hydrolysis activity
MC1_RS05465	Cluster 2	GO:0016746	acyltransferase activity
MC1_RS05470	Cluster 2	GO:0009058	biosynthetic process
MC1_RS05475	Cluster 2	GO:0006351	DNA-templated transcription
MC1_RS05485	Cluster 4	GO:0005524,GO:0016887,GO:0055085	ATP binding,ATP hydrolysis activity,transmembrane transport
MC1_RS05490	Cluster 3	hypothetical
MC1_RS05495	Cluster 3	GO:0055085	transmembrane transport
MC1_RS05500	Cluster 3	GO:0006810	transport
MC1_RS05505	Cluster 5	GO:0005524,GO:0016887,GO:0055085	ATP binding,ATP hydrolysis activity,transmembrane transport
MC1_RS05510	Cluster 6	GO:0006508,GO:0008233	proteolysis,peptidase activity
MC1_RS05515	Cluster 4	GO:0050660	flavin adenine dinucleotide binding
MC1_RS05520	Cluster 2	GO:0015886,GO:0017004,GO:0020037	heme transport,cytochrome complex assembly,heme binding
MC1_RS05540	Cluster 6	GO:0019867	outer membrane
MC1_RS05545	Cluster 6	pseudogene
MC1_RS05550	Cluster 1	GO:0016787,GO:0005975	hydrolase activity,carbohydrate metabolic process
MC1_RS05555	Cluster 1	GO:0003677,GO:0006351	DNA binding,DNA-templated transcription
MC1_RS05560	Cluster 3	GO:0003677,GO:0030527	DNA binding,structural constituent of chromatin
MC1_RS05565	Cluster 1	hypothetical
MC1_RS05570	Cluster 4	GO:0016209,GO:0016491	antioxidant activity,oxidoreductase activity
MC1_RS05575	Cluster 2	GO:0016740,GO:0006629,GO:0016746	transferase activity,lipid metabolic process ,acyltransferase activity
MC1_RS05580	Cluster 2	GO:0005524,GO:0016301,GO:0006629	ATP binding,kinase activity,lipid metabolic process
MC1_RS05585	Cluster 2	GO:0008233	peptidase activity
MC1_RS05590	Cluster 2	GO:0006364	rRNA processing
MC1_RS05595	Cluster 6	GO:0003909,GO:0006260,GO:0006281	DNA ligase activity,DNA replication,DNA repair
MC1_RS05600	Cluster 4	GO:0008033,GO:0016757,GO:0140101	tRNA processing,glycosyltransferase activity,catalytic activity, acting on a tRNA
MC1_RS05605	Cluster 6	GO:0006950	response to stress
MC1_RS05615	Cluster 2	GO:0055085	transmembrane transport
MC1_RS05625	Cluster 2	hypothetical
MC1_RS05635	Cluster 1	GO:0006869	lipid transport
MC1_RS05640	Cluster 1	GO:0045333,GO:0016491	cellular respiration,oxidoreductase activity
MC1_RS05645	Cluster 1	GO:0003676,GO:0004518	nucleic acid binding,nuclease activity
MC1_RS05650	Cluster 5	GO:0006508	proteolysis
MC1_RS05655	Cluster 1	GO:0006629	lipid metabolic process
MC1_RS05660	Cluster 3	GO:0016301,GO:0005524,GO:0044281	kinase activity,ATP binding,small molecule metabolic process
MC1_RS05665	Cluster 3	GO:0003677,GO:0003887,GO:0006260,GO:0003676	DNA binding,DNA-directed DNA polymerase activity,DNA replication,nucleic acid binding
MC1_RS05670	Cluster 2	GO:0004129	cytochrome-c oxidase activity
MC1_RS05675	Cluster 6	GO:0005524,GO:0016787,GO:0003677,GO:0004386	ATP binding,hydrolase activity,DNA binding,helicase activity
MC1_RS05680	Cluster 1	hypothetical
MC1_RS05695	Cluster 6	GO:0016746,GO:0016740	acyltransferase activity,transferase activity
MC1_RS05710	Cluster 2	hypothetical
MC1_RS05720	Cluster 2	hypothetical
MC1_RS05725	Cluster 6	hypothetical
MC1_RS05730	Cluster 2	GO:0005515	protein binding
MC1_RS05735	Cluster 1	hypothetical
MC1_RS05785	Cluster 2	pseudogene
MC1_RS05800	Cluster 4	GO:0005471,GO:0006862	ATP:ADP antiporter activity ,nucleotide transport
MC1_RS05805	Cluster 6	GO:0016787	hydrolase activity
MC1_RS05810	Cluster 6	hypothetical
MC1_RS05815	Cluster 2	hypothetical
MC1_RS05820	Cluster 1	GO:0050660	flavin adenine dinucleotide binding
MC1_RS05825	Cluster 6	GO:0008233,GO:0006364	peptidase activity,rRNA processing
MC1_RS05830	Cluster 2	pseudogene
MC1_RS05835	Cluster 5	GO:0003824,GO:0051536,GO:0006629	catalytic activity,iron sulfur cluster binding,lipid metabolic process
MC1_RS05840	Cluster 3	GO:0008168,GO:0008652,GO:0030170,GO:0044281,GO:0003824	methyltransferase activity,amino acid biosynthetic process,pyridoxal phosphate binding,small molecule metabolic process,catalytic activity
MC1_RS05845	Cluster 6	GO:0016787	hydrolase activity
MC1_RS05850	Cluster 1	GO:0016491	oxidoreductase activity
MC1_RS05855	Cluster 1	GO:0006281,GO:0051536,GO:0004518,GO:0003824,GO:0003677	DNA repair,iron sulfur cluster binding,nuclease activity,catalytic activity,DNA binding
MC1_RS05860	Cluster 2	hypothetical
MC1_RS05875	Cluster 2	pseudogene
MC1_RS05880	Cluster 6	GO:0004803,GO:0004518	transposase activity,nuclease activity
MC1_RS05890	Cluster 6	GO:0008168	methyltransferase activity
MC1_RS05895	Cluster 3	hypothetical
MC1_RS05900	Cluster 4	GO:0009306,GO:0015031	protein secretion,protein transport
MC1_RS05905	Cluster 1	GO:0006629,GO:0016791	lipid metabolic process ,phosphatase activity
MC1_RS05910	Cluster 5	GO:0003735,GO:0003723,GO:0006412	structural constituent of ribosome,RNA binding,translation
MC1_RS05915	Cluster 6	GO:0003735,GO:0006412	structural constituent of ribosome,translation
MC1_RS05920	Cluster 3	GO:0016301,GO:0008652,GO:0009089,GO:0005524	kinase activity,amino acid biosynthetic process,lysine biosynthetic process via diaminopimelate,ATP binding
MC1_RS05925	Cluster 6	GO:0003677	DNA binding
MC1_RS05930	Cluster 2	GO:0004518	nuclease activity
MC1_RS05935	Cluster 2	hypothetical
MC1_RS05940	Cluster 2	hypothetical
MC1_RS05945	Cluster 4	hypothetical
MC1_RS05950	Cluster 4	GO:0055085	transmembrane transport
MC1_RS05955	Cluster 6	GO:0051301	cell division
MC1_RS05960	Cluster 6	hypothetical
MC1_RS05965	Cluster 6	GO:0003677	DNA binding
MC1_RS05970	Cluster 6	GO:0016491,GO:0044281	oxidoreductase activity,small molecule metabolic process
MC1_RS05975	Cluster 4	GO:0003924,GO:0005525,GO:0008033,GO:0005515,GO:0043022	GTPase activity,GTP binding ,tRNA processing,protein binding,ribosome binding
MC1_RS05980	Cluster 6	GO:0052048	interaction with host via secreted substance
MC1_RS05995	Cluster 4	hypothetical
MC1_RS06005	Cluster 6	GO:0003697,GO:0005524,GO:0006281,GO:0003677,GO:0006259,GO:0008094,GO:0140612	single-stranded DNA binding,ATP binding,DNA repair,DNA binding,DNA metabolic process,ATP-dependent activity, acting on DNA,DNA damage sensor activity
MC1_RS06010	Cluster 6	GO:0016491,GO:0006633,GO:0051287	oxidoreductase activity,fatty acid biosynthetic process ,NAD binding
MC1_RS06015	Cluster 6	GO:0006633,GO:0000036	fatty acid biosynthetic process ,acyl carrier activity
MC1_RS06020	Cluster 6	GO:0016746,GO:0006633	acyltransferase activity,fatty acid biosynthetic process
MC1_RS06025	Cluster 5	GO:0003677,GO:0005524,GO:0016887,GO:0055085	DNA binding,ATP binding,ATP hydrolysis activity,transmembrane transport
MC1_RS06030	Cluster 6	pseudogene
MC1_RS06035	Cluster 6	hypothetical
MC1_RS06040	Cluster 4	pseudogene
MC1_RS06045	Cluster 5	GO:0009117	nucleotide metabolic process
MC1_RS06050	Cluster 3	GO:0003677	DNA binding
MC1_RS06055	Cluster 4	GO:0000902	cell morphogenesis
MC1_RS06060	Cluster 6	GO:0000902	cell morphogenesis
MC1_RS06065	Cluster 5	GO:0006869,GO:0055085	lipid transport,transmembrane transport
MC1_RS06075	Cluster 3	GO:0051301	cell division
MC1_RS06080	Cluster 2	hypothetical
MC1_RS06085	Cluster 3	GO:0016746,GO:0006633	acyltransferase activity,fatty acid biosynthetic process
MC1_RS06090	Cluster 3	GO:0003735,GO:0006412	structural constituent of ribosome,translation
MC1_RS06095	Cluster 6	GO:0019867,GO:0043163	outer membrane ,cell envelope organization
MC1_RS06100	Cluster 4	GO:0006614,GO:0005525	SRP-dependent cotranslational protein targeting to membrane,GTP binding
MC1_RS06105	Cluster 6	GO:0003887,GO:0006260,GO:0003677,GO:0003824,GO:0003676	DNA-directed DNA polymerase activity,DNA replication,DNA binding,catalytic activity,nucleic acid binding
MC1_RS06115	Cluster 2	pseudogene
MC1_RS06120	Cluster 1	hypothetical
MC1_RS06125	Cluster 6	hypothetical
MC1_RS06130	Cluster 2	hypothetical
MC1_RS06135	Cluster 3	GO:0003824,GO:0006260,GO:0004518	catalytic activity,DNA replication,nuclease activity
MC1_RS06140	Cluster 3	GO:0016491,GO:0051287,GO:0044238	oxidoreductase activity,NAD binding,primary metabolic process
MC1_RS06145	Cluster 3	GO:0006869,GO:0043163	lipid transport,cell envelope organization
MC1_RS06150	Cluster 4	GO:0055085	transmembrane transport
MC1_RS06155	Cluster 1	GO:0055085	transmembrane transport
MC1_RS06160	Cluster 6	GO:0000166,GO:0004812,GO:0005524,GO:0006412,GO:0008033	nucleotide binding,aminoacyl-tRNA ligase activity,ATP binding,translation,tRNA processing
MC1_RS06165	Cluster 5	GO:0005524,GO:0044097	ATP binding,secretion by the type IV secretion system
MC1_RS06170	Cluster 4	hypothetical
MC1_RS06175	Cluster 1	GO:0042221	response to chemical
MC1_RS06180	Cluster 6	GO:0006629	lipid metabolic process
MC1_RS06185	Cluster 5	GO:0008168	methyltransferase activity
MC1_RS06200	Cluster 3	GO:0008137	NADH dehydrogenase (ubiquinone) activity
MC1_RS06205	Cluster 3	GO:0016491,GO:0015986	oxidoreductase activity,proton motive force-driven ATP synthesis
MC1_RS06210	Cluster 4	GO:0008137,GO:0015986	NADH dehydrogenase (ubiquinone) activity,proton motive force-driven ATP synthesis
MC1_RS06215	Cluster 4	GO:0008137,GO:0015986	NADH dehydrogenase (ubiquinone) activity,proton motive force-driven ATP synthesis
MC1_RS06220	Cluster 6	GO:0005524,GO:0017004,GO:0055085	ATP binding,cytochrome complex assembly,transmembrane transport
MC1_RS06225	Cluster 2	GO:0016491,GO:0051536	oxidoreductase activity,iron sulfur cluster binding
MC1_RS06230	Cluster 4	GO:0016491	oxidoreductase activity
MC1_RS06235	Cluster 3	GO:0016491,GO:0051536,GO:0008137,GO:0015986	oxidoreductase activity,iron sulfur cluster binding,NADH dehydrogenase (ubiquinone) activity,proton motive force-driven ATP synthesis
MC1_RS06240	Cluster 4	hypothetical
MC1_RS06245	Cluster 4	GO:0051536,GO:0016829	iron sulfur cluster binding,lyase activity
MC1_RS06250	Cluster 2	GO:0015986	proton motive force-driven ATP synthesis
MC1_RS06255	Cluster 4	GO:0005524,GO:0009117,GO:0015078,GO:0015986	ATP binding,nucleotide metabolic process,proton transmembrane transporter activity,proton motive force-driven ATP synthesis
MC1_RS06260	Cluster 5	GO:0015986	proton motive force-driven ATP synthesis
MC1_RS06265	Cluster 6	GO:0015986,GO:0005524,GO:0009117,GO:0015078,GO:0000166	proton motive force-driven ATP synthesis,ATP binding,nucleotide metabolic process,proton transmembrane transporter activity,nucleotide binding
MC1_RS06270	Cluster 4	GO:0015986	proton motive force-driven ATP synthesis
MC1_RS06275	Cluster 6	GO:0016491,GO:0050660	oxidoreductase activity,flavin adenine dinucleotide binding
MC1_RS06280	Cluster 6	pseudogene
MC1_RS06285	Cluster 1	hypothetical
MC1_RS06290	Cluster 2	hypothetical
MC1_RS06295	Cluster 2	hypothetical
MC1_RS06310	Cluster 4	GO:0008658	penicillin binding
MC1_RS06315	Cluster 4	GO:0008033,GO:0016740,GO:0051536,GO:0003824	tRNA processing,transferase activity,iron sulfur cluster binding,catalytic activity
MC1_RS06335	Cluster 4	hypothetical
MC1_RS06340	Cluster 4	GO:0030001,GO:0015078,GO:0055085	metal ion transport,proton transmembrane transporter activity,transmembrane transport
MC1_RS06345	Cluster 1	GO:0043022	ribosome binding
MC1_RS06350	Cluster 6	GO:0003677	DNA binding
MC1_RS06355	Cluster 2	hypothetical
MC1_RS06370	Cluster 2	hypothetical
MC1_RS06375	Cluster 2	hypothetical
MC1_RS06380	Cluster 2	hypothetical
MC1_RS06385	Cluster 2	hypothetical
MC1_RS06390	Cluster 2	hypothetical
MC1_RS06395	Cluster 2	hypothetical
MC1_RS06410	Cluster 2	hypothetical
MC1_RS06425	Cluster 2	hypothetical
MC1_RS06435	Cluster 6	GO:0003723,GO:0006412	RNA binding,translation
MC1_RS06440	Cluster 6	GO:0016791	phosphatase activity
MC1_RS06445	Cluster 2	GO:0046872,GO:0006351	metal ion binding,DNA-templated transcription
MC1_RS06450	Cluster 2	GO:0003677,GO:0006310,GO:0015074	DNA binding,DNA recombination,DNA integration
MC1_RS06455	Cluster 2	hypothetical
MC1_RS06460	Cluster 4	GO:0003824,GO:0016787	catalytic activity,hydrolase activity
MC1_RS06470	Cluster 2	GO:0016829	lyase activity
MC1_RS06475	Cluster 4	GO:0016853	isomerase activity
MC1_RS06480	Cluster 6	GO:0019867	outer membrane
MC1_RS06485	Cluster 4	GO:0000166,GO:0003677,GO:0005524	nucleotide binding,DNA binding,ATP binding
MC1_RS06490	Cluster 2	GO:0016746	acyltransferase activity
MC1_RS06495	Cluster 4	GO:0006508,GO:0008233	proteolysis,peptidase activity
MC1_RS06500	Cluster 6	hypothetical
MC1_RS06505	Cluster 6	GO:0046872	metal ion binding
MC1_RS06510	Cluster 6	GO:0016772,GO:0016757	transferase activity, transferring phosphorus-containing groups,glycosyltransferase activity
MC1_RS06515	Cluster 6	hypothetical
MC1_RS06520	Cluster 6	GO:0007155	cell adhesion
MC1_RS06525	Cluster 6	GO:0007155	cell adhesion
MC1_RS06530	Cluster 6	GO:0009055,GO:0046872	electron transfer activity,metal ion binding
MC1_RS06535	Cluster 2	GO:0015886,GO:0017004,GO:0020037	heme transport,cytochrome complex assembly,heme binding
MC1_RS06540	Cluster 4	GO:0008033,GO:0046872,GO:0016787,GO:0003824	tRNA processing,metal ion binding,hydrolase activity,catalytic activity
MC1_RS06545	Cluster 3	GO:0030001,GO:0055085	metal ion transport,transmembrane transport
MC1_RS06550	Cluster 4	GO:0019867,GO:0043163	outer membrane ,cell envelope organization
MC1_RS06555	Cluster 3	hypothetical
MC1_RS06560	Cluster 6	GO:0005524,GO:0016887,GO:0055085	ATP binding,ATP hydrolysis activity,transmembrane transport
MC1_RS06565	Cluster 1	hypothetical
MC1_RS06570	Cluster 2	hypothetical
MC1_RS06575	Cluster 3	hypothetical
MC1_RS06580	Cluster 1	hypothetical
MC1_RS06585	Cluster 4	GO:0003677,GO:0006281,GO:0016887,GO:0005524	DNA binding,DNA repair,ATP hydrolysis activity,ATP binding
MC1_RS06590	Cluster 1	GO:0003697,GO:0006260	single-stranded DNA binding,DNA replication
MC1_RS06595	Cluster 3	GO:0016787	hydrolase activity
MC1_RS06600	Cluster 2	pseudogene
MC1_RS06605	Cluster 2	GO:0016787,GO:0000270,GO:0071555	hydrolase activity,peptidoglycan metabolic process,cell wall organization
MC1_RS06610	Cluster 4	hypothetical
MC1_RS06620	Cluster 2	hypothetical
MC1_RS06625	Cluster 6	GO:0005524,GO:0006457,GO:0016887,GO:0051082	ATP binding,protein folding,ATP hydrolysis activity,unfolded protein binding
MC1_RS06630	Cluster 6	GO:0016740,GO:0003824,GO:0016746,GO:0030170,GO:0033014,GO:0009058	transferase activity,catalytic activity,acyltransferase activity,pyridoxal phosphate binding,tetrapyrrole biosynthetic process,biosynthetic process
MC1_RS06640	Cluster 5	GO:0015031,GO:0016853,GO:0006457,GO:0043022	protein transport,isomerase activity,protein folding,ribosome binding
MC1_RS06645	Cluster 6	GO:0046872,GO:0003924,GO:0005525,GO:0043022	metal ion binding,GTPase activity,GTP binding ,ribosome binding
MC1_RS06650	Cluster 6	GO:0016746,GO:0006099	acyltransferase activity,tricarboxylic acid cycle
MC1_RS06665	Cluster 6	GO:0019104	DNA N-glycosylase activity
MC1_RS06670	Cluster 1	GO:0001522,GO:0003723,GO:0009451,GO:0009982	pseudouridine synthesis,RNA binding,RNA modification,pseudouridine synthase activity
MC1_RS06680	Cluster 6	hypothetical
MC1_RS06685	Cluster 6	hypothetical
MC1_RS06690	Cluster 6	hypothetical
MC1_RS06695	Cluster 6	GO:0008033,GO:0008168,GO:0036211,GO:0003676	tRNA processing,methyltransferase activity,protein modification process,nucleic acid binding
MC1_RS06700	Cluster 3	GO:0003723	RNA binding
MC1_RS06705	Cluster 3	GO:0000166,GO:0004812,GO:0005524,GO:0006412,GO:0008033	nucleotide binding,aminoacyl-tRNA ligase activity,ATP binding,translation,tRNA processing
MC1_RS06710	Cluster 4	GO:0000166,GO:0004812,GO:0005524,GO:0006412,GO:0008033	nucleotide binding,aminoacyl-tRNA ligase activity,ATP binding,translation,tRNA processing
MC1_RS06715	Cluster 3	GO:0004518	nuclease activity
MC1_RS06720	Cluster 3	GO:0006351,GO:0110001	DNA-templated transcription,toxin-antitoxin complex
MC1_RS06725	Cluster 6	GO:0016491	oxidoreductase activity
MC1_RS06730	Cluster 2	pseudogene
MC1_RS06735	Cluster 1	hypothetical
MC1_RS06740	Cluster 1	hypothetical
MC1_RS06745	Cluster 3	hypothetical
MC1_RS06750	Cluster 6	GO:0003676,GO:0004812,GO:0005524,GO:0006412,GO:0000166,GO:0008033	nucleic acid binding,aminoacyl-tRNA ligase activity,ATP binding,translation,nucleotide binding,tRNA processing
MC1_RS06755	Cluster 6	GO:0001522,GO:0003723,GO:0009451,GO:0009982	pseudouridine synthesis,RNA binding,RNA modification,pseudouridine synthase activity
MC1_RS06760	Cluster 6	GO:0003677,GO:0006351,GO:0016987	DNA binding,DNA-templated transcription,sigma factor activity
MC1_RS06765	Cluster 1	GO:0003677,GO:0006260,GO:0046872,GO:0003899	DNA binding,DNA replication,metal ion binding,DNA-directed RNA polymerase activity
MC1_RS06770	Cluster 4	GO:0016301	kinase activity
MC1_RS06775	Cluster 6	GO:0003677,GO:0006351,GO:0005515	DNA binding,DNA-templated transcription,protein binding
MC1_RS06780	Cluster 4	GO:0050661	NADP binding
MC1_RS06785	Cluster 3	GO:0050661	NADP binding
MC1_RS06790	Cluster 6	GO:0006810	transport
MC1_RS06795	Cluster 5	GO:0003887,GO:0005524,GO:0006260,GO:0003677	DNA-directed DNA polymerase activity,ATP binding,DNA replication,DNA binding
MC1_RS06800	Cluster 3	GO:0003677	DNA binding
MC1_RS06805	Cluster 2	GO:0008233,GO:0006508	peptidase activity,proteolysis
MC1_RS06810	Cluster 2	GO:0008658	penicillin binding
MC1_RS06825	Cluster 4	GO:0006351,GO:0110001	DNA-templated transcription,toxin-antitoxin complex
MC1_RS06830	Cluster 2	GO:0005524,GO:0055085,GO:0016787	ATP binding,transmembrane transport,hydrolase activity
MC1_RS06835	Cluster 6	GO:0046872	metal ion binding
MC1_RS06840	Cluster 6	GO:0016791	phosphatase activity
MC1_RS06845	Cluster 6	GO:0003677,GO:0015643,GO:0044010,GO:0006351,GO:0110001	DNA binding,toxic substance binding,single-species biofilm formation,DNA-templated transcription,toxin-antitoxin complex
MC1_RS06855	Cluster 6	GO:0055085,GO:0006869	transmembrane transport,lipid transport
MC1_RS06860	Cluster 6	GO:0003677,GO:0003887,GO:0006260	DNA binding,DNA-directed DNA polymerase activity,DNA replication
MC1_RS06870	Cluster 2	GO:0016787,GO:0009089	hydrolase activity,lysine biosynthetic process via diaminopimelate
MC1_RS06880	Cluster 1	GO:0003677,GO:0009607	DNA binding,response to biotic stimulus
MC1_RS06915	Cluster 4	hypothetical
MC1_RS06920	Cluster 4	GO:0036211,GO:0016746	protein modification process,acyltransferase activity
MC1_RS06925	Cluster 4	GO:0016787,GO:0000270	hydrolase activity,peptidoglycan metabolic process
MC1_RS06935	Cluster 5	GO:0003735,GO:0006412	structural constituent of ribosome,translation
MC1_RS06940	Cluster 6	GO:0003735,GO:0006412	structural constituent of ribosome,translation
MC1_RS06945	Cluster 1	GO:0006281,GO:0016887,GO:0140612,GO:0005524,GO:0030983	DNA repair,ATP hydrolysis activity,DNA damage sensor activity,ATP binding,mismatched DNA binding
MC1_RS06960	Cluster 4	GO:0055085	transmembrane transport
MC1_RS06965	Cluster 4	GO:0016491,GO:0006779	oxidoreductase activity,porphyrin-containing compound biosynthetic process
MC1_RS07005	Cluster 2	hypothetical
MC1_RS07020	Cluster 2	GO:0055085,GO:0015562	transmembrane transport,efflux transmembrane transporter activity
MC1_RS07055	Cluster 2	GO:0055085	transmembrane transport
MC1_RS07065	Cluster 2	GO:0004518	nuclease activity
MC1_RS07085	Cluster 2	pseudogene
MC1_RS07105	Cluster 1	GO:0016829,GO:0008152	lyase activity,metabolic process
MC1_RS07115	Cluster 2	hypothetical
MC1_RS07150	Cluster 2	pseudogene
MC1_RS07220	Cluster 6	GO:0055085,GO:0009306,GO:0006605,GO:0006886	transmembrane transport,protein secretion,protein targeting,intracellular protein transport
MC1_RS07345	Cluster 4	GO:0005524,GO:0055085	ATP binding,transmembrane transport
MC1_RS07355	Cluster 3	hypothetical
MC1_RS07370	Cluster 2	pseudogene
MC1_RS07455	Cluster 3	hypothetical
MC1_RS07500	Cluster 2	hypothetical
MC1_RS07520	Cluster 1	GO:0032977	membrane insertase activity
MC1_RS07540	Cluster 2	GO:0005515	protein binding
MC1_RS07550	Cluster 6	GO:0006457,GO:0016491	protein folding,oxidoreductase activity
MC1_RS07580	Cluster 1	GO:0016787	hydrolase activity
MC1_RS07600	Cluster 2	pseudogene
MC1_RS07680	Cluster 2	hypothetical
MC1_RS07700	Cluster 3	GO:0006351,GO:0110001	DNA-templated transcription,toxin-antitoxin complex
MC1_RS07715	Cluster 1	hypothetical
MC1_RS07755	Cluster 6	hypothetical
MC1_RS07765	Cluster 2	pseudogene
MC1_RS07775	Cluster 2	hypothetical
MC1_RS07820	Cluster 2	GO:0005524,GO:0016787	ATP binding,hydrolase activity
MC1_RS07825	Cluster 2	hypothetical
MC1_RS07940	Cluster 2	hypothetical
MC1_RS07955	Cluster 4	GO:0003677,GO:0006281,GO:0006351,GO:0008168,GO:0046872	DNA binding,DNA repair,DNA-templated transcription,methyltransferase activity,metal ion binding
MC1_RS07975	Cluster 6	hypothetical
MC1_RS08005	Cluster 6	hypothetical
MC1_RS08090	Cluster 5	GO:0055085	transmembrane transport
MC1_RS08140	Cluster 2	GO:0003723,GO:0004518,GO:0110001	RNA binding,nuclease activity,toxin-antitoxin complex
MC1_RS08195	Cluster 1	hypothetical
MC1_RS08200	Cluster 2	GO:0006412	translation
MC1_RS08235	Cluster 1	hypothetical
MC1_RS08250	Cluster 4	GO:0006351	DNA-templated transcription
MC1_RS08330	Cluster 4	GO:0005515	protein binding
MC1_RS08350	Cluster 5	hypothetical
MC1_RS08355	Cluster 3	GO:0003723	RNA binding
MC1_RS08360	Cluster 1	GO:0003677,GO:0009607	DNA binding,response to biotic stimulus
MC1_RS08375	Cluster 1	GO:0046872	metal ion binding
MC1_RS08395	Cluster 5	pseudogene
MC1_RS08420	Cluster 2	GO:0046872,GO:0016740,GO:0009117	metal ion binding,transferase activity,nucleotide metabolic process
MC1_RS08430	Cluster 2	hypothetical
MC1_RS08445	Cluster 6	hypothetical
MC1_RS08450	Cluster 2	hypothetical
MC1_RS08455	Cluster 1	hypothetical
MC1_RS08460	Cluster 2	hypothetical
MC1_RS08495	Cluster 4	pseudogene
MC1_RS08505	Cluster 1	hypothetical
MC1_RS08530	Cluster 3	pseudogene
MC1_RS08595	Cluster 2	hypothetical
MC1_RS08670	Cluster 2	pseudogene
MC1_RS08690	Cluster 1	hypothetical
MC1_RS08695	Cluster 5	hypothetical
MC1_RS08700	Cluster 6	GO:0005515	protein binding
MC1_RS08720	Cluster 2	pseudogene
MC1_RS08725	Cluster 1	GO:0005515	protein binding
MC1_RS08730	Cluster 3	hypothetical
MC1_RS08750	Cluster 2	hypothetical
MC1_RS08765	Cluster 2	GO:0005524,GO:0016787,GO:0004386	ATP binding,hydrolase activity,helicase activity
MC1_RS08770	Cluster 2	hypothetical
MC1_RS08775	Cluster 2	GO:0005524,GO:0016787	ATP binding,hydrolase activity
MC1_RS08780	Cluster 1	hypothetical
MC1_RS08785	Cluster 2	hypothetical
MC1_RS08795	Cluster 1	hypothetical
MC1_RS08800	Cluster 1	hypothetical
MC1_RS08815	Cluster 1	GO:0016779	nucleotidyltransferase activity
MC1_RS08830	Cluster 2	hypothetical
MC1_RS08840	Cluster 4	hypothetical
MC1_RS08885	Cluster 2	hypothetical
MC1_RS08890	Cluster 1	hypothetical
MC1_RS08895	Cluster 6	hypothetical
MC1_RS08900	Cluster 2	hypothetical
MC1_RS08910	Cluster 4	hypothetical
MC1_RS08915	Cluster 1	hypothetical
MC1_RS08925	Cluster 6	hypothetical
MC1_RS08930	Cluster 6	hypothetical
MC1_RS08935	Cluster 2	hypothetical
MC1_RS08940	Cluster 2	hypothetical
MC1_RS08945	Cluster 2	hypothetical
MC1_RS08950	Cluster 1	pseudogene
MC1_RS08965	Cluster 2	hypothetical
MC1_RS08970	Cluster 4	hypothetical
MC1_RS08975	Cluster 1	hypothetical
MC1_RS08980	Cluster 4	hypothetical
MC1_RS08985	Cluster 2	GO:0016887,GO:0000166	ATP hydrolysis activity,nucleotide binding
MC1_RS08990	Cluster 2	hypothetical
MC1_RS08995	Cluster 1	hypothetical
MC1_RS09005	Cluster 1	hypothetical
MC1_RS09020	Cluster 1	hypothetical
MC1_RS09025	Cluster 4	hypothetical
MC1_RS09030	Cluster 6	hypothetical
MC1_RS09045	Cluster 4	hypothetical
MC1_RS09055	Cluster 2	hypothetical
MC1_RS09060	Cluster 6	hypothetical
MC1_RS09070	Cluster 2	hypothetical
MC1_RS09080	Cluster 6	GO:0004803	transposase activity
MC1_RS09085	Cluster 6	hypothetical
MC1_RS09090	Cluster 5	hypothetical
MC1_RS09095	Cluster 5	hypothetical
MC1_RS09100	Cluster 1	hypothetical
MC1_RS09105	Cluster 1	hypothetical
MC1_RS09110	Cluster 2	hypothetical
MC1_RS09135	Cluster 3	hypothetical
MC1_RS09145	Cluster 1	hypothetical
MC1_RS09150	Cluster 1	hypothetical
MC1_RS09155	Cluster 6	hypothetical
MC1_RS09160	Cluster 6	hypothetical
MC1_RS09165	Cluster 1	hypothetical
MC1_RS09175	Cluster 5	pseudogene
MC1_RS09180	Cluster 1	hypothetical
MC1_RS09190	Cluster 2	hypothetical
MC1_RS09195	Cluster 3	hypothetical
MC1_RS09210	Cluster 6	hypothetical
MC1_RS09220	Cluster 2	hypothetical
MC1_RS09225	Cluster 2	hypothetical
MC1_RS09230	Cluster 6	GO:0071933,GO:0030041	Arp2/3 complex binding,actin filament polymerization
MC1_RS09235	Cluster 6	hypothetical
MC1_RS09240	Cluster 4	hypothetical
MC1_RS09245	Cluster 1	hypothetical
MC1_RS09250	Cluster 4	hypothetical
MC1_RS09260	Cluster 6	hypothetical
MC1_RS09265	Cluster 5	GO:0016757	glycosyltransferase activity
MC1_RS09270	Cluster 1	GO:0036211,GO:0016757	protein modification process,glycosyltransferase activity
MC1_RS09280	Cluster 2	hypothetical
MC1_RS09285	Cluster 2	hypothetical
MC1_RS09290	Cluster 2	GO:0005515	protein binding
MC1_RS09295	Cluster 1	GO:0005524,GO:0016787	ATP binding,hydrolase activity
MC1_RS09305	Cluster 1	hypothetical
MC1_RS09310	Cluster 1	hypothetical
MC1_RS09315	Cluster 2	hypothetical
MC1_RS09320	Cluster 4	hypothetical
MC1_RS09335	Cluster 6	GO:0016779	nucleotidyltransferase activity
MC1_RS09345	Cluster 6	hypothetical
MC1_RS09350	Cluster 4	hypothetical
MC1_RS09355	Cluster 2	pseudogene
MC1_RS09370	Cluster 6	GO:0008168	methyltransferase activity
MC1_RS09375	Cluster 6	hypothetical
MC1_RS09380	Cluster 6	hypothetical
MC1_RS09385	Cluster 5	hypothetical
MC1_RS09395	Cluster 2	hypothetical
MC1_RS09400	Cluster 4	hypothetical
MC1_RS09405	Cluster 5	pseudogene
MC1_RS09410	Cluster 2	GO:0008168	methyltransferase activity
MC1_RS09415	Cluster 2	hypothetical
MC1_RS09425	Cluster 3	hypothetical
MC1_RS09435	Cluster 2	hypothetical
MC1_RS09440	Cluster 3	GO:0004518,GO:0016740	nuclease activity,transferase activity
MC1_RS09450	Cluster 2	pseudogene
MC1_RS09465	Cluster 3	hypothetical
MC1_RS09470	Cluster 4	GO:0016757	glycosyltransferase activity
MC1_RS09475	Cluster 2	hypothetical
MC1_RS09480	Cluster 2	GO:0005515	protein binding
MC1_RS09485	Cluster 2	hypothetical
MC1_RS09490	Cluster 5	hypothetical
MC1_RS09495	Cluster 1	hypothetical
MC1_RS09500	Cluster 5	hypothetical
MC1_RS09505	Cluster 1	hypothetical
MC1_RS09510	Cluster 2	pseudogene
MC1_RS09520	Cluster 1	hypothetical
MC1_RS09525	Cluster 2	GO:0055085	transmembrane transport
MC1_RS09535	Cluster 2	hypothetical
MC1_RS09540	Cluster 2	GO:0005515	protein binding
MC1_RS09545	Cluster 2	pseudogene
MC1_RS09550	Cluster 2	pseudogene
MC1_RS09555	Cluster 1	GO:0008233	peptidase activity
MC1_RS09560	Cluster 2	GO:0005515	protein binding
MC1_RS09570	Cluster 4	GO:0003677	DNA binding
MC1_RS09575	Cluster 4	hypothetical
MC1_RS09580	Cluster 2	hypothetical
MC1_RS09585	Cluster 2	hypothetical
MC1_RS09590	Cluster 5	hypothetical
MC1_RS09595	Cluster 5	hypothetical
MC1_RS09600	Cluster 2	hypothetical
MC1_RS09610	Cluster 6	GO:0005515	protein binding
MC1_RS09615	Cluster 4	hypothetical
MC1_RS09620	Cluster 1	hypothetical
MC1_RS09625	Cluster 2	pseudogene
MC1_RS09640	Cluster 5	hypothetical
MC1_RS09645	Cluster 1	hypothetical
MC1_RS09655	Cluster 2	hypothetical
MC1_RS09665	Cluster 1	pseudogene
MC1_RS09670	Cluster 2	hypothetical
MC1_RS09675	Cluster 2	hypothetical
MC1_RS09690	Cluster 1	GO:0004803	transposase activity
MC1_RS09700	Cluster 6	GO:0003677,GO:0110001	DNA binding,toxin-antitoxin complex
MC1_RS09715	Cluster 1	hypothetical
MC1_RS09720	Cluster 2	pseudogene
MC1_RS09725	Cluster 4	hypothetical
MC1_RS09730	Cluster 2	hypothetical
MC1_RS09735	Cluster 2	pseudogene
MC1_RS09750	Cluster 4	pseudogene
MC1_RS09755	Cluster 2	hypothetical
MC1_RS09760	Cluster 2	hypothetical
MC1_RS09765	Cluster 4	pseudogene
MC1_RS09770	Cluster 4	GO:0010181	FMN binding
MC1_RS09775	Cluster 4	GO:0010181	FMN binding
MC1_RS09780	Cluster 1	hypothetical
MC1_RS09790	Cluster 4	hypothetical
MC1_RS09795	Cluster 2	hypothetical
MC1_RS09800	Cluster 2	hypothetical
MC1_RS09805	Cluster 2	hypothetical
MC1_RS09810	Cluster 6	hypothetical
MC1_RS09815	Cluster 6	hypothetical
MC1_RS09820	Cluster 1	hypothetical
MC1_RS09845	Cluster 1	GO:0016757	glycosyltransferase activity
MC1_RS09850	Cluster 2	hypothetical
MC1_RS09855	Cluster 1	GO:0050661	NADP binding
MC1_RS09860	Cluster 1	GO:0003677,GO:0110001	DNA binding,toxin-antitoxin complex
MC1_RS09865	Cluster 6	hypothetical
MC1_RS09870	Cluster 2	hypothetical
MC1_RS09875	Cluster 1	hypothetical
MC1_RS09880	Cluster 2	hypothetical
MC1_RS09895	Cluster 2	hypothetical
MC1_RS09915	Cluster 1	GO:0003677,GO:0110001	DNA binding,toxin-antitoxin complex
MC1_RS09920	Cluster 1	GO:0008658	penicillin binding
MC1_RS09925	Cluster 4	GO:0008658	penicillin binding
MC1_RS09930	Cluster 6	hypothetical
MC1_RS09935	Cluster 6	hypothetical
MC1_RS09940	Cluster 6	hypothetical
MC1_RS09945	Cluster 2	hypothetical
MC1_RS09950	Cluster 2	hypothetical
MC1_RS09955	Cluster 2	hypothetical
MC1_RS09960	Cluster 4	hypothetical
MC1_RS09975	Cluster 2	pseudogene
MC1_RS09980	Cluster 6	hypothetical
MC1_RS09985	Cluster 3	hypothetical
MC1_RS09995	Cluster 2	pseudogene
MC1_RS10000	Cluster 2	GO:0008152,GO:0016740,GO:0009396,GO:0016772	metabolic process,transferase activity,folic acid-containing compound biosynthetic process,transferase activity, transferring phosphorus-containing groups
MC1_RS10005	Cluster 2	GO:0016772,GO:0009396	transferase activity, transferring phosphorus-containing groups,folic acid-containing compound biosynthetic process
MC1_RS10010	Cluster 2	hypothetical
MC1_RS10015	Cluster 1	GO:0016757,GO:0016301	glycosyltransferase activity,kinase activity
MC1_RS10020	Cluster 2	hypothetical
MC1_RS10035	Cluster 2	hypothetical
MC1_RS10040	Cluster 2	hypothetical
MC1_RS10045	Cluster 2	pseudogene
MC1_RS10050	Cluster 4	hypothetical
MC1_RS10055	Cluster 2	hypothetical
MC1_RS10060	Cluster 2	hypothetical
MC1_RS10065	Cluster 2	hypothetical
MC1_RS10070	Cluster 2	hypothetical
MC1_RS10075	Cluster 2	GO:0009292	horizontal gene transfer
MC1_RS10080	Cluster 1	GO:0009292	horizontal gene transfer
MC1_RS10085	Cluster 2	hypothetical
MC1_RS10100	Cluster 2	GO:0055085,GO:0015562	transmembrane transport,efflux transmembrane transporter activity
MC1_RS10105	Cluster 2	pseudogene
MC1_RS10110	Cluster 2	pseudogene
MC1_RS10115	Cluster 2	GO:0015562,GO:0055085	efflux transmembrane transporter activity,transmembrane transport
MC1_RS10125	Cluster 3	GO:0004803	transposase activity
MC1_RS10130	Cluster 4	hypothetical
MC1_RS10135	Cluster 4	hypothetical
MC1_RS10140	Cluster 2	hypothetical
MC1_RS10145	Cluster 3	hypothetical
MC1_RS10170	Cluster 1	hypothetical
MC1_RS10180	Cluster 1	hypothetical
MC1_RS10190	Cluster 1	hypothetical
MC1_RS10195	Cluster 2	hypothetical
MC1_RS10200	Cluster 1	hypothetical
MC1_RS10205	Cluster 4	hypothetical
MC1_RS10210	Cluster 6	GO:0009058,GO:0016779	biosynthetic process,nucleotidyltransferase activity
MC1_RS10215	Cluster 6	GO:0016757	glycosyltransferase activity
MC1_RS10225	Cluster 6	hypothetical
MC1_RS10235	Cluster 2	GO:0055085	transmembrane transport
MC1_RS10245	Cluster 1	hypothetical
MC1_RS10260	Cluster 2	pseudogene
MC1_RS10265	Cluster 2	GO:0030001,GO:0042592	metal ion transport,homeostatic process
MC1_RS10270	Cluster 6	hypothetical
MC1_RS10275	Cluster 1	GO:0000160,GO:0003677,GO:0006351	phosphorelay signal transduction system,DNA binding,DNA-templated transcription
MC1_RS10280	Cluster 2	pseudogene
MC1_RS10290	Cluster 1	GO:0006351,GO:0003677	DNA-templated transcription,DNA binding
MC1_RS10295	Cluster 3	pseudogene
MC1_RS10300	Cluster 1	pseudogene
MC1_RS10305	Cluster 2	pseudogene
MC1_RS10310	Cluster 2	pseudogene
MC1_RS10315	Cluster 2	hypothetical
MC1_RS10320	Cluster 1	GO:0055085	transmembrane transport
MC1_RS10325	Cluster 4	pseudogene
MC1_RS10330	Cluster 2	hypothetical
MC1_RS10335	Cluster 1	hypothetical
MC1_RS10340	Cluster 3	hypothetical
MC1_RS10345	Cluster 1	hypothetical
MC1_RS10355	Cluster 2	GO:0055085,GO:0015562	transmembrane transport,efflux transmembrane transporter activity
MC1_RS10360	Cluster 2	pseudogene
MC1_RS10365	Cluster 1	GO:0004803	transposase activity
MC1_RS10370	Cluster 2	pseudogene
MC1_RS10375	Cluster 3	pseudogene
MC1_RS10380	Cluster 4	hypothetical
MC1_RS10385	Cluster 2	hypothetical
MC1_RS10390	Cluster 1	pseudogene
MC1_RS10400	Cluster 4	pseudogene
MC1_RS10405	Cluster 2	GO:0003677,GO:0003723	DNA binding,RNA binding
MC1_RS10410	Cluster 2	GO:0005524	ATP binding
MC1_RS10420	Cluster 2	pseudogene
MC1_RS10425	Cluster 2	hypothetical
MC1_RS10430	Cluster 2	pseudogene
MC1_RS10435	Cluster 1	GO:0055085	transmembrane transport
MC1_RS10445	Cluster 2	pseudogene
MC1_RS10450	Cluster 2	pseudogene
MC1_RS10455	Cluster 5	pseudogene
MC1_RS10465	Cluster 4	GO:0003909	DNA ligase activity
MC1_RS10475	Cluster 1	hypothetical
MC1_RS10480	Cluster 4	hypothetical
MC1_RS10485	Cluster 1	pseudogene
MC1_RS10490	Cluster 2	GO:0016301,GO:0016310,GO:0016772	kinase activity,phosphorylation,transferase activity, transferring phosphorus-containing groups
MC1_RS10495	Cluster 2	GO:0016301,GO:0016310,GO:0016772	kinase activity,phosphorylation,transferase activity, transferring phosphorus-containing groups
MC1_RS10500	Cluster 3	hypothetical
MC1_RS10505	Cluster 5	pseudogene
MC1_RS10510	Cluster 2	GO:0003677,GO:0110001	DNA binding,toxin-antitoxin complex
MC1_RS10515	Cluster 1	pseudogene
MC1_RS10520	Cluster 2	pseudogene
MC1_RS10525	Cluster 1	hypothetical
MC1_RS10530	Cluster 1	hypothetical
MC1_RS10535	Cluster 6	hypothetical
MC1_RS10540	Cluster 5	GO:0006629,GO:0016787	lipid metabolic process ,hydrolase activity
MC1_RS10545	Cluster 3	hypothetical
MC1_RS10550	Cluster 3	hypothetical
MC1_RS10555	Cluster 2	GO:0003676,GO:0004518	nucleic acid binding,nuclease activity
MC1_RS10560	Cluster 2	hypothetical
MC1_RS10565	Cluster 2	pseudogene
MC1_RS10570	Cluster 4	pseudogene
MC1_RS10575	Cluster 3	pseudogene
MC1_RS10580	Cluster 1	GO:0004803	transposase activity
MC1_RS10585	Cluster 2	hypothetical
MC1_RS10590	Cluster 6	pseudogene
MC1_RS10595	Cluster 1	pseudogene
MC1_RS10600	Cluster 2	GO:0055085	transmembrane transport
MC1_RS10605	Cluster 2	pseudogene
MC1_RS10610	Cluster 6	pseudogene
MC1_RS10615	Cluster 1	hypothetical
