# Supplementary material for: Hybrid capture RNA-seq defines temporal gene expression in Rickettsia
Source: mSphere. 2026 Apr 30;11(5):e00901-25. doi: 10.1128/msphere.00901-25 (PMC13203960; doi:10.1128/msphere.00901-25)
Supplement: Table S5 — Putative hub genes identified for each cluster. [file msphere.00901-25-s0006.xlsx]

## Sheet: ReadMe
Table S5: Putative hub genes identified for each cluster. Clusters not listed did not have associated hub genes. Clusters with more than 20 putative hub genes were limited to the top 20.
Description:
Putative hub genes for each cluster. No hub genes were predicted for absent clusters. Each column represents a different method for analyzing network features of each node/gene. Generally, higher relative values suggest a more "important" gene, but these values are typically used to rank gene candidates relative to one another, rather than provide an independent measure of a gene's likelihood to …

## Sheet: Cluster2
Cluster 2
node_name	Gene Name	MCC	DMNC	MNC	Degree	EPC	BottleNeck	EcCentricity	Closeness	Radiality	Betweenness	Stress	ClusteringCoefficient
MC1_RS09955	hypothetical protein	184	0.11625	46	52	32.842	43	0.2869	109.167	2.78225	4162.58	20388	0.05882
MC1_RS02505	hypothetical protein	183	0.16694	34	39	31.668	6	0.2869	103.5	2.74222	2241.01	10566	0.09042
MC1_RS03705	conjugal transfer protein TraH	159	0.18477	26	31	29.384	3	0.2869	95.1667	2.57208	1041.11	5818	0.10108
MC1_RS09450	prolyl oligopeptidase family serine peptidase	159	0.18477	26	35	30.051	3	0.2869	95.6667	2.54706	1801	12360	0.07899
MC1_RS04280	alpha-2-macroglobulin family protein	151	0.15199	34	45	32.619	9	0.2869	102.5	2.65215	2261.89	12530	0.06162
MC1_RS10430	MazG nucleotide pyrophosphohydrolasedomain-containing protein	134	0.2089	22	22	26.725	1	0.2869	90.5	2.52204	366.685	2768	0.17316
MC1_RS01115	efflux RND transporter permease subunit	133	0.1468	33	36	30.354	4	0.2869	101.167	2.70219	2044.36	10188	0.08889
MC1_RS04290	enoyl-CoA hydratase/isomerase family protein	130	0.15744	32	38	30.458	9	0.2869	100.5	2.66215	1824.13	8102	0.08108
MC1_RS09950	beta strand repeat-containing protein	120	0.1196	34	50	31.39	34	0.2869	107.333	2.74722	5160.02	26970	0.03918
MC1_RS06410	hypothetical protein	115	0.13107	33	38	30.682	20	0.2869	99.6667	2.63713	1984.73	11368	0.07112
MC1_RS09625	efflux RND transporter permease subunit	110	0.18477	26	26	27.107	1	0.2869	95.3333	2.62713	832.637	5098	0.14462
MC1_RS08830	hypothetical protein	97	0.39514	12	13	21.675	1	0.2869	86.6667	2.49702	142.207	1396	0.34615
MC1_RS10100	efflux RND transporter permease subunit	89	0.12974	26	43	31.247	6	0.2869	98.8333	2.56207	1915.18	10976	0.03654
MC1_RS05350	polyhydroxyalkanoate depolymerase	84	0.15496	23	39	29.304	10	0.2869	97.5	2.56207	2016.19	11954	0.04318
MC1_RS04010	hypothetical protein	84	0.17433	23	31	29.157	6	0.2869	98	2.65715	1446.28	7500	0.07742
MC1_RS09945	autotransporter outer membrane beta-barreldomain-containing protein	70	0.18087	21	25	27.492	10	0.2869	93.1667	2.57208	839.249	4884	0.10667
MC1_RS10445	methylated-DNA--[protein]-cysteineS-methyltransferase	66	0.18762	19	23	26.096	4	0.2869	91	2.52705	554.551	3302	0.11067
MC1_RS01325	hypothetical protein	64	0.1259	23	33	27.609	1	0.2869	93.1667	2.49202	1238.56	7320	0.04924
MC1_RS01295	penicillin-binding protein 1C	63	0.13075	23	28	28.264	1	0.2869	92.8333	2.53205	769.74	4554	0.07143
MC1_RS10510	HigA family addiction module antitoxin	62	0.1619	22	22	27.58	1	0.2869	93.6667	2.61712	606.826	4620	0.1342

## Sheet: Cluster3
Cluster 3
node_name	Gene Name	MCC	DMNC	MNC	Degree	EPC	BottleNeck	EcCentricity	Closeness	Radiality	Betweenness	Stress
MC1_RS05245	SurA N-terminal domain-containing protein	4	0	1	4	3.858	10	0.10417	6.08333	2.4537	54	54
MC1_RS01615	outer membrane protein assembly factor BamB	3	0	1	3	3.406	3	0.08333	5.28333	2.26852	30	30
MC1_RS02990	DNA polymerase III subunit beta	2	0	1	2	3.231	10	0.13889	5	2.36111	36	36
MC1_RS05895	penicillin-binding protein activator	2	0	1	2	2.573	2	0.08333	3.98333	1.89815	16	16
MC1_RS02790	FKBP-type peptidyl-prolyl cis-trans isomerase	2	0	1	2	2.894	3	0.10417	4.5	2.17593	28	28
MC1_RS03405	NTP/NDP exchange transporter Tlc4	1	0	1	1	1.958	1	0.06944	3.01667	1.52778	0	0
MC1_RS02865	M23 family metallopeptidase	1	0	1	1	2.632	1	0.08333	3.95	2.08333	0	0
MC1_RS02780	FTR1 family protein	1	0	1	1	2.491	1	0.06944	3.61667	1.89815	0	0
MC1_RS01065	outer membrane protein assembly factor BamA	1	0	1	1	2.608	1	0.08333	3.95	2.08333	0	0
MC1_RS00035	ABC transporter permease	1	0	1	1	2.403	1	0.06944	3.61667	1.89815	0	0

## Sheet: Cluster4
Cluster 4
node_name	Gene Name	MCC	DMNC	MNC	Degree	EPC	BottleNeck	EcCentricity	Closeness	Radiality	Betweenness	Stress	ClusteringCoefficient
MC1_RS05250	LPS-assembly protein LptD	37	0.15766	14	23	29.174	22	0.19828	53.75	3.25085	2069.25	5496	0.05929
MC1_RS05800	GTP/GDP exchange transporter Tlc5	26	0.25931	5	23	26.974	27	0.19828	50.0833	3.03297	1935.75	5676	0.01976
MC1_RS02110	amino acid permease	25	0.2041	8	19	26.398	10	0.26437	48.1667	3.03297	1458.36	4796	0.04094
MC1_RS00670	alanine racemase	23	0.2148	9	14	26.167	5	0.26437	45.8333	2.99811	642.191	1932	0.0989
MC1_RS06340	cation:proton antiporter	19	0.30898	3	18	24.276	17	0.19828	47.1667	2.97196	1597.52	5106	0.01961
MC1_RS03805	APC family permease	19	0.28529	6	12	25.517	6	0.26437	45.3333	3.00682	580.125	1792	0.12121
MC1_RS01070	RIP metalloprotease RseP	18	0.2041	8	12	24.738	5	0.26437	45.1667	2.99811	641.495	1742	0.12121
MC1_RS06960	MFS transporter	18	0	1	18	23.359	17	0.26437	45.5	2.91095	1389.81	4692	0
MC1_RS06210	NADH-quinone oxidoreductase subunit L	14	0.30898	3	13	25.574	20	0.19828	47.1667	3.05911	1017.33	2902	0.05128
MC1_RS02160	protein TolQ	12	0.37893	4	8	22.889	3	0.19828	42.0833	2.8848	212.899	590	0.21429
MC1_RS03470	biotin transporter BioY	11	0.30898	3	10	21.448	6	0.19828	43.9167	2.96324	765.385	1822	0.04444
MC1_RS05570	thioredoxin-dependent thiol peroxidase	9	0.2842	4	7	20.352	3	0.19828	40	2.78894	211.69	724	0.19048
MC1_RS02755	AmpG family muropeptide MFS transporter	8	0.2842	4	6	20.756	1	0.19828	41.8333	2.87609	319.551	960	0.2
MC1_RS01815	DUF4040 domain-containing protein	8	0.2842	4	6	21.586	1	0.19828	42.25	2.91967	252.994	1144	0.2
MC1_RS01180	dicarboxylate/amino acid:cation symporter	7	0.30779	2	7	20.495	2	0.19828	39.8333	2.79765	123.43	486	0.14286
MC1_RS05950	MFS transporter	5	0.30779	2	5	15.584	3	0.19828	36.25	2.5972	96.4161	216	0.1
MC1_RS05515	HlyC/CorC family transporter	5	0.30779	2	5	18.597	1	0.19828	40.4167	2.83251	238.568	908	0.1
MC1_RS10570	lytic transglycosylase domain-containingprotein	5	0.30779	2	5	20.264	1	0.19828	39.8333	2.79765	201.723	950	0.2
MC1_RS02845	cytochrome c oxidase subunit I	5	0.30779	2	5	17.962	1	0.19828	37.5	2.64077	105.791	338	0.2
MC1_RS02085	Tol-Pal system beta propeller repeat proteinTolB	5	0.30779	2	5	15.91	2	0.19828	36.8333	2.6582	224.618	602	0.1

## Sheet: Cluster6
Cluster 6
node_name	Gene Name	MCC	DMNC	MNC	Degree	EPC	BottleNeck	EcCentricity	Closeness	Radiality	Betweenness	Stress	ClusteringCoefficient
MC1_RS04700	patatin-like phospholipase family protein	1028	0.25741	43	45	42.899	1	0.22886	137.917	4.57721	1286.8	10854	0.15556
MC1_RS05155	elongation factor Tu	910	0.25094	48	48	46.412	10	0.22886	141.25	4.62519	1657.11	14196	0.16046
MC1_RS05035	30S ribosomal protein S13	874	0.30107	32	32	39.125	4	0.30515	131.333	4.52922	695.832	6706	0.21976
MC1_RS05070	50S ribosomal protein L6	830	0.21118	57	61	48.22	5	0.22886	150.583	4.73962	3626.59	28770	0.11148
MC1_RS05115	30S ribosomal protein S3	825	0.24418	34	35	38.885	2	0.22886	131.5	4.50707	787.916	7108	0.16471
MC1_RS06030	hypothetical protein	762	0.34203	26	26	35.337	2	0.22886	126.167	4.45539	270.867	3154	0.26769
MC1_RS05105	50S ribosomal protein L29	726	0.2676	37	37	42.06	1	0.22886	136.083	4.59566	877.71	8748	0.18619
MC1_RS05540	outer membrane protein OmpB	720	0.29128	27	27	36.311	2	0.22886	126.583	4.45539	399.693	3794	0.22507
MC1_RS00065	UDP-3-O-(3-hydroxymyristoyl)glucosamineN-acyltransferase	628	0.39566	21	21	32.09	1	0.22886	118.833	4.32251	104.002	1306	0.33333
MC1_RS05100	30S ribosomal protein S17	621	0.23629	44	45	43.529	4	0.30515	142.333	4.67687	1872.72	15138	0.14848
MC1_RS00560	DUF1013 domain-containing protein	588	0.24905	43	43	43.903	1	0.22886	134.833	4.52184	1011.69	9100	0.16501
MC1_RS05125	30S ribosomal protein S19	557	0.15053	46	51	43.76	9	0.22886	141.083	4.60304	2472.96	17038	0.07922
MC1_RS05025	DNA-directed RNA polymerase subunit alpha	440	0.14351	59	63	45.214	9	0.30515	150.833	4.73224	4905.8	32366	0.07527
MC1_RS05145	50S ribosomal protein L3	426	0.17476	54	60	46.911	18	0.30515	149.667	4.72855	4572.57	29104	0.08701
MC1_RS03410	Sca4 family spreading effector	359	0.27069	32	33	36.321	3	0.22886	130.833	4.50707	1082.08	8232	0.18561
MC1_RS03650	preprotein translocase subunit SecA	350	0.42214	19	19	32.205	1	0.22886	124.333	4.46647	101.932	1918	0.36842
MC1_RS00985	T4SS effector phosphatidylinositol 3-KinaseRisK1	335	0.24192	36	37	39.595	1	0.22886	134.25	4.55506	995.601	8456	0.16066
MC1_RS05080	30S ribosomal protein S14	321	0.23514	36	37	41.182	1	0.30515	135.667	4.58828	836.961	8278	0.15616
MC1_RS05110	50S ribosomal protein L16	317	0.29092	26	27	36.816	2	0.22886	129.5	4.52184	467.196	5282	0.21083
MC1_RS03530	pyruvate dehydrogenase complex dihydrolipoamideacetyltransferase	301	0.22157	36	37	38.949	1	0.30515	135.667	4.58828	957.932	8764	0.14715
