# Supplementary material for: Hybrid capture RNA-seq defines temporal gene expression in Rickettsia
Source: mSphere. 2026 Apr 30;11(5):e00901-25. doi: 10.1128/msphere.00901-25 (PMC13203960; doi:10.1128/msphere.00901-25)
Supplement: Table S6 — GO term enrichment data for all clusters as calculated by ClusterProfiler. [file msphere.00901-25-s0007.xlsx]

## Sheet: ReadMe
Table S6: GO term enrichment data for all clusters as calculated by ClusterProfiler.
Description:
GeneRatio = number of genes with GO term/all genes with annotated function in cluster. BgRatio = number of genes with GO term /all genes with annotated function in genome. RichFactor = genes with GO term in cluster/genes with GO term in genome. FoldEnrichment = GeneRatio/BgRatio

## Sheet: Cluster 1
GO term enrichment for all genes in cluster 1
ID	Description	GeneRatio	BgRatio	RichFactor	FoldEnrichment	zScore	pvalue	p.adjust	qvalue	geneID	Count
GO:0004803	transposase activity	5/105	10/887	0.5	4.22381	3.75472	0.00328176	0.147679	0.145088	MC1_RS02960/MC1_RS10365/MC1_RS09690/MC1_RS03995/MC1_RS10580	5
GO:0006629	lipid metabolic process	8/105	26/887	0.307692	2.59927	3.0312	0.00744109	0.167424	0.164487	MC1_RS00410/MC1_RS00635/MC1_RS00640/MC1_RS01740/MC1_RS02250/MC1_RS03825/MC1_RS05655/MC1_RS05905	8
GO:0003677	DNA binding	15/105	77/887	0.194805	1.64564	2.17121	0.0287245	0.430868	0.423309	MC1_RS10275/MC1_RS10290/MC1_RS01255/MC1_RS01500/MC1_RS01590/MC1_RS01690/MC1_RS03035/MC1_RS04120/MC1_RS05555/MC1_RS09860/MC1_RS05855/MC1_RS09915/MC1_RS06765/MC1_RS08360/MC1_RS06880	15
GO:0016757	glycosyltransferase activity	5/105	18/887	0.277778	2.34656	2.11378	0.0512846	0.576951	0.566829	MC1_RS10015/MC1_RS02250/MC1_RS03190/MC1_RS09270/MC1_RS09845	5
GO:0006260	DNA replication	4/105	16/887	0.25	2.1119	1.64372	0.109988	0.989892	0.972526	MC1_RS01255/MC1_RS04120/MC1_RS06590/MC1_RS06765	4
GO:0044097	secretion by the type IV secretion system	4/105	19/887	0.210526	1.77845	1.25619	0.178381	0.999017	0.98149	MC1_RS00765/MC1_RS01985/MC1_RS01990/MC1_RS01995	4
GO:0110001	toxin-antitoxin complex	3/105	13/887	0.230769	1.94945	1.26298	0.191796	0.999017	0.98149	MC1_RS01500/MC1_RS09860/MC1_RS09915	3
GO:0005515	protein binding	6/105	37/887	0.162162	1.36988	0.841715	0.266853	0.999017	0.98149	MC1_RS00860/MC1_RS00865/MC1_RS00870/MC1_RS01170/MC1_RS01720/MC1_RS08725	6
GO:0006351	DNA-templated transcription	6/105	37/887	0.162162	1.36988	0.841715	0.266853	0.999017	0.98149	MC1_RS10275/MC1_RS10290/MC1_RS01690/MC1_RS03035/MC1_RS03550/MC1_RS05555	6
GO:0016301	kinase activity	3/105	16/887	0.1875	1.58393	0.863215	0.291835	0.999017	0.98149	MC1_RS10015/MC1_RS01030/MC1_RS03140	3
GO:0006508	proteolysis	4/105	24/887	0.166667	1.40794	0.741995	0.313669	0.999017	0.98149	MC1_RS00865/MC1_RS00870/MC1_RS02215/MC1_RS03555	4
GO:0004518	nuclease activity	5/105	33/887	0.151515	1.27994	0.600212	0.350576	0.999017	0.98149	MC1_RS00820/MC1_RS01945/MC1_RS02610/MC1_RS05645/MC1_RS05855	5
GO:0016887	ATP hydrolysis activity	4/105	26/887	0.153846	1.29963	0.567916	0.370876	0.999017	0.98149	MC1_RS01480/MC1_RS03370/MC1_RS04730/MC1_RS06945	4
GO:0003676	nucleic acid binding	4/105	28/887	0.142857	1.2068	0.407237	0.427847	0.999017	0.98149	MC1_RS00980/MC1_RS03550/MC1_RS05225/MC1_RS05645	4
GO:0016829	lyase activity	2/105	13/887	0.153846	1.29963	0.398579	0.467392	0.999017	0.98149	MC1_RS07105/MC1_RS02765	2
GO:0043022	ribosome binding	2/105	13/887	0.153846	1.29963	0.398579	0.467392	0.999017	0.98149	MC1_RS04730/MC1_RS06345	2
GO:0009117	nucleotide metabolic process	2/105	14/887	0.142857	1.2068	0.285641	0.507911	0.999017	0.98149	MC1_RS01030/MC1_RS03140	2
GO:0008233	peptidase activity	4/105	32/887	0.125	1.05595	0.118064	0.536984	0.999017	0.98149	MC1_RS00870/MC1_RS02215/MC1_RS09555/MC1_RS03555	4
GO:0009058	biosynthetic process	2/105	15/887	0.133333	1.12635	0.180746	0.546399	0.999017	0.98149	MC1_RS00255/MC1_RS02860	2
GO:0016874	ligase activity	2/105	15/887	0.133333	1.12635	0.180746	0.546399	0.999017	0.98149	MC1_RS00980/MC1_RS03465	2
GO:0016740	transferase activity	3/105	26/887	0.115385	0.974725	-0.0479049	0.612185	0.999017	0.98149	MC1_RS00635/MC1_RS02720/MC1_RS03025	3
GO:0006281	DNA repair	3/105	27/887	0.111111	0.938624	-0.118614	0.638776	0.999017	0.98149	MC1_RS02730/MC1_RS05855/MC1_RS06945	3
GO:0003723	RNA binding	4/105	38/887	0.105263	0.889223	-0.25562	0.678775	0.999017	0.98149	MC1_RS00820/MC1_RS00835/MC1_RS03550/MC1_RS06670	4
GO:0016787	hydrolase activity	4/105	39/887	0.102564	0.866422	-0.312447	0.699276	0.999017	0.98149	MC1_RS01740/MC1_RS07580/MC1_RS09295/MC1_RS05550	4
GO:0051536	iron sulfur cluster binding	2/105	20/887	0.1	0.844762	-0.257165	0.706729	0.999017	0.98149	MC1_RS00040/MC1_RS05855	2
GO:0005524	ATP binding	12/105	113/887	0.106195	0.897092	-0.428869	0.713838	0.999017	0.98149	MC1_RS00980/MC1_RS01480/MC1_RS01590/MC1_RS02720/MC1_RS02730/MC1_RS03370/MC1_RS03550/MC1_RS04120/MC1_RS04730/MC1_RS05225/MC1_RS09295/MC1_RS06945	12
GO:0006310	DNA recombination	1/105	10/887	0.1	0.844762	-0.180803	0.718259	0.999017	0.98149	MC1_RS02730	1
GO:0030001	metal ion transport	1/105	10/887	0.1	0.844762	-0.180803	0.718259	0.999017	0.98149	MC1_RS01965	1
GO:0016746	acyltransferase activity	2/105	21/887	0.0952381	0.804535	-0.331992	0.732532	0.999017	0.98149	MC1_RS00640/MC1_RS04735	2
GO:0016491	oxidoreductase activity	7/105	69/887	0.101449	0.857005	-0.452978	0.732884	0.999017	0.98149	MC1_RS00040/MC1_RS00200/MC1_RS01955/MC1_RS02540/MC1_RS03970/MC1_RS05640/MC1_RS05850	7
GO:0008152	metabolic process	1/105	12/887	0.0833333	0.703968	-0.378123	0.781718	0.999017	0.98149	MC1_RS07105	1
GO:0006869	lipid transport	1/105	13/887	0.0769231	0.649817	-0.465821	0.807912	0.999017	0.98149	MC1_RS05635	1
GO:0045333	cellular respiration	1/105	13/887	0.0769231	0.649817	-0.465821	0.807912	0.999017	0.98149	MC1_RS05640	1
GO:0005525	GTP binding	1/105	14/887	0.0714286	0.603401	-0.547793	0.830989	0.999017	0.98149	MC1_RS04730	1
GO:0015562	efflux transmembrane transporter activity	1/105	14/887	0.0714286	0.603401	-0.547793	0.830989	0.999017	0.98149	MC1_RS00575	1
GO:0000166	nucleotide binding	2/105	28/887	0.0714286	0.603401	-0.780983	0.864424	0.999017	0.98149	MC1_RS00980/MC1_RS03465	2
GO:0051301	cell division	1/105	17/887	0.0588235	0.496919	-0.767028	0.884986	0.999017	0.98149	MC1_RS01720	1
GO:0004812	aminoacyl-tRNA ligase activity	1/105	21/887	0.047619	0.402268	-1.01523	0.931308	0.999017	0.98149	MC1_RS00980	1
GO:0016772	transferase activity, transferring phosphorus-containing groups	1/105	21/887	0.047619	0.402268	-1.01523	0.931308	0.999017	0.98149	MC1_RS00410	1
GO:0055085	transmembrane transport	6/105	83/887	0.0722892	0.610671	-1.36438	0.946494	0.999017	0.98149	MC1_RS00575/MC1_RS01480/MC1_RS10320/MC1_RS03155/MC1_RS03370/MC1_RS10435	6
GO:0003824	catalytic activity	2/105	37/887	0.0540541	0.456628	-1.23651	0.947119	0.999017	0.98149	MC1_RS02860/MC1_RS05855	2
GO:0008168	methyltransferase activity	1/105	24/887	0.0416667	0.351984	-1.17867	0.953409	0.999017	0.98149	MC1_RS00390	1
GO:0046872	metal ion binding	3/105	51/887	0.0588235	0.496919	-1.35528	0.954616	0.999017	0.98149	MC1_RS01275/MC1_RS06765/MC1_RS08375	3
GO:0008033	tRNA processing	2/105	48/887	0.0416667	0.351984	-1.69057	0.984449	0.999995	0.982451	MC1_RS00835/MC1_RS00980	2
GO:0006412	translation	1/105	91/887	0.010989	0.092831	-3.3455	0.999995	0.999995	0.982451	MC1_RS00980	1

## Sheet: Cluster 2
GO term enrichment for all genes in cluster 2
ID	Description	GeneRatio	BgRatio	RichFactor	FoldEnrichment	zScore	pvalue	p.adjust	qvalue	geneID	Count
GO:0015562	efflux transmembrane transporter activity	8/137	14/887	0.571429	3.69969	4.34927	0.000353132	0.0165972	0.0163556	MC1_RS01040/MC1_RS01115/MC1_RS01570/MC1_RS10355/MC1_RS10100/MC1_RS07020/MC1_RS02940/MC1_RS10115	8
GO:0055085	transmembrane transport	23/137	83/887	0.277108	1.79413	3.24599	0.00186445	0.0438146	0.0431768	MC1_RS00805/MC1_RS01040/MC1_RS01115/MC1_RS01405/MC1_RS01570/MC1_RS09525/MC1_RS02565/MC1_RS02570/MC1_RS02750/MC1_RS10355/MC1_RS10100/MC1_RS07020/MC1_RS02940/MC1_RS10115/MC1_RS03275/MC1_RS03295/MC1_RS04395/MC1_RS04980/MC1_RS05615/MC1_RS07055/MC1_RS10600/MC1_RS10235/MC1_RS06830	23
GO:0016772	transferase activity, transferring phosphorus-containing groups	7/137	21/887	0.333333	2.15815	2.29436	0.0314753	0.493113	0.485934	MC1_RS10000/MC1_RS10005/MC1_RS10490/MC1_RS00775/MC1_RS10495/MC1_RS03635/MC1_RS04640	7
GO:0006310	DNA recombination	4/137	10/887	0.4	2.58978	2.15965	0.0538374	0.63259	0.623381	MC1_RS00830/MC1_RS02525/MC1_RS05410/MC1_RS06450	4
GO:0016301	kinase activity	5/137	16/887	0.3125	2.02327	1.76436	0.0856613	0.683862	0.673906	MC1_RS10490/MC1_RS00775/MC1_RS10495/MC1_RS05310/MC1_RS05580	5
GO:0016740	transferase activity	7/137	26/887	0.269231	1.74312	1.64283	0.0912384	0.683862	0.673906	MC1_RS10000/MC1_RS08420/MC1_RS02105/MC1_RS02410/MC1_RS02975/MC1_RS03915/MC1_RS05575	7
GO:0005515	protein binding	9/137	37/887	0.243243	1.57487	1.52583	0.101852	0.683862	0.673906	MC1_RS09480/MC1_RS09540/MC1_RS09560/MC1_RS02425/MC1_RS07540/MC1_RS04400/MC1_RS04870/MC1_RS09290/MC1_RS05730	9
GO:0009058	biosynthetic process	4/137	15/887	0.266667	1.72652	1.21222	0.189767	0.995987	0.981488	MC1_RS00295/MC1_RS01430/MC1_RS04645/MC1_RS05470	4
GO:0016746	acyltransferase activity	5/137	21/887	0.238095	1.54154	1.07281	0.212722	0.995987	0.981488	MC1_RS02545/MC1_RS04060/MC1_RS05465/MC1_RS05575/MC1_RS06490	5
GO:0006281	DNA repair	6/137	27/887	0.222222	1.43877	0.989039	0.227192	0.995987	0.981488	MC1_RS00830/MC1_RS02460/MC1_RS04400/MC1_RS04410/MC1_RS04425/MC1_RS04895	6
GO:0016757	glycosyltransferase activity	4/137	18/887	0.222222	1.43877	0.803354	0.297882	0.995987	0.981488	MC1_RS00395/MC1_RS02890/MC1_RS02950/MC1_RS04305	4
GO:0045333	cellular respiration	3/137	13/887	0.230769	1.4941	0.766622	0.324691	0.995987	0.981488	MC1_RS01095/MC1_RS01495/MC1_RS02705	3
GO:0016787	hydrolase activity	7/137	39/887	0.179487	1.16208	0.442195	0.396918	0.995987	0.981488	MC1_RS07820/MC1_RS04450/MC1_RS08765/MC1_RS08775/MC1_RS06605/MC1_RS06830/MC1_RS06870	7
GO:0004518	nuclease activity	6/137	33/887	0.181818	1.17717	0.44307	0.401905	0.995987	0.981488	MC1_RS00830/MC1_RS10555/MC1_RS04400/MC1_RS08140/MC1_RS05930/MC1_RS07065	6
GO:0030001	metal ion transport	2/137	10/887	0.2	1.29489	0.400597	0.472782	0.995987	0.981488	MC1_RS00090/MC1_RS10265	2
GO:0008168	methyltransferase activity	4/137	24/887	0.166667	1.07908	0.16776	0.521402	0.995987	0.981488	MC1_RS00425/MC1_RS09410/MC1_RS04380/MC1_RS04425	4
GO:0008152	metabolic process	2/137	12/887	0.166667	1.07908	0.117808	0.575212	0.995987	0.981488	MC1_RS10000/MC1_RS02545	2
GO:0052048	interaction with host via secreted substance	2/137	12/887	0.166667	1.07908	0.117808	0.575212	0.995987	0.981488	MC1_RS01085/MC1_RS04780	2
GO:0016887	ATP hydrolysis activity	4/137	26/887	0.153846	0.99607	-0.00868892	0.589029	0.995987	0.981488	MC1_RS01540/MC1_RS08985/MC1_RS02570/MC1_RS02750	4
GO:0051536	iron sulfur cluster binding	3/137	20/887	0.15	0.971168	-0.0557094	0.618918	0.995987	0.981488	MC1_RS00810/MC1_RS02975/MC1_RS06225	3
GO:0110001	toxin-antitoxin complex	2/137	13/887	0.153846	0.99607	-0.00609813	0.620761	0.995987	0.981488	MC1_RS10510/MC1_RS08140	2
GO:0003676	nucleic acid binding	4/137	28/887	0.142857	0.924922	-0.172442	0.650832	0.995987	0.981488	MC1_RS00830/MC1_RS10555/MC1_RS04110/MC1_RS04600	4
GO:0046872	metal ion binding	7/137	51/887	0.137255	0.88865	-0.349879	0.698242	0.995987	0.981488	MC1_RS00090/MC1_RS08420/MC1_RS02095/MC1_RS02225/MC1_RS02265/MC1_RS03670/MC1_RS06445	7
GO:0005524	ATP binding	16/137	113/887	0.141593	0.916737	-0.404734	0.700825	0.995987	0.981488	MC1_RS01540/MC1_RS02120/MC1_RS02125/MC1_RS02570/MC1_RS02750/MC1_RS10410/MC1_RS07820/MC1_RS04110/MC1_RS04450/MC1_RS04600/MC1_RS04645/MC1_RS05310/MC1_RS05580/MC1_RS08765/MC1_RS08775/MC1_RS06830	16
GO:0003824	catalytic activity	5/137	37/887	0.135135	0.874926	-0.331975	0.701323	0.995987	0.981488	MC1_RS01430/MC1_RS02460/MC1_RS02975/MC1_RS04115/MC1_RS04425	5
GO:0006260	DNA replication	2/137	16/887	0.125	0.809307	-0.328801	0.734865	0.995987	0.981488	MC1_RS03670/MC1_RS04110	2
GO:0051301	cell division	2/137	17/887	0.117647	0.7617	-0.423775	0.765868	0.995987	0.981488	MC1_RS02885/MC1_RS04375	2
GO:0006629	lipid metabolic process	3/137	26/887	0.115385	0.747052	-0.559194	0.792567	0.995987	0.981488	MC1_RS04295/MC1_RS05575/MC1_RS05580	3
GO:0004803	transposase activity	1/137	10/887	0.1	0.647445	-0.478931	0.814937	0.995987	0.981488	MC1_RS03690	1
GO:0009055	electron transfer activity	1/137	10/887	0.1	0.647445	-0.478931	0.814937	0.995987	0.981488	MC1_RS01495	1
GO:0016226	iron-sulfur cluster assembly	1/137	10/887	0.1	0.647445	-0.478931	0.814937	0.995987	0.981488	MC1_RS02265	1
GO:0044097	secretion by the type IV secretion system	2/137	19/887	0.105263	0.681521	-0.599437	0.818586	0.995987	0.981488	MC1_RS00750/MC1_RS00755	2
GO:0006351	DNA-templated transcription	4/137	37/887	0.108108	0.699941	-0.796425	0.849843	0.995987	0.981488	MC1_RS04215/MC1_RS04385/MC1_RS05475/MC1_RS06445	4
GO:0003723	RNA binding	4/137	38/887	0.105263	0.681521	-0.857166	0.864581	0.995987	0.981488	MC1_RS00095/MC1_RS01760/MC1_RS10405/MC1_RS08140	4
GO:0016853	isomerase activity	1/137	12/887	0.0833333	0.539538	-0.686005	0.868268	0.995987	0.981488	MC1_RS02970	1
GO:0016829	lyase activity	1/137	13/887	0.0769231	0.498035	-0.778818	0.888893	0.995987	0.981488	MC1_RS06470	1
GO:0044281	small molecule metabolic process	1/137	13/887	0.0769231	0.498035	-0.778818	0.888893	0.995987	0.981488	MC1_RS00775	1
GO:0008033	tRNA processing	5/137	48/887	0.104167	0.674422	-0.990697	0.889147	0.995987	0.981488	MC1_RS00325/MC1_RS01430/MC1_RS02105/MC1_RS02975/MC1_RS04955	5
GO:0008233	peptidase activity	3/137	32/887	0.09375	0.60698	-0.967282	0.895307	0.995987	0.981488	MC1_RS00815/MC1_RS05585/MC1_RS06805	3
GO:0009117	nucleotide metabolic process	1/137	14/887	0.0714286	0.462461	-0.865991	0.906309	0.995987	0.981488	MC1_RS08420	1
GO:0015986	proton motive force-driven ATP synthesis	1/137	14/887	0.0714286	0.462461	-0.865991	0.906309	0.995987	0.981488	MC1_RS06250	1
GO:0006508	proteolysis	2/137	24/887	0.0833333	0.539538	-0.976879	0.907043	0.995987	0.981488	MC1_RS00815/MC1_RS06805	2
GO:0016874	ligase activity	1/137	15/887	0.0666667	0.43163	-0.948342	0.921012	0.995987	0.981488	MC1_RS04645	1
GO:0003677	DNA binding	8/137	77/887	0.103896	0.67267	-1.28391	0.932413	0.995987	0.981488	MC1_RS10510/MC1_RS02460/MC1_RS02525/MC1_RS10405/MC1_RS03670/MC1_RS04110/MC1_RS04385/MC1_RS06450	8
GO:0000166	nucleotide binding	1/137	28/887	0.0357143	0.23123	-1.76573	0.991581	1	0.985442	MC1_RS08985	1
GO:0016491	oxidoreductase activity	4/137	69/887	0.057971	0.375331	-2.30805	0.997062	1	0.985442	MC1_RS00295/MC1_RS00810/MC1_RS04295/MC1_RS06225	4
GO:0006412	translation	1/137	91/887	0.010989	0.0711478	-3.99537	1	1	0.985442	MC1_RS08200	1

## Sheet: Cluster 3
GO term enrichment for all genes in cluster 3
ID	Description	GeneRatio	BgRatio	RichFactor	FoldEnrichment	zScore	pvalue	p.adjust	qvalue	geneID	Count
GO:0016491	oxidoreductase activity	20/142	69/887	0.289855	1.81057	3.05931	0.00332646	0.166323	0.166323	MC1_RS00025/MC1_RS00330/MC1_RS00380/MC1_RS00995/MC1_RS01780/MC1_RS01805/MC1_RS01830/MC1_RS01940/MC1_RS01960/MC1_RS02310/MC1_RS02475/MC1_RS02600/MC1_RS02660/MC1_RS02785/MC1_RS02855/MC1_RS03055/MC1_RS03150/MC1_RS06140/MC1_RS06205/MC1_RS06235	20
GO:0044281	small molecule metabolic process	5/142	13/887	0.384615	2.40249	2.22279	0.0426854	0.952799	0.952799	MC1_RS01805/MC1_RS02600/MC1_RS02660/MC1_RS05660/MC1_RS05840	5
GO:0004518	nuclease activity	9/142	33/887	0.272727	1.70359	1.79733	0.066267	0.952799	0.952799	MC1_RS09440/MC1_RS01505/MC1_RS01770/MC1_RS02990/MC1_RS03440/MC1_RS05260/MC1_RS05270/MC1_RS06135/MC1_RS06715	9
GO:0016874	ligase activity	5/142	15/887	0.333333	2.08216	1.84443	0.0762239	0.952799	0.952799	MC1_RS01010/MC1_RS02680/MC1_RS03500/MC1_RS03965/MC1_RS04875	5
GO:0046872	metal ion binding	12/142	51/887	0.235294	1.46976	1.50779	0.0984166	0.983462	0.983462	MC1_RS00005/MC1_RS01515/MC1_RS01805/MC1_RS02600/MC1_RS02785/MC1_RS02810/MC1_RS02855/MC1_RS03365/MC1_RS03485/MC1_RS04580/MC1_RS04875/MC1_RS05460	12
GO:0003824	catalytic activity	9/142	37/887	0.243243	1.51941	1.40828	0.121395	0.983462	0.983462	MC1_RS00645/MC1_RS01010/MC1_RS01770/MC1_RS01780/MC1_RS02660/MC1_RS03060/MC1_RS05270/MC1_RS05840/MC1_RS06135	9
GO:0006869	lipid transport	4/142	13/887	0.307692	1.92199	1.46126	0.140108	0.983462	0.983462	MC1_RS00655/MC1_RS02430/MC1_RS03375/MC1_RS06145	4
GO:0044097	secretion by the type IV secretion system	5/142	19/887	0.263158	1.64381	1.23782	0.174354	0.983462	0.983462	MC1_RS00735/MC1_RS01270/MC1_RS01970/MC1_RS01980/MC1_RS02000	5
GO:0030001	metal ion transport	3/142	10/887	0.3	1.87394	1.21274	0.205779	0.983462	0.983462	MC1_RS02780/MC1_RS04520/MC1_RS06545	3
GO:0004812	aminoacyl-tRNA ligase activity	5/142	21/887	0.238095	1.48726	0.986033	0.235613	0.983462	0.983462	MC1_RS02115/MC1_RS02715/MC1_RS03005/MC1_RS04850/MC1_RS06705	5
GO:0006260	DNA replication	4/142	16/887	0.25	1.56162	0.989182	0.245087	0.983462	0.983462	MC1_RS02990/MC1_RS04670/MC1_RS05665/MC1_RS06135	4
GO:0006099	tricarboxylic acid cycle	3/142	11/887	0.272727	1.70359	1.02458	0.251656	0.983462	0.983462	MC1_RS00380/MC1_RS01805/MC1_RS03060	3
GO:0016853	isomerase activity	3/142	12/887	0.25	1.56162	0.854696	0.298831	0.983462	0.983462	MC1_RS02350/MC1_RS02355/MC1_RS02790	3
GO:0043022	ribosome binding	3/142	13/887	0.230769	1.4415	0.699721	0.346448	0.983462	0.983462	MC1_RS00725/MC1_RS01025/MC1_RS03110	3
GO:0110001	toxin-antitoxin complex	3/142	13/887	0.230769	1.4415	0.699721	0.346448	0.983462	0.983462	MC1_RS01505/MC1_RS07700/MC1_RS06720	3
GO:0008033	tRNA processing	9/142	48/887	0.1875	1.17121	0.532186	0.357078	0.983462	0.983462	MC1_RS00790/MC1_RS01010/MC1_RS02115/MC1_RS02715/MC1_RS03005/MC1_RS03500/MC1_RS04745/MC1_RS04850/MC1_RS06705	9
GO:0005515	protein binding	7/142	37/887	0.189189	1.18177	0.492819	0.378941	0.983462	0.983462	MC1_RS00650/MC1_RS01215/MC1_RS01595/MC1_RS01605/MC1_RS01615/MC1_RS02315/MC1_RS03870	7
GO:0015986	proton motive force-driven ATP synthesis	3/142	14/887	0.214286	1.33853	0.557107	0.393773	0.983462	0.983462	MC1_RS00160/MC1_RS06205/MC1_RS06235	3
GO:0006629	lipid metabolic process	5/142	26/887	0.192308	1.20125	0.454459	0.405249	0.983462	0.983462	MC1_RS00330/MC1_RS01670/MC1_RS01675/MC1_RS02350/MC1_RS03255	5
GO:0016301	kinase activity	3/142	16/887	0.1875	1.17121	0.301561	0.485219	0.983462	0.983462	MC1_RS00730/MC1_RS05660/MC1_RS05920	3
GO:0004803	transposase activity	2/142	10/887	0.2	1.2493	0.345938	0.493167	0.983462	0.983462	MC1_RS10125/MC1_RS03675	2
GO:0009055	electron transfer activity	2/142	10/887	0.2	1.2493	0.345938	0.493167	0.983462	0.983462	MC1_RS00380/MC1_RS01730	2
GO:0006508	proteolysis	4/142	24/887	0.166667	1.04108	0.0890249	0.552169	0.983462	0.983462	MC1_RS00990/MC1_RS01515/MC1_RS01595/MC1_RS03090	4
GO:0055085	transmembrane transport	13/142	83/887	0.156627	0.978364	-0.0903374	0.586913	0.983462	0.983462	MC1_RS00035/MC1_RS00400/MC1_RS00535/MC1_RS00570/MC1_RS00595/MC1_RS01680/MC1_RS02185/MC1_RS04335/MC1_RS04565/MC1_RS04965/MC1_RS05220/MC1_RS05495/MC1_RS06545	13
GO:0008152	metabolic process	2/142	12/887	0.166667	1.04108	0.062517	0.596437	0.983462	0.983462	MC1_RS03365/MC1_RS03475	2
GO:0016829	lyase activity	2/142	13/887	0.153846	0.960997	-0.0618158	0.64189	0.983462	0.983462	MC1_RS01670/MC1_RS03045	2
GO:0051536	iron sulfur cluster binding	3/142	20/887	0.15	0.936972	-0.124401	0.645093	0.983462	0.983462	MC1_RS00380/MC1_RS01830/MC1_RS06235	3
GO:0016772	transferase activity, transferring phosphorus-containing groups	3/142	21/887	0.142857	0.892354	-0.217837	0.679176	0.983462	0.983462	MC1_RS01675/MC1_RS02360/MC1_RS03365	3
GO:0000166	nucleotide binding	4/142	28/887	0.142857	0.892354	-0.252559	0.680652	0.983462	0.983462	MC1_RS02715/MC1_RS03005/MC1_RS04850/MC1_RS06705	4
GO:0009117	nucleotide metabolic process	2/142	14/887	0.142857	0.892354	-0.177148	0.683242	0.983462	0.983462	MC1_RS02680/MC1_RS02810	2
GO:0015562	efflux transmembrane transporter activity	2/142	14/887	0.142857	0.892354	-0.177148	0.683242	0.983462	0.983462	MC1_RS01680/MC1_RS04565	2
GO:0009058	biosynthetic process	2/142	15/887	0.133333	0.832864	-0.284866	0.720635	0.983462	0.983462	MC1_RS00645/MC1_RS03475	2
GO:0006351	DNA-templated transcription	5/142	37/887	0.135135	0.844119	-0.422638	0.733069	0.983462	0.983462	MC1_RS01075/MC1_RS02090/MC1_RS07700/MC1_RS04495/MC1_RS06720	5
GO:0008168	methyltransferase activity	3/142	24/887	0.125	0.78081	-0.475012	0.766828	0.983462	0.983462	MC1_RS00650/MC1_RS03975/MC1_RS05840	3
GO:0008233	peptidase activity	4/142	32/887	0.125	0.78081	-0.551056	0.781298	0.983462	0.983462	MC1_RS01515/MC1_RS01595/MC1_RS02865/MC1_RS03090	4
GO:0051301	cell division	2/142	17/887	0.117647	0.73488	-0.481604	0.784372	0.983462	0.983462	MC1_RS01605/MC1_RS06075	2
GO:0003677	DNA binding	10/142	77/887	0.12987	0.811231	-0.756339	0.819935	0.983462	0.983462	MC1_RS01770/MC1_RS02090/MC1_RS02990/MC1_RS04495/MC1_RS04670/MC1_RS05270/MC1_RS05560/MC1_RS05665/MC1_RS06050/MC1_RS06800	10
GO:0006412	translation	12/142	91/887	0.131868	0.823711	-0.774588	0.821851	0.983462	0.983462	MC1_RS00715/MC1_RS00795/MC1_RS00945/MC1_RS01025/MC1_RS02115/MC1_RS02715/MC1_RS03005/MC1_RS04750/MC1_RS04830/MC1_RS04850/MC1_RS06090/MC1_RS06705	12
GO:0006281	DNA repair	3/142	27/887	0.111111	0.694053	-0.704468	0.834112	0.983462	0.983462	MC1_RS01770/MC1_RS02060/MC1_RS05270	3
GO:0003676	nucleic acid binding	3/142	28/887	0.107143	0.669266	-0.77597	0.852527	0.983462	0.983462	MC1_RS05230/MC1_RS05260/MC1_RS05665	3
GO:0006457	protein folding	1/142	11/887	0.0909091	0.567862	-0.629289	0.854995	0.983462	0.983462	MC1_RS05460	1
GO:0016746	acyltransferase activity	2/142	21/887	0.0952381	0.594903	-0.819772	0.874791	0.983462	0.983462	MC1_RS02600/MC1_RS06085	2
GO:0045333	cellular respiration	1/142	13/887	0.0769231	0.480498	-0.823352	0.898218	0.983462	0.983462	MC1_RS01780	1
GO:0003735	structural constituent of ribosome	6/142	55/887	0.109091	0.681434	-1.06439	0.900402	0.983462	0.983462	MC1_RS00715/MC1_RS00795/MC1_RS00945/MC1_RS04750/MC1_RS04830/MC1_RS06090	6
GO:0005525	GTP binding	1/142	14/887	0.0714286	0.446177	-0.911404	0.914755	0.983462	0.983462	MC1_RS00725	1
GO:0016887	ATP hydrolysis activity	2/142	26/887	0.0769231	0.480498	-1.17315	0.938854	0.983462	0.983462	MC1_RS00680/MC1_RS05460	2
GO:0005524	ATP binding	13/142	113/887	0.115044	0.718621	-1.39715	0.942217	0.983462	0.983462	MC1_RS00680/MC1_RS02060/MC1_RS02115/MC1_RS02715/MC1_RS03005/MC1_RS03475/MC1_RS04670/MC1_RS04850/MC1_RS04875/MC1_RS05460/MC1_RS05660/MC1_RS05920/MC1_RS06705	13
GO:0003723	RNA binding	3/142	38/887	0.0789474	0.493143	-1.3935	0.958567	0.983462	0.983462	MC1_RS01075/MC1_RS06700/MC1_RS08355	3
GO:0016787	hydrolase activity	3/142	39/887	0.0769231	0.480498	-1.44779	0.963792	0.983462	0.983462	MC1_RS00510/MC1_RS04745/MC1_RS06595	3
GO:0016740	transferase activity	1/142	26/887	0.0384615	0.240249	-1.71569	0.990021	0.990021	0.990021	MC1_RS09440	1

## Sheet: Cluster 4
GO term enrichment for all genes in cluster 4
ID	Description	GeneRatio	BgRatio	RichFactor	FoldEnrichment	zScore	pvalue	p.adjust	qvalue	geneID	Count
GO:0055085	transmembrane transport	26/167	83/887	0.313253	1.6638	3.05746	0.00280121	0.114649	0.113721	MC1_RS00450/MC1_RS00675/MC1_RS00895/MC1_RS01180/MC1_RS07345/MC1_RS01745/MC1_RS01810/MC1_RS01815/MC1_RS02110/MC1_RS02165/MC1_RS02195/MC1_RS02560/MC1_RS02595/MC1_RS02620/MC1_RS02755/MC1_RS03470/MC1_RS03805/MC1_RS03850/MC1_RS04890/MC1_RS04900/MC1_RS05375/MC1_RS05485/MC1_RS05950/MC1_RS06150/MC1_RS06340/MC1_RS06960	26
GO:0009055	electron transfer activity	6/167	10/887	0.6	3.18683	3.34752	0.00440958	0.114649	0.113721	MC1_RS00880/MC1_RS01265/MC1_RS01490/MC1_RS01835/MC1_RS01840/MC1_RS03085	6
GO:0008233	peptidase activity	11/167	32/887	0.34375	1.82579	2.29017	0.025127	0.435535	0.432009	MC1_RS00365/MC1_RS01070/MC1_RS01235/MC1_RS02070/MC1_RS02760/MC1_RS02825/MC1_RS02840/MC1_RS02870/MC1_RS03810/MC1_RS04355/MC1_RS06495	11
GO:0051536	iron sulfur cluster binding	7/167	20/887	0.35	1.85898	1.87024	0.0638869	0.602322	0.597445	MC1_RS00505/MC1_RS01355/MC1_RS02485/MC1_RS04755/MC1_RS05215/MC1_RS06245/MC1_RS06315	7
GO:0045333	cellular respiration	5/167	13/887	0.384615	2.04284	1.82323	0.0785624	0.602322	0.597445	MC1_RS01265/MC1_RS01490/MC1_RS01835/MC1_RS02845/MC1_RS03085	5
GO:0016787	hydrolase activity	11/167	39/887	0.282051	1.49808	1.53124	0.0967027	0.602322	0.597445	MC1_RS01375/MC1_RS02710/MC1_RS02815/MC1_RS02840/MC1_RS03810/MC1_RS03875/MC1_RS04510/MC1_RS05360/MC1_RS06460/MC1_RS06540/MC1_RS06925	11
GO:0016226	iron-sulfur cluster assembly	4/167	10/887	0.4	2.12455	1.72143	0.0999513	0.602322	0.597445	MC1_RS00505/MC1_RS01360/MC1_RS01365/MC1_RS05215	4
GO:0005525	GTP binding	5/167	14/887	0.357143	1.89692	1.62824	0.104248	0.602322	0.597445	MC1_RS00825/MC1_RS01785/MC1_RS01870/MC1_RS05975/MC1_RS06100	5
GO:0015986	proton motive force-driven ATP synthesis	5/167	14/887	0.357143	1.89692	1.62824	0.104248	0.602322	0.597445	MC1_RS04085/MC1_RS06210/MC1_RS06215/MC1_RS06255/MC1_RS06270	5
GO:0044097	secretion by the type IV secretion system	6/167	19/887	0.315789	1.67728	1.43646	0.1289	0.67028	0.664852	MC1_RS00740/MC1_RS00745/MC1_RS00760/MC1_RS02005/MC1_RS03655/MC1_RS03695	6
GO:0008033	tRNA processing	12/167	48/887	0.25	1.32784	1.12413	0.173437	0.819885	0.813246	MC1_RS00875/MC1_RS01465/MC1_RS02590/MC1_RS02980/MC1_RS02985/MC1_RS03945/MC1_RS05365/MC1_RS05600/MC1_RS05975/MC1_RS06315/MC1_RS06540/MC1_RS06710	12
GO:0051301	cell division	5/167	17/887	0.294118	1.56217	1.12653	0.201345	0.865151	0.858146	MC1_RS01930/MC1_RS02085/MC1_RS02160/MC1_RS02880/MC1_RS03015	5
GO:0043022	ribosome binding	4/167	13/887	0.307692	1.63427	1.10892	0.216288	0.865151	0.858146	MC1_RS00825/MC1_RS01870/MC1_RS02435/MC1_RS05975	4
GO:0006508	proteolysis	6/167	24/887	0.25	1.32784	0.783749	0.288778	0.941503	0.93388	MC1_RS00365/MC1_RS01070/MC1_RS01235/MC1_RS02760/MC1_RS02870/MC1_RS06495	6
GO:0008168	methyltransferase activity	6/167	24/887	0.25	1.32784	0.783749	0.288778	0.941503	0.93388	MC1_RS01080/MC1_RS01105/MC1_RS03985/MC1_RS07955/MC1_RS04905/MC1_RS05315	6
GO:0016491	oxidoreductase activity	15/167	69/887	0.217391	1.15465	0.643871	0.306742	0.941503	0.93388	MC1_RS00880/MC1_RS00885/MC1_RS01380/MC1_RS01755/MC1_RS01835/MC1_RS02345/MC1_RS02480/MC1_RS02485/MC1_RS02490/MC1_RS02795/MC1_RS03720/MC1_RS04085/MC1_RS05570/MC1_RS06230/MC1_RS06965	15
GO:0006457	protein folding	3/167	11/887	0.272727	1.44856	0.720562	0.343484	0.941503	0.93388	MC1_RS01360/MC1_RS01365/MC1_RS04960	3
GO:0004812	aminoacyl-tRNA ligase activity	5/167	21/887	0.238095	1.26461	0.590707	0.359805	0.941503	0.93388	MC1_RS02590/MC1_RS02980/MC1_RS02985/MC1_RS05365/MC1_RS06710	5
GO:0016772	transferase activity, transferring phosphorus-containing groups	5/167	21/887	0.238095	1.26461	0.590707	0.359805	0.941503	0.93388	MC1_RS01600/MC1_RS03020/MC1_RS03030/MC1_RS04490/MC1_RS04825	5
GO:0016887	ATP hydrolysis activity	6/167	26/887	0.230769	1.2257	0.562251	0.362117	0.941503	0.93388	MC1_RS00365/MC1_RS01360/MC1_RS01375/MC1_RS02195/MC1_RS05485/MC1_RS06585	6
GO:0016853	isomerase activity	3/167	12/887	0.25	1.32784	0.550381	0.400008	0.990496	0.982476	MC1_RS01465/MC1_RS03720/MC1_RS06475	3
GO:0005524	ATP binding	22/167	113/887	0.19469	1.03407	0.186635	0.468956	0.999898	0.991801	MC1_RS00365/MC1_RS00740/MC1_RS01360/MC1_RS01375/MC1_RS01390/MC1_RS07345/MC1_RS02195/MC1_RS02590/MC1_RS02745/MC1_RS02880/MC1_RS02980/MC1_RS02985/MC1_RS03605/MC1_RS03695/MC1_RS04480/MC1_RS04505/MC1_RS05365/MC1_RS05485/MC1_RS06255/MC1_RS06485/MC1_RS06585/MC1_RS06710	22
GO:0046872	metal ion binding	10/167	51/887	0.196078	1.04145	0.14675	0.501252	0.999898	0.991801	MC1_RS00365/MC1_RS02795/MC1_RS02985/MC1_RS03125/MC1_RS03145/MC1_RS07955/MC1_RS04490/MC1_RS04755/MC1_RS05215/MC1_RS06540	10
GO:0016874	ligase activity	3/167	15/887	0.2	1.06228	0.117088	0.558175	0.999898	0.991801	MC1_RS02495/MC1_RS02880/MC1_RS04880	3
GO:0006310	DNA recombination	2/167	10/887	0.2	1.06228	0.0953292	0.589014	0.999898	0.991801	MC1_RS02745/MC1_RS03125	2
GO:0030001	metal ion transport	2/167	10/887	0.2	1.06228	0.0953292	0.589014	0.999898	0.991801	MC1_RS01810/MC1_RS06340	2
GO:0006281	DNA repair	5/167	27/887	0.185185	0.983588	-0.0416863	0.596392	0.999898	0.991801	MC1_RS01375/MC1_RS02745/MC1_RS03125/MC1_RS07955/MC1_RS06585	5
GO:0000166	nucleotide binding	5/167	28/887	0.178571	0.94846	-0.133393	0.631162	0.999898	0.991801	MC1_RS02590/MC1_RS02980/MC1_RS05365/MC1_RS06485/MC1_RS06710	5
GO:0006099	tricarboxylic acid cycle	2/167	11/887	0.181818	0.965705	-0.0550915	0.643576	0.999898	0.991801	MC1_RS00880/MC1_RS00885	2
GO:0016757	glycosyltransferase activity	3/167	18/887	0.166667	0.88523	-0.236791	0.688791	0.999898	0.991801	MC1_RS09470/MC1_RS01510/MC1_RS05600	3
GO:0008152	metabolic process	2/167	12/887	0.166667	0.88523	-0.192675	0.69229	0.999898	0.991801	MC1_RS02795/MC1_RS02880	2
GO:0003824	catalytic activity	6/167	37/887	0.162162	0.861304	-0.414823	0.726779	0.999898	0.991801	MC1_RS00670/MC1_RS02795/MC1_RS04755/MC1_RS06315/MC1_RS06460/MC1_RS06540	6
GO:0005515	protein binding	6/167	37/887	0.162162	0.861304	-0.414823	0.726779	0.999898	0.991801	MC1_RS01070/MC1_RS01235/MC1_RS01375/MC1_RS03945/MC1_RS05975/MC1_RS08330	6
GO:0006869	lipid transport	2/167	13/887	0.153846	0.817135	-0.319709	0.735411	0.999898	0.991801	MC1_RS00660/MC1_RS05250	2
GO:0016740	transferase activity	4/167	26/887	0.153846	0.817135	-0.455538	0.752662	0.999898	0.991801	MC1_RS01465/MC1_RS03460/MC1_RS05380/MC1_RS06315	4
GO:0016301	kinase activity	2/167	16/887	0.125	0.663922	-0.65298	0.835155	0.999898	0.991801	MC1_RS03605/MC1_RS06770	2
GO:0006351	DNA-templated transcription	5/167	37/887	0.135135	0.717754	-0.844167	0.857156	0.999898	0.991801	MC1_RS00175/MC1_RS03770/MC1_RS07955/MC1_RS06825/MC1_RS08250	5
GO:0052048	interaction with host via secreted substance	1/167	12/887	0.0833333	0.442615	-0.935731	0.919585	0.999898	0.991801	MC1_RS02820	1
GO:0016746	acyltransferase activity	2/167	21/887	0.0952381	0.505845	-1.10312	0.928847	0.999898	0.991801	MC1_RS04890/MC1_RS06920	2
GO:0016829	lyase activity	1/167	13/887	0.0769231	0.408567	-1.03402	0.934933	0.999898	0.991801	MC1_RS06245	1
GO:0044281	small molecule metabolic process	1/167	13/887	0.0769231	0.408567	-1.03402	0.934933	0.999898	0.991801	MC1_RS00670	1
GO:0110001	toxin-antitoxin complex	1/167	13/887	0.0769231	0.408567	-1.03402	0.934933	0.999898	0.991801	MC1_RS06825	1
GO:0009117	nucleotide metabolic process	1/167	14/887	0.0714286	0.379384	-1.12665	0.947365	0.999898	0.991801	MC1_RS06255	1
GO:0015562	efflux transmembrane transporter activity	1/167	14/887	0.0714286	0.379384	-1.12665	0.947365	0.999898	0.991801	MC1_RS02595	1
GO:0003723	RNA binding	4/167	38/887	0.105263	0.559092	-1.33719	0.948464	0.999898	0.991801	MC1_RS00825/MC1_RS01370/MC1_RS02985/MC1_RS03145	4
GO:0009058	biosynthetic process	1/167	15/887	0.0666667	0.354092	-1.21441	0.957434	0.999898	0.991801	MC1_RS02880	1
GO:0006629	lipid metabolic process	2/167	26/887	0.0769231	0.408567	-1.47333	0.970684	0.999898	0.991801	MC1_RS03720/MC1_RS05395	2
GO:0003677	DNA binding	9/167	77/887	0.116883	0.62081	-1.67598	0.971883	0.999898	0.991801	MC1_RS01375/MC1_RS01390/MC1_RS09570/MC1_RS02745/MC1_RS03125/MC1_RS07955/MC1_RS04505/MC1_RS06485/MC1_RS06585	9
GO:0003676	nucleic acid binding	2/167	28/887	0.0714286	0.379384	-1.60625	0.979645	0.999898	0.991801	MC1_RS01370/MC1_RS03985	2
GO:0004518	nuclease activity	2/167	33/887	0.0606061	0.321902	-1.91086	0.991991	0.999898	0.991801	MC1_RS01370/MC1_RS05360	2
GO:0006412	translation	9/167	91/887	0.0989011	0.525301	-2.30087	0.995379	0.999898	0.991801	MC1_RS00615/MC1_RS01785/MC1_RS01865/MC1_RS01870/MC1_RS02590/MC1_RS02980/MC1_RS02985/MC1_RS05365/MC1_RS06710	9
GO:0003735	structural constituent of ribosome	2/167	55/887	0.0363636	0.193141	-2.9739	0.999898	0.999898	0.991801	MC1_RS00615/MC1_RS02435	2

## Sheet: Cluster 5
GO term enrichment for all genes in cluster 5
ID	Description	GeneRatio	BgRatio	RichFactor	FoldEnrichment	zScore	pvalue	p.adjust	qvalue	geneID	Count
GO:0006869	lipid transport	4/62	13/887	0.307692	4.40199	3.38559	0.00960646	0.374652	0.374146	MC1_RS02440/MC1_RS03380/MC1_RS04585/MC1_RS06065	13/888
GO:0003735	structural constituent of ribosome	8/62	55/887	0.145455	2.08094	2.26781	0.0316581	0.530824	0.530108	MC1_RS00940/MC1_RS02405/MC1_RS04020/MC1_RS04760/MC1_RS04765/MC1_RS05015/MC1_RS05910/MC1_RS06935	55/888
GO:0043022	ribosome binding	3/62	13/887	0.230769	3.30149	2.2904	0.0562039	0.530824	0.530108	MC1_RS03250/MC1_RS05280/MC1_RS06640	13/888
GO:0009117	nucleotide metabolic process	3/62	14/887	0.214286	3.06567	2.13453	0.0680544	0.530824	0.530108	MC1_RS00150/MC1_RS00540/MC1_RS06045	14/887
GO:0015986	proton motive force-driven ATP synthesis	3/62	14/887	0.214286	3.06567	2.13453	0.0680544	0.530824	0.530108	MC1_RS00150/MC1_RS00155/MC1_RS06260	14/887
GO:0016787	hydrolase activity	5/62	39/887	0.128205	1.83416	1.45972	0.129288	0.839197	0.838065	MC1_RS00540/MC1_RS01765/MC1_RS03160/MC1_RS10540/MC1_RS04970	39/888
GO:0006310	DNA recombination	2/62	10/887	0.2	2.86129	1.62181	0.150625	0.839197	0.838065	MC1_RS03540/MC1_RS04170	10/888
GO:0006412	translation	9/62	91/887	0.0989011	1.41492	1.14477	0.174173	0.849092	0.847947	MC1_RS00940/MC1_RS02405/MC1_RS04020/MC1_RS04760/MC1_RS04765/MC1_RS05015/MC1_RS05390/MC1_RS05910/MC1_RS06935	91/888
GO:0055085	transmembrane transport	8/62	83/887	0.0963855	1.37894	0.993486	0.214574	0.892423	0.891218	MC1_RS00030/MC1_RS01005/MC1_RS01345/MC1_RS02365/MC1_RS08090/MC1_RS05505/MC1_RS06025/MC1_RS06065	83/888
GO:0016829	lyase activity	2/62	13/887	0.153846	2.20099	1.1952	0.228826	0.892423	0.891218	MC1_RS00415/MC1_RS03860	13/888
GO:0016887	ATP hydrolysis activity	3/62	26/887	0.115385	1.65074	0.922744	0.271028	0.89392	0.892714	MC1_RS00030/MC1_RS05505/MC1_RS06025	26/888
GO:0016757	glycosyltransferase activity	2/62	18/887	0.111111	1.58961	0.692427	0.362277	0.89392	0.892714	MC1_RS02370/MC1_RS09265	18/888
GO:0044097	secretion by the type IV secretion system	2/62	19/887	0.105263	1.50594	0.610806	0.388243	0.89392	0.892714	MC1_RS01975/MC1_RS06165	19/888
GO:0006351	DNA-templated transcription	3/62	37/887	0.0810811	1.15998	0.272364	0.486334	0.89392	0.892714	MC1_RS00050/MC1_RS02615/MC1_RS04025	37/888
GO:0003723	RNA binding	3/62	38/887	0.0789474	1.12946	0.223485	0.504768	0.89392	0.892714	MC1_RS02405/MC1_RS05015/MC1_RS05910	38/888
GO:0006508	proteolysis	2/62	24/887	0.0833333	1.1922	0.261547	0.510172	0.89392	0.892714	MC1_RS01935/MC1_RS05650	24/887
GO:0008168	methyltransferase activity	2/62	24/887	0.0833333	1.1922	0.261547	0.510172	0.89392	0.892714	MC1_RS03545/MC1_RS06185	24/887
GO:0005524	ATP binding	8/62	113/887	0.0707965	1.01285	0.0400522	0.545755	0.89392	0.892714	MC1_RS00030/MC1_RS00360/MC1_RS04970/MC1_RS05390/MC1_RS05505/MC1_RS06025/MC1_RS06165/MC1_RS06795	113/888
GO:0006099	tricarboxylic acid cycle	1/62	11/887	0.0909091	1.30059	0.274852	0.551468	0.89392	0.892714	MC1_RS01195	11/887
GO:0006457	protein folding	1/62	11/887	0.0909091	1.30059	0.274852	0.551468	0.89392	0.892714	MC1_RS06640	11/887
GO:0006629	lipid metabolic process	2/62	26/887	0.0769231	1.1005	0.142502	0.554473	0.89392	0.892714	MC1_RS10540/MC1_RS05835	26/888
GO:0006281	DNA repair	2/62	27/887	0.0740741	1.05974	0.08637	0.575568	0.89392	0.892714	MC1_RS03540/MC1_RS04170	27/888
GO:0008152	metabolic process	1/62	12/887	0.0833333	1.1922	0.183669	0.583214	0.89392	0.892714	MC1_RS04665	12/887
GO:0016853	isomerase activity	1/62	12/887	0.0833333	1.1922	0.183669	0.583214	0.89392	0.892714	MC1_RS06640	12/887
GO:0000166	nucleotide binding	2/62	28/887	0.0714286	1.02189	0.0322479	0.595947	0.89392	0.892714	MC1_RS00360/MC1_RS05390	28/887
GO:0003676	nucleic acid binding	2/62	28/887	0.0714286	1.02189	0.0322479	0.595947	0.89392	0.892714	MC1_RS03010/MC1_RS03540	28/887
GO:0005525	GTP binding	1/62	14/887	0.0714286	1.02189	0.0226192	0.640217	0.896393	0.895183	MC1_RS05280	14/888
GO:0016874	ligase activity	1/62	15/887	0.0666667	0.953763	-0.0494833	0.665769	0.896393	0.895183	MC1_RS00360	15/888
GO:0004518	nuclease activity	2/62	33/887	0.0606061	0.867058	-0.213244	0.687062	0.896393	0.895183	MC1_RS03010/MC1_RS03540	33/888
GO:0006260	DNA replication	1/62	16/887	0.0625	0.894153	-0.117062	0.689533	0.896393	0.895183	MC1_RS06795	16/888
GO:0003824	catalytic activity	2/62	37/887	0.0540541	0.773322	-0.385911	0.747482	0.899713	0.898498	MC1_RS02205/MC1_RS05835	37/888
GO:0051536	iron sulfur cluster binding	1/62	20/887	0.05	0.715323	-0.352813	0.769056	0.899713	0.898498	MC1_RS05835	20/888
GO:0004812	aminoacyl-tRNA ligase activity	1/62	21/887	0.047619	0.68126	-0.405017	0.785571	0.899713	0.898498	MC1_RS05390	21/887
GO:0016746	acyltransferase activity	1/62	21/887	0.047619	0.68126	-0.405017	0.785571	0.899713	0.898498	MC1_RS01195	21/887
GO:0003677	DNA binding	4/62	77/887	0.0519481	0.743192	-0.646095	0.807434	0.899713	0.898498	MC1_RS02615/MC1_RS03560/MC1_RS06025/MC1_RS06795	77/888
GO:0008033	tRNA processing	2/62	48/887	0.0416667	0.596102	-0.78831	0.865147	0.929591	0.928336	MC1_RS00360/MC1_RS05390	48/888
GO:0046872	metal ion binding	2/62	51/887	0.0392157	0.561037	-0.884698	0.887264	0.929591	0.928336	MC1_RS00010/MC1_RS00415	51/888
GO:0008233	peptidase activity	1/62	32/887	0.03125	0.447077	-0.872856	0.905755	0.929591	0.928336	MC1_RS01935	32/888
GO:0016491	oxidoreductase activity	2/62	69/887	0.0289855	0.41468	-1.38716	0.96367	0.96367	0.962369	MC1_RS01195/MC1_RS02200	69/888

## Sheet: Cluster 6
GO term enrichment for all genes in cluster 6
ID	Description	GeneRatio	BgRatio	RichFactor	FoldEnrichment	zScore	pvalue	p.adjust	qvalue	geneID	Count
GO:0006412	translation	59/274	91/887	0.648352	2.09886	7.39382	1.65339e-12	8.76298e-11	8.17994e-11	MC1_RS00345/MC1_RS00350/MC1_RS00355/MC1_RS00515/MC1_RS00610/MC1_RS00620/MC1_RS00710/MC1_RS00900/MC1_RS00905/MC1_RS00910/MC1_RS00930/MC1_RS00935/MC1_RS01015/MC1_RS01020/MC1_RS01530/MC1_RS01620/MC1_RS01625/MC1_RS01655/MC1_RS02290/MC1_RS03050/MC1_RS03395/MC1_RS03525/MC1_RS03535/MC1_RS03610/MC1_RS03895/MC1_RS04190/MC1_RS04225/MC1_RS04770/MC1_RS04910/MC1_RS05020/MC1_RS05030/MC1_RS05035/MC1_RS05050/MC1…	59
GO:0003735	structural constituent of ribosome	39/274	55/887	0.709091	2.29549	6.62849	3.20082e-10	8.48218e-09	7.91783e-09	MC1_RS00345/MC1_RS00350/MC1_RS00355/MC1_RS00710/MC1_RS00900/MC1_RS00905/MC1_RS00930/MC1_RS00935/MC1_RS01620/MC1_RS01625/MC1_RS03395/MC1_RS03610/MC1_RS04770/MC1_RS05020/MC1_RS05030/MC1_RS05035/MC1_RS05050/MC1_RS05055/MC1_RS05060/MC1_RS05065/MC1_RS05070/MC1_RS05075/MC1_RS05080/MC1_RS05085/MC1_RS05090/MC1_RS05095/MC1_RS05100/MC1_RS05105/MC1_RS05110/MC1_RS05115/MC1_RS05120/MC1_RS05125/MC1_RS05130/MC1…	39
GO:0052048	interaction with host via secreted substance	9/274	12/887	0.75	2.42792	3.32776	0.00199209	0.0351936	0.032852	MC1_RS00985/MC1_RS01090/MC1_RS02530/MC1_RS02555/MC1_RS03410/MC1_RS04150/MC1_RS04185/MC1_RS04700/MC1_RS05980	9
GO:0003723	RNA binding	20/274	38/887	0.526316	1.7038	2.96313	0.00355326	0.0470808	0.0439483	MC1_RS00905/MC1_RS00935/MC1_RS01750/MC1_RS03050/MC1_RS03390/MC1_RS03400/MC1_RS03610/MC1_RS04145/MC1_RS04195/MC1_RS04220/MC1_RS04225/MC1_RS05035/MC1_RS05060/MC1_RS05090/MC1_RS05115/MC1_RS05125/MC1_RS05130/MC1_RS05170/MC1_RS06435/MC1_RS06755	20
GO:0000166	nucleotide binding	14/274	28/887	0.5	1.61861	2.22261	0.024819	0.263082	0.245578	MC1_RS00135/MC1_RS00515/MC1_RS00610/MC1_RS00950/MC1_RS01530/MC1_RS02290/MC1_RS03895/MC1_RS03955/MC1_RS04195/MC1_RS04225/MC1_RS04910/MC1_RS06160/MC1_RS06265/MC1_RS06750	14
GO:0003677	DNA binding	31/274	77/887	0.402597	1.3033	1.86095	0.0435836	0.384988	0.359373	MC1_RS00045/MC1_RS00470/MC1_RS00475/MC1_RS00525/MC1_RS00550/MC1_RS00800/MC1_RS00950/MC1_RS00955/MC1_RS01120/MC1_RS02220/MC1_RS02295/MC1_RS03075/MC1_RS03195/MC1_RS03220/MC1_RS03415/MC1_RS03575/MC1_RS09700/MC1_RS04160/MC1_RS04340/MC1_RS05025/MC1_RS05320/MC1_RS05675/MC1_RS05925/MC1_RS05965/MC1_RS06005/MC1_RS06105/MC1_RS06350/MC1_RS06760/MC1_RS06775/MC1_RS06845/MC1_RS06860	31
GO:0003676	nucleic acid binding	13/274	28/887	0.464286	1.503	1.80722	0.0579814	0.439002	0.409793	MC1_RS01750/MC1_RS03390/MC1_RS03610/MC1_RS03955/MC1_RS04155/MC1_RS04195/MC1_RS04655/MC1_RS05035/MC1_RS05115/MC1_RS05320/MC1_RS06105/MC1_RS06695/MC1_RS06750	13
GO:0005524	ATP binding	42/274	113/887	0.371681	1.20322	1.54522	0.0767077	0.508189	0.474377	MC1_RS00020/MC1_RS00190/MC1_RS00315/MC1_RS00480/MC1_RS00515/MC1_RS00525/MC1_RS00610/MC1_RS00855/MC1_RS00970/MC1_RS01210/MC1_RS01225/MC1_RS01230/MC1_RS01455/MC1_RS01530/MC1_RS01700/MC1_RS01710/MC1_RS02220/MC1_RS02290/MC1_RS03065/MC1_RS03195/MC1_RS03220/MC1_RS03320/MC1_RS03455/MC1_RS03650/MC1_RS03895/MC1_RS04160/MC1_RS04225/MC1_RS04340/MC1_RS04650/MC1_RS04655/MC1_RS04910/MC1_RS04925/MC1_RS05040/MC1…	42
GO:0006457	protein folding	6/274	11/887	0.545455	1.76576	1.70765	0.0874079	0.514735	0.480488	MC1_RS00315/MC1_RS01225/MC1_RS01230/MC1_RS07550/MC1_RS04925/MC1_RS06625	6
GO:0016740	transferase activity	11/274	26/887	0.423077	1.3696	1.27813	0.144197	0.6818	0.636437	MC1_RS00055/MC1_RS00065/MC1_RS00490/MC1_RS01020/MC1_RS03040/MC1_RS03775/MC1_RS03780/MC1_RS04500/MC1_RS05130/MC1_RS05695/MC1_RS06630	11
GO:0016226	iron-sulfur cluster assembly	5/274	10/887	0.5	1.61861	1.31456	0.164711	0.6818	0.636437	MC1_RS00855/MC1_RS01420/MC1_RS03780/MC1_RS03785/MC1_RS03790	5
GO:0004812	aminoacyl-tRNA ligase activity	9/274	21/887	0.428571	1.38738	1.20047	0.167234	0.6818	0.636437	MC1_RS00515/MC1_RS00610/MC1_RS01530/MC1_RS02290/MC1_RS03895/MC1_RS04225/MC1_RS04910/MC1_RS06160/MC1_RS06750	9
GO:0016746	acyltransferase activity	9/274	21/887	0.428571	1.38738	1.20047	0.167234	0.6818	0.636437	MC1_RS00055/MC1_RS00065/MC1_RS01280/MC1_RS03530/MC1_RS03890/MC1_RS05695/MC1_RS06020/MC1_RS06630/MC1_RS06650	9
GO:0044281	small molecule metabolic process	6/274	13/887	0.461538	1.4941	1.19921	0.182682	0.685527	0.639916	MC1_RS01520/MC1_RS03455/MC1_RS03530/MC1_RS04660/MC1_RS05180/MC1_RS05970	6
GO:0008033	tRNA processing	18/274	48/887	0.375	1.21396	1.01844	0.194017	0.685527	0.639916	MC1_RS00085/MC1_RS00460/MC1_RS00515/MC1_RS00610/MC1_RS01015/MC1_RS01020/MC1_RS01530/MC1_RS02290/MC1_RS03355/MC1_RS03400/MC1_RS03895/MC1_RS04180/MC1_RS04225/MC1_RS04775/MC1_RS04910/MC1_RS06160/MC1_RS06695/MC1_RS06750	18
GO:0006351	DNA-templated transcription	14/274	37/887	0.378378	1.2249	0.933761	0.223211	0.693441	0.647304	MC1_RS00550/MC1_RS00560/MC1_RS00925/MC1_RS00950/MC1_RS00955/MC1_RS03075/MC1_RS03415/MC1_RS04195/MC1_RS04340/MC1_RS05025/MC1_RS05185/MC1_RS06760/MC1_RS06775/MC1_RS06845	14
GO:0006099	tricarboxylic acid cycle	5/274	11/887	0.454545	1.47147	1.05137	0.22913	0.693441	0.647304	MC1_RS00890/MC1_RS01200/MC1_RS03065/MC1_RS05180/MC1_RS06650	5
GO:0005525	GTP binding	6/274	14/887	0.428571	1.38738	0.976245	0.240995	0.693441	0.647304	MC1_RS00910/MC1_RS01130/MC1_RS04190/MC1_RS05155/MC1_RS05195/MC1_RS06645	6
GO:0051301	cell division	7/274	17/887	0.411765	1.33298	0.926273	0.248592	0.693441	0.647304	MC1_RS00470/MC1_RS00475/MC1_RS01715/MC1_RS02170/MC1_RS04650/MC1_RS05195/MC1_RS05955	7
GO:0009058	biosynthetic process	6/274	15/887	0.4	1.29489	0.76968	0.303857	0.805222	0.751647	MC1_RS00490/MC1_RS00555/MC1_RS01700/MC1_RS04650/MC1_RS10210/MC1_RS06630	6
GO:0003824	catalytic activity	13/274	37/887	0.351351	1.1374	0.570495	0.34217	0.863572	0.806115	MC1_RS01015/MC1_RS01165/MC1_RS03040/MC1_RS03065/MC1_RS03260/MC1_RS03425/MC1_RS03455/MC1_RS03775/MC1_RS03780/MC1_RS04500/MC1_RS05180/MC1_RS06105/MC1_RS06630	13
GO:0016829	lyase activity	5/274	13/887	0.384615	1.24509	0.594837	0.372145	0.89653	0.83688	MC1_RS00015/MC1_RS00060/MC1_RS01190/MC1_RS03445/MC1_RS05180	5
GO:0046872	metal ion binding	17/274	51/887	0.333333	1.07908	0.388674	0.401591	0.925405	0.863834	MC1_RS00195/MC1_RS00245/MC1_RS00965/MC1_RS01190/MC1_RS01710/MC1_RS02055/MC1_RS02290/MC1_RS03065/MC1_RS03430/MC1_RS03785/MC1_RS04095/MC1_RS04910/MC1_RS05320/MC1_RS06505/MC1_RS06530/MC1_RS06645/MC1_RS06835	17
GO:0009117	nucleotide metabolic process	5/274	14/887	0.357143	1.15615	0.39352	0.445005	0.98272	0.917336	MC1_RS00455/MC1_RS02080/MC1_RS03335/MC1_RS05370/MC1_RS06265	5
GO:0008168	methyltransferase activity	8/274	24/887	0.333333	1.07908	0.262424	0.473692	1	0.933466	MC1_RS00180/MC1_RS02080/MC1_RS04155/MC1_RS04220/MC1_RS05170/MC1_RS05890/MC1_RS06695/MC1_RS09370	8
GO:0008152	metabolic process	4/274	12/887	0.333333	1.07908	0.184285	0.535428	1	0.933466	MC1_RS01655/MC1_RS02055/MC1_RS03425/MC1_RS03955	4
GO:0016853	isomerase activity	4/274	12/887	0.333333	1.07908	0.184285	0.535428	1	0.933466	MC1_RS02065/MC1_RS03385/MC1_RS04145/MC1_RS04485	4
GO:0016491	oxidoreductase activity	21/274	69/887	0.304348	0.985243	-0.0852932	0.581885	1	0.933466	MC1_RS00170/MC1_RS00555/MC1_RS00890/MC1_RS01165/MC1_RS01200/MC1_RS01260/MC1_RS01705/MC1_RS01775/MC1_RS02465/MC1_RS07550/MC1_RS02800/MC1_RS03165/MC1_RS03260/MC1_RS03320/MC1_RS03335/MC1_RS04205/MC1_RS04330/MC1_RS05970/MC1_RS06010/MC1_RS06275/MC1_RS06725	21
GO:0006260	DNA replication	5/274	16/887	0.3125	1.01163	0.0313771	0.582129	1	0.933466	MC1_RS03195/MC1_RS03320/MC1_RS05595/MC1_RS06105/MC1_RS06860	5
GO:0110001	toxin-antitoxin complex	4/274	13/887	0.307692	0.99607	-0.0095392	0.607998	1	0.933466	MC1_RS00045/MC1_RS09700/MC1_RS05185/MC1_RS06845	4
GO:0006281	DNA repair	8/274	27/887	0.296296	0.959178	-0.143942	0.629945	1	0.933466	MC1_RS00190/MC1_RS01125/MC1_RS01210/MC1_RS04160/MC1_RS04655/MC1_RS05320/MC1_RS05595/MC1_RS06005	8
GO:0008233	peptidase activity	9/274	32/887	0.28125	0.91047	-0.344685	0.699108	1	0.933466	MC1_RS00965/MC1_RS01205/MC1_RS02075/MC1_RS02220/MC1_RS02805/MC1_RS03220/MC1_RS03615/MC1_RS05510/MC1_RS05825	9
GO:0004518	nuclease activity	9/274	33/887	0.272727	0.88288	-0.458164	0.73759	1	0.933466	MC1_RS01750/MC1_RS02445/MC1_RS02830/MC1_RS03070/MC1_RS03955/MC1_RS04775/MC1_RS05190/MC1_RS05320/MC1_RS05880	9
GO:0016887	ATP hydrolysis activity	7/274	26/887	0.269231	0.871561	-0.444165	0.739998	1	0.933466	MC1_RS00315/MC1_RS00480/MC1_RS01455/MC1_RS02220/MC1_RS03220/MC1_RS06560/MC1_RS06625	7
GO:0006508	proteolysis	6/274	24/887	0.25	0.809307	-0.632846	0.802036	1	0.933466	MC1_RS00965/MC1_RS01205/MC1_RS02805/MC1_RS03220/MC1_RS03615/MC1_RS05510	6
GO:0045333	cellular respiration	3/274	13/887	0.230769	0.747052	-0.613916	0.818264	1	0.933466	MC1_RS01775/MC1_RS03530/MC1_RS04660	3
GO:0016772	transferase activity, transferring phosphorus-containing groups	5/274	21/887	0.238095	0.770768	-0.710375	0.828095	1	0.933466	MC1_RS00020/MC1_RS02325/MC1_RS03455/MC1_RS05040/MC1_RS06510	5
GO:0016757	glycosyltransferase activity	4/274	18/887	0.222222	0.719384	-0.803714	0.857149	1	0.933466	MC1_RS02390/MC1_RS04030/MC1_RS10215/MC1_RS06510	4
GO:0005515	protein binding	9/274	37/887	0.243243	0.787433	-0.882568	0.857383	1	0.933466	MC1_RS00620/MC1_RS01225/MC1_RS01285/MC1_RS01585/MC1_RS09610/MC1_RS03645/MC1_RS04390/MC1_RS08700/MC1_RS06775	9
GO:0006629	lipid metabolic process	6/274	26/887	0.230769	0.747052	-0.874738	0.863747	1	0.933466	MC1_RS00055/MC1_RS00065/MC1_RS02055/MC1_RS04300/MC1_RS04700/MC1_RS06180	6
GO:0004803	transposase activity	2/274	10/887	0.2	0.647445	-0.749184	0.865518	1	0.933466	MC1_RS09080/MC1_RS05880	2
GO:0030001	metal ion transport	2/274	10/887	0.2	0.647445	-0.749184	0.865518	1	0.933466	MC1_RS01035/MC1_RS04800	2
GO:0016874	ligase activity	3/274	15/887	0.2	0.647445	-0.920186	0.889658	1	0.933466	MC1_RS01700/MC1_RS01710/MC1_RS03425	3
GO:0016787	hydrolase activity	9/274	39/887	0.230769	0.747052	-1.07951	0.898415	1	0.933466	MC1_RS01645/MC1_RS02325/MC1_RS02555/MC1_RS03195/MC1_RS04700/MC1_RS05320/MC1_RS05675/MC1_RS05805/MC1_RS05845	9
GO:0051536	iron sulfur cluster binding	4/274	20/887	0.2	0.647445	-1.0656	0.910049	1	0.933466	MC1_RS00855/MC1_RS01165/MC1_RS03785/MC1_RS03790	4
GO:0016301	kinase activity	3/274	16/887	0.1875	0.60698	-1.06005	0.914971	1	0.933466	MC1_RS03455/MC1_RS05040/MC1_RS05370	3
GO:0006869	lipid transport	2/274	13/887	0.153846	0.498035	-1.21829	0.945394	1	0.933466	MC1_RS03420/MC1_RS06855	2
GO:0015562	efflux transmembrane transporter activity	2/274	14/887	0.142857	0.462461	-1.35466	0.959988	1	0.933466	MC1_RS02190/MC1_RS02375	2
GO:0015986	proton motive force-driven ATP synthesis	2/274	14/887	0.142857	0.462461	-1.35466	0.959988	1	0.933466	MC1_RS00145/MC1_RS06265	2
GO:0006310	DNA recombination	1/274	10/887	0.1	0.323723	-1.4371	0.97571	1	0.933466	MC1_RS01210	1
GO:0009055	electron transfer activity	1/274	10/887	0.1	0.323723	-1.4371	0.97571	1	0.933466	MC1_RS06530	1
GO:0043022	ribosome binding	1/274	13/887	0.0769231	0.249017	-1.82267	0.992117	1	0.933466	MC1_RS06645	1
GO:0055085	transmembrane transport	7/274	83/887	0.0843373	0.273019	-4.64832	1	1	0.933466	MC1_RS00580/MC1_RS07220/MC1_RS02375/MC1_RS04800/MC1_RS06220/MC1_RS06560/MC1_RS06855	7
