# Supplementary material for: Hybrid capture RNA-seq defines temporal gene expression in Rickettsia
Source: mSphere. 2026 Apr 30;11(5):e00901-25. doi: 10.1128/msphere.00901-25 (PMC13203960; doi:10.1128/msphere.00901-25)
Supplement: Table S7 — Operon prediction based on Rockhopper analysis. [file msphere.00901-25-s0008.xlsx]

## Sheet: ReadMe
Table S7: Operon prediction based on Rockhopper analysis. Genes not listed in this table were predicted to not be in an operon.
Description:
Operon predictions calculated from Rockhopper using raw data from 6 replicates of each time course condition as the input. Predicted transcription start and stop sites, strand, number of genes, and gene identity information is provided.

## Sheet: OperonPredictions
Operon Predictions
Start	Stop	Strand	NumberofGenes	Genes
222	2708	-	3	MC1_RS00005	MC1_RS00010	MC1_RS00015
4143	9095	+	4	MC1_RS00025	MC1_RS00030	MC1_RS00035	MC1_RS00040
9139	9660	-	2	MC1_RS00045	MC1_RS00050
9723	10962	-	2	MC1_RS00055	MC1_RS00060
13057	14939	+	2	MC1_RS00075	MC1_RS00080
15182	17960	-	3	MC1_RS00085	MC1_RS00090	MC1_RS00095
18760	19759	-	2	MC1_RS00105	MC1_RS00110
29309	30519	-	3	MC1_RS00145	MC1_RS00150	MC1_RS00155
30715	31711	-	2	MC1_RS00160	MC1_RS00165
35617	37025	-	2	MC1_RS00190	MC1_RS00195
37366	39517	-	5	MC1_RS00200	MC1_RS09995	MC1_RS10000	MC1_RS10005	MC1_RS07105
45625	46831	+	2	MC1_RS00260	MC1_RS00265
47095	49949	-	5	MC1_RS00270	MC1_RS00275	MC1_RS09395	MC1_RS09400	MC1_RS00290
51675	53035	-	3	MC1_RS08900	MC1_RS00305	MC1_RS00310
59870	61074	+	3	MC1_RS00345	MC1_RS00350	MC1_RS00355
62869	65193	+	2	MC1_RS00365	MC1_RS09405
67057	69035	-	2	MC1_RS00390	MC1_RS00395
70627	73428	+	3	MC1_RS00405	MC1_RS00410	MC1_RS00415
75023	76022	+	2	MC1_RS00435	MC1_RS10010
78638	84422	+	6	MC1_RS00450	MC1_RS00455	MC1_RS00460	MC1_RS00465	MC1_RS00470	MC1_RS00475
84681	87528	+	3	MC1_RS00480	MC1_RS00485	MC1_RS00490
98099	99169	+	2	MC1_RS00540	MC1_RS00545
99394	100932	+	2	MC1_RS00550	MC1_RS00555
104218	106375	+	2	MC1_RS00575	MC1_RS00580
118368	119076	+	2	MC1_RS09425	MC1_RS00630
119097	121144	-	2	MC1_RS00635	MC1_RS00640
121295	122918	-	3	MC1_RS00645	MC1_RS10485	MC1_RS10290
123135	125521	+	3	MC1_RS00650	MC1_RS00655	MC1_RS00660
125819	126691	+	3	MC1_RS10015	MC1_RS08420	MC1_RS09435
128914	129919	+	2	MC1_RS00680	MC1_RS00685
132361	132887	+	2	MC1_RS00710	MC1_RS00715
133495	137811	+	4	MC1_RS00725	MC1_RS00730	MC1_RS00735	MC1_RS00740
137929	145789	+	3	MC1_RS00745	MC1_RS00750	MC1_RS00755
152824	155405	+	6	MC1_RS00770	MC1_RS10490	MC1_RS00775	MC1_RS10495	MC1_RS10020	MC1_RS08430
155609	156747	+	2	MC1_RS00790	MC1_RS00795
159766	162261	+	3	MC1_RS00815	MC1_RS00820	MC1_RS00825
162379	163564	+	2	MC1_RS00830	MC1_RS00835
164210	166212	-	2	MC1_RS00850	MC1_RS00855
166317	169875	+	3	MC1_RS00860	MC1_RS00865	MC1_RS00870
174748	177757	+	3	MC1_RS00900	MC1_RS00905	MC1_RS00910
178179	178973	+	2	MC1_RS07220	MC1_RS00925
179245	180407	+	2	MC1_RS00930	MC1_RS00935
194501	195818	+	2	MC1_RS00970	MC1_RS00975
202173	203362	-	2	MC1_RS01000	MC1_RS01005
203619	206859	-	3	MC1_RS01010	MC1_RS01015	MC1_RS01020
208500	211103	-	3	MC1_RS01030	MC1_RS01035	MC1_RS01040
211914	212700	-	2	MC1_RS01050	MC1_RS01055
220779	221500	-	2	MC1_RS01095	MC1_RS01100
233634	233959	-	2	MC1_RS08930	MC1_RS08445
235632	236365	-	2	MC1_RS01185	MC1_RS01190
242464	244873	-	2	MC1_RS01210	MC1_RS01215
251776	253231	+	2	MC1_RS01250	MC1_RS01255
259603	262157	-	2	MC1_RS08935	MC1_RS01295
263276	264037	+	3	MC1_RS01305	MC1_RS01310	MC1_RS01315
266158	266828	+	2	MC1_RS10035	MC1_RS10040
267315	272480	-	6	MC1_RS01340	MC1_RS01345	MC1_RS01350	MC1_RS01355	MC1_RS01360	MC1_RS01365
282714	283256	+	2	MC1_RS01405	MC1_RS01410
283988	285423	+	2	MC1_RS01425	MC1_RS01430
289758	290440	+	2	MC1_RS09465	MC1_RS09470
293021	293584	+	2	MC1_RS09475	MC1_RS09480
296587	298984	+	2	MC1_RS01490	MC1_RS01495
299186	301855	+	4	MC1_RS01500	MC1_RS01505	MC1_RS01510	MC1_RS01515
308796	309422	-	2	MC1_RS09495	MC1_RS09500
311515	315214	+	4	MC1_RS01570	MC1_RS01575	MC1_RS09505	MC1_RS01585
320673	323352	+	3	MC1_RS01605	MC1_RS01610	MC1_RS01615
323445	324398	+	2	MC1_RS01620	MC1_RS01625
325679	326201	+	2	MC1_RS01640	MC1_RS10295
326373	328235	-	2	MC1_RS01645	MC1_RS01650
329099	330969	+	3	MC1_RS01660	MC1_RS01665	MC1_RS01670
331231	333056	+	2	MC1_RS01675	MC1_RS01680
333871	334313	-	2	MC1_RS01685	MC1_RS01690
338535	340300	+	2	MC1_RS01710	MC1_RS01715
341806	342793	-	2	MC1_RS01725	MC1_RS01730
349108	351045	+	2	MC1_RS01755	MC1_RS01760
351200	354346	+	4	MC1_RS01765	MC1_RS10505	MC1_RS01770	MC1_RS01775
357579	358333	+	3	MC1_RS01790	MC1_RS01795	MC1_RS08965
360852	362949	+	3	MC1_RS01810	MC1_RS01815	MC1_RS01820
363024	365240	+	3	MC1_RS01825	MC1_RS01830	MC1_RS01835
368638	369483	-	3	MC1_RS01855	MC1_RS10310	MC1_RS09520
369538	370777	-	2	MC1_RS10050	MC1_RS01865
373650	373947	-	2	MC1_RS10510	MC1_RS10315
379192	379814	-	2	MC1_RS09525	MC1_RS10320
383682	387532	-	5	MC1_RS01940	MC1_RS01945	MC1_RS01950	MC1_RS08495	MC1_RS01955
387679	389312	-	2	MC1_RS01960	MC1_RS01965
389391	390843	-	2	MC1_RS01970	MC1_RS01975
391313	392733	+	3	MC1_RS01980	MC1_RS01985	MC1_RS01990
392917	395372	+	2	MC1_RS01995	MC1_RS02000
395511	398700	+	2	MC1_RS02005	MC1_RS02010
400705	401152	+	2	MC1_RS09535	MC1_RS10330
401623	404097	+	3	MC1_RS02045	MC1_RS02050	MC1_RS02055
407568	408935	+	2	MC1_RS02070	MC1_RS02075
418806	419283	+	2	MC1_RS02120	MC1_RS02125
419683	421665	-	4	MC1_RS02130	MC1_RS02135	MC1_RS09540	MC1_RS07005
423048	425165	+	3	MC1_RS02160	MC1_RS02165	MC1_RS02170
429988	433122	-	3	MC1_RS02195	MC1_RS02200	MC1_RS02205
433953	435850	+	2	MC1_RS02215	MC1_RS02220
436094	437356	+	3	MC1_RS02225	MC1_RS09545	MC1_RS09005
437410	438116	+	2	MC1_RS02240	MC1_RS02245
441728	442398	+	2	MC1_RS02270	MC1_RS10055
443642	444197	+	2	MC1_RS09555	MC1_RS09560
444503	444868	+	2	MC1_RS02285	MC1_RS10070
448912	449632	-	2	MC1_RS10075	MC1_RS10080
450923	452166	-	2	MC1_RS02315	MC1_RS02320
454568	454802	+	2	MC1_RS09570	MC1_RS09575
455942	459900	+	4	MC1_RS02350	MC1_RS02355	MC1_RS02360	MC1_RS02365
462143	464804	-	3	MC1_RS02375	MC1_RS02380	MC1_RS02385
475576	478462	+	2	MC1_RS02440	MC1_RS02445
480692	481436	-	2	MC1_RS07520	MC1_RS02465
481860	484740	-	4	MC1_RS02475	MC1_RS02480	MC1_RS02485	MC1_RS02490
484898	486607	-	2	MC1_RS02495	MC1_RS02500
486842	488041	+	3	MC1_RS02505	MC1_RS09600	MC1_RS02515
496306	498786	+	3	MC1_RS02560	MC1_RS02565	MC1_RS02570
499511	500040	-	2	MC1_RS07540	MC1_RS09610
499970	500340	+	2	MC1_RS09615	MC1_RS09025
507479	508106	-	2	MC1_RS02610	MC1_RS02615
510082	510665	-	2	MC1_RS02630	MC1_RS10345
510822	512519	-	4	MC1_RS02635	MC1_RS09030	MC1_RS02645	MC1_RS02650
517263	519619	-	2	MC1_RS02680	MC1_RS02685
520833	522918	+	2	MC1_RS02705	MC1_RS02710
525701	526523	+	2	MC1_RS02725	MC1_RS02730
527522	530306	+	2	MC1_RS02745	MC1_RS02750
531921	532948	+	2	MC1_RS02760	MC1_RS10515
533011	534568	-	2	MC1_RS02765	MC1_RS02770
534801	536611	-	3	MC1_RS02775	MC1_RS02780	MC1_RS02785
539597	540959	+	2	MC1_RS02805	MC1_RS02810
541176	544183	+	2	MC1_RS02815	MC1_RS02820
549512	551499	-	2	MC1_RS02845	MC1_RS02850
555020	556026	+	3	MC1_RS02870	MC1_RS08530	MC1_RS02875
557831	560091	+	2	MC1_RS02885	MC1_RS02890
561908	565049	-	7	MC1_RS10520	MC1_RS10085	MC1_RS10355	MC1_RS09625	MC1_RS10360	MC1_RS10100	MC1_RS10105
565433	567315	-	5	MC1_RS07020	MC1_RS02935	MC1_RS02940	MC1_RS10110	MC1_RS10115
567732	569634	-	5	MC1_RS02950	MC1_RS09055	MC1_RS02960	MC1_RS10365	MC1_RS10125
569723	571775	+	2	MC1_RS02970	MC1_RS02975
572016	576860	+	5	MC1_RS02980	MC1_RS02985	MC1_RS02990	MC1_RS10130	MC1_RS10135
582010	583673	-	3	MC1_RS03015	MC1_RS03020	MC1_RS03025
583819	585913	-	2	MC1_RS03030	MC1_RS03035
587187	588526	+	2	MC1_RS03045	MC1_RS03050
590737	592557	-	3	MC1_RS03065	MC1_RS03070	MC1_RS03075
592718	593171	-	2	MC1_RS10375	MC1_RS03085
597518	598311	-	2	MC1_RS03110	MC1_RS03115
600374	601158	-	2	MC1_RS09060	MC1_RS03135
611222	612409	+	3	MC1_RS09640	MC1_RS10145	MC1_RS03190
612487	615110	+	2	MC1_RS03195	MC1_RS03200
624302	625356	+	2	MC1_RS03250	MC1_RS03255
627971	628529	+	2	MC1_RS07680	MC1_RS03275
629002	629922	+	3	MC1_RS09655	MC1_RS03295	MC1_RS03300
630695	631322	+	2	MC1_RS03310	MC1_RS03315
631740	635394	+	5	MC1_RS03320	MC1_RS09080	MC1_RS09085	MC1_RS09090	MC1_RS03335
641723	643508	-	2	MC1_RS03360	MC1_RS03365
645141	646696	-	2	MC1_RS03380	MC1_RS03385
649290	650638	-	2	MC1_RS03395	MC1_RS03400
660232	660894	+	2	MC1_RS07700	MC1_RS03440
668039	668915	-	2	MC1_RS10390	MC1_RS03465
672200	674593	+	5	MC1_RS10535	MC1_RS10540	MC1_RS10545	MC1_RS10550	MC1_RS03500
674864	675684	+	2	MC1_RS03510	MC1_RS09670
675830	677117	+	4	MC1_RS07715	MC1_RS09095	MC1_RS03520	MC1_RS03525
679918	683052	+	2	MC1_RS03540	MC1_RS03545
684938	686304	+	3	MC1_RS03555	MC1_RS03560	MC1_RS03565
686668	687608	+	2	MC1_RS03570	MC1_RS03575
689029	689525	+	2	MC1_RS10170	MC1_RS09105
699600	709154	+	2	MC1_RS03645	MC1_RS03650
711351	712274	-	2	MC1_RS10555	MC1_RS10405
720233	721901	+	2	MC1_RS03685	MC1_RS03690
722084	726682	-	5	MC1_RS03695	MC1_RS03700	MC1_RS07755	MC1_RS03705	MC1_RS03710
728868	730400	-	5	MC1_RS03725	MC1_RS03730	MC1_RS07765	MC1_RS03735	MC1_RS07775
732530	733651	+	2	MC1_RS03760	MC1_RS03765
733886	735420	+	2	MC1_RS03770	MC1_RS03775
736907	737868	+	3	MC1_RS03785	MC1_RS03790	MC1_RS03795
738638	741909	+	3	MC1_RS03805	MC1_RS10570	MC1_RS03810
747171	747592	+	2	MC1_RS09145	MC1_RS09150
749439	752468	+	4	MC1_RS03855	MC1_RS03860	MC1_RS03865	MC1_RS03870
756996	757500	-	2	MC1_RS10410	MC1_RS03910
758268	761167	-	3	MC1_RS03915	MC1_RS03920	MC1_RS03925
761864	762639	-	2	MC1_RS07825	MC1_RS03940
764086	765732	+	2	MC1_RS03950	MC1_RS03955
768454	769660	-	2	MC1_RS03975	MC1_RS03980
769752	771697	-	4	MC1_RS03985	MC1_RS03990	MC1_RS03995	MC1_RS10580
771772	773104	-	2	MC1_RS04000	MC1_RS04005
773206	773869	-	2	MC1_RS04010	MC1_RS04015
774864	776368	+	2	MC1_RS04025	MC1_RS04030
778912	779526	-	2	MC1_RS04050	MC1_RS10430
785219	787841	-	2	MC1_RS04090	MC1_RS04095
788076	788944	+	2	MC1_RS09160	MC1_RS09715
791039	791744	+	2	MC1_RS04115	MC1_RS09165
794501	794931	-	2	MC1_RS09725	MC1_RS10435
796062	799677	+	2	MC1_RS04150	MC1_RS04155
799823	801468	+	2	MC1_RS04160	MC1_RS04165
801589	802614	+	2	MC1_RS04170	MC1_RS04175
807865	809872	-	2	MC1_RS04195	MC1_RS04200
812747	814525	-	3	MC1_RS04225	MC1_RS09175	MC1_RS04235
818623	819708	-	2	MC1_RS10590	MC1_RS04265
819830	820467	-	2	MC1_RS04270	MC1_RS04275
827726	829175	-	4	MC1_RS09190	MC1_RS04295	MC1_RS04300	MC1_RS04305
829560	830655	-	3	MC1_RS04310	MC1_RS04315	MC1_RS04320
831289	832822	-	2	MC1_RS04330	MC1_RS04335
833362	836524	+	2	MC1_RS04340	MC1_RS04345
838380	840672	-	2	MC1_RS04355	MC1_RS04360
843315	845092	-	3	MC1_RS04375	MC1_RS04380	MC1_RS04385
851382	853699	-	6	MC1_RS04410	MC1_RS07940	MC1_RS10445	MC1_RS10450	MC1_RS07955	MC1_RS04425
853797	854182	+	2	MC1_RS09210	MC1_RS04430
854473	856526	-	5	MC1_RS10195	MC1_RS04440	MC1_RS04445	MC1_RS04450	MC1_RS04455
862864	863643	-	2	MC1_RS04490	MC1_RS04495
874250	876406	+	3	MC1_RS07975	MC1_RS04560	MC1_RS04565
878719	881014	+	2	MC1_RS04585	MC1_RS04590
884312	885153	-	2	MC1_RS09220	MC1_RS09225
885454	886734	+	2	MC1_RS04615	MC1_RS04620
886939	887324	+	2	MC1_RS09770	MC1_RS09775
893496	897139	-	2	MC1_RS04655	MC1_RS04660
897301	899064	+	2	MC1_RS04665	MC1_RS04670
900128	901009	-	2	MC1_RS04680	MC1_RS04685
901323	901998	-	2	MC1_RS04690	MC1_RS04695
905163	905528	-	2	MC1_RS09235	MC1_RS08005
905738	907497	-	4	MC1_RS04725	MC1_RS04730	MC1_RS04735	MC1_RS04740
910783	912109	+	5	MC1_RS04760	MC1_RS04765	MC1_RS04770	MC1_RS04775	MC1_RS10455
914876	915253	-	2	MC1_RS10200	MC1_RS04790
924130	924960	+	2	MC1_RS04835	MC1_RS09250
929473	930138	+	3	MC1_RS08695	MC1_RS08700	MC1_RS04865
931359	934998	-	2	MC1_RS04875	MC1_RS04880
939117	940210	-	2	MC1_RS04895	MC1_RS04900
941516	943590	+	2	MC1_RS02290	MC1_RS04915
944449	946406	-	2	MC1_RS04920	MC1_RS04925
947372	948941	-	3	MC1_RS09800	MC1_RS09805	MC1_RS04945
951277	953016	+	2	MC1_RS04965	MC1_RS04970
956154	968853	-	26	MC1_RS05015	MC1_RS05020	MC1_RS05025	MC1_RS05030	MC1_RS05035	MC1_RS05040	MC1_RS05045	MC1_RS05050	MC1_RS05055	MC1_RS05060	MC1_RS05065	MC1_RS05070	MC1_RS05075	MC1_RS05080	MC1_RS05085	MC1_RS05090	MC1_RS05095	MC1_RS05100	MC1_RS05105	MC1_RS05110	MC1_RS05115	MC1_RS05120	MC1_RS05125	MC1_RS05130	MC1_RS05135	MC1_RS05140
968964	970060	-	3	MC1_RS05145	MC1_RS05150	MC1_RS09810
972763	975265	+	4	MC1_RS05175	MC1_RS05180	MC1_RS05185	MC1_RS05190
977079	977728	+	2	MC1_RS09815	MC1_RS09820
988233	989869	+	2	MC1_RS05255	MC1_RS05260
990343	991325	+	2	MC1_RS08730	MC1_RS01770
991521	993134	+	2	MC1_RS08090	MC1_RS05280
996855	998509	-	2	MC1_RS05305	MC1_RS05310
999432	1001019	+	2	MC1_RS05320	MC1_RS10210
1005067	1008174	-	3	MC1_RS05360	MC1_RS05365	MC1_RS05370
1010883	1015121	+	3	MC1_RS05385	MC1_RS05390	MC1_RS05395
1018285	1019082	+	2	MC1_RS09265	MC1_RS09270
1019788	1021445	-	4	MC1_RS05430	MC1_RS09850	MC1_RS05440	MC1_RS05445
1022400	1023383	+	2	MC1_RS09280	MC1_RS05455
1023620	1025485	-	2	MC1_RS05460	MC1_RS05465
1025645	1026826	-	3	MC1_RS05470	MC1_RS05475	MC1_RS08140
1031592	1033500	+	2	MC1_RS05500	MC1_RS05505
1035695	1038950	+	2	MC1_RS05515	MC1_RS05520
1051329	1054787	-	4	MC1_RS05575	MC1_RS05580	MC1_RS05585	MC1_RS05590
1060716	1061208	-	2	MC1_RS05615	MC1_RS07055
1063521	1065222	-	4	MC1_RS05635	MC1_RS05640	MC1_RS05645	MC1_RS05650
1066002	1068060	+	3	MC1_RS05655	MC1_RS05660	MC1_RS05665
1078878	1080152	-	4	MC1_RS08765	MC1_RS08770	MC1_RS08775	MC1_RS08780
1080254	1081993	-	5	MC1_RS08785	MC1_RS09880	MC1_RS09310	MC1_RS08795	MC1_RS08800
1082922	1085160	-	2	MC1_RS05785	MC1_RS10595
1087345	1087899	-	2	MC1_RS05805	MC1_RS05810
1088391	1090058	-	3	MC1_RS05820	MC1_RS05825	MC1_RS05830
1090496	1092641	-	2	MC1_RS05835	MC1_RS05840
1094641	1095734	-	2	MC1_RS05860	MC1_RS09895
1096431	1098238	-	3	MC1_RS05880	MC1_RS10225	MC1_RS05890
1100547	1101149	+	2	MC1_RS05910	MC1_RS05915
1104456	1105012	-	2	MC1_RS05940	MC1_RS05945
1106683	1112468	-	4	MC1_RS05955	MC1_RS05960	MC1_RS05965	MC1_RS05970
1116966	1117760	-	3	MC1_RS05995	MC1_RS10600	MC1_RS10235
1118061	1119810	+	2	MC1_RS06005	MC1_RS06010
1119974	1121553	+	2	MC1_RS06015	MC1_RS06020
1121835	1125008	+	3	MC1_RS06025	MC1_RS06030	MC1_RS06035
1127664	1129546	-	2	MC1_RS06055	MC1_RS06060
1132212	1133376	-	2	MC1_RS06085	MC1_RS06090
1139230	1139807	+	2	MC1_RS06120	MC1_RS06125
1148384	1154764	+	5	MC1_RS06150	MC1_RS06155	MC1_RS06160	MC1_RS10475	MC1_RS06165
1154900	1159298	+	2	MC1_RS06170	MC1_RS06175
1159342	1161805	+	2	MC1_RS06180	MC1_RS06185
1161905	1165500	+	4	MC1_RS09915	MC1_RS06200	MC1_RS06205	MC1_RS06210
1170416	1172790	-	2	MC1_RS06235	MC1_RS06240
1175780	1177597	-	2	MC1_RS06250	MC1_RS06255
1183964	1184548	+	2	MC1_RS06290	MC1_RS06295
1185504	1189217	-	2	MC1_RS06310	MC1_RS06315
1190467	1191233	-	3	MC1_RS09930	MC1_RS09935	MC1_RS09940
1191541	1194063	-	3	MC1_RS06335	MC1_RS06340	MC1_RS06345
1195283	1195838	-	2	MC1_RS09945	MC1_RS08830
1196507	1197302	-	2	MC1_RS06375	MC1_RS06380
1197427	1201124	-	6	MC1_RS06385	MC1_RS06390	MC1_RS06395	MC1_RS09950	MC1_RS06410	MC1_RS09955
1202243	1203117	+	2	MC1_RS06435	MC1_RS06440
1222114	1224088	+	4	MC1_RS06500	MC1_RS06505	MC1_RS06510	MC1_RS06515
1226439	1228893	-	4	MC1_RS06530	MC1_RS06535	MC1_RS06540	MC1_RS06545
1236174	1237474	+	2	MC1_RS06590	MC1_RS06595
1251134	1254063	+	5	MC1_RS08350	MC1_RS06680	MC1_RS06685	MC1_RS06690	MC1_RS06695
1254029	1258502	-	5	MC1_RS06700	MC1_RS06705	MC1_RS06710	MC1_RS06715	MC1_RS06720
1258589	1260446	-	2	MC1_RS06725	MC1_RS06730
1260685	1262280	-	2	MC1_RS06735	MC1_RS06740
1266861	1272049	-	4	MC1_RS06755	MC1_RS06760	MC1_RS06765	MC1_RS06770
1272957	1274476	-	2	MC1_RS06780	MC1_RS06785
1275420	1277292	+	2	MC1_RS06795	MC1_RS06800
1278157	1279451	-	3	MC1_RS06805	MC1_RS06810	MC1_RS09960
1280491	1281981	-	2	MC1_RS06830	MC1_RS06835
1285121	1286896	-	2	MC1_RS06870	MC1_RS08360
1287957	1288422	-	2	MC1_RS10615	MC1_RS09370
1288553	1288902	-	2	MC1_RS09375	MC1_RS09380
1289016	1289896	+	2	MC1_RS10260	MC1_RS10265
1289984	1291865	-	3	MC1_RS06915	MC1_RS06920	MC1_RS06925
1292361	1292883	-	2	MC1_RS06935	MC1_RS06940
1293105	1295086	-	2	MC1_RS06945	MC1_RS08375
1297131	1299228	+	2	MC1_RS06960	MC1_RS06965
