# Supplementary material for: Hybrid capture RNA-seq defines temporal gene expression in Rickettsia
Source: mSphere. 2026 Apr 30;11(5):e00901-25. doi: 10.1128/msphere.00901-25 (PMC13203960; doi:10.1128/msphere.00901-25)
Supplement: Table S8 — Correlation, asRNA:mRNA ratio, and associated GO terms for all 629 genes with associated putative asRNA transcripts. [file msphere.00901-25-s0009.xlsx]

## Sheet: Sheet1
Table S8: Correlation, asRNA:mRNA ratio, and associated GO terms for all 629 genes with associated putative asRNA transcripts.
Description:
639 genes associated with asRNA as determined by conditions described in the text. Correlation value is Pearson correlation coefficient (PCC) between asRNA and mRNA levels over time. pAdjusted value is asymptotic student p value of PCC with BH correction. Genes colored red show negative PCC between asRNA and mRNA while blue genes show positive PCC.
GeneRatio = number of genes with GO term/all genes with annotated function in cluster. BgRatio = number of genes with GO term /all genes with annotated function in genome. RichFactor = genes with GO term in cluster/genes with GO term in genome. FoldEnrichment = GeneRatio/BgRatio

## Sheet: Putative asRNA
Genes associated with asRNA transcripts
639 genes associated with asRNA as determined by conditions described in the text. Correlation value is Pearson correlation coefficient (PCC) between asRNA and mRNA levels over time. pAdjusted value is asymptotic student p value of PCC with BH correction. Genes colored red show negative PCC between asRNA and mRNA while blue genes show positive PCC.
gene	Gene Name	asRNA mRNA Correlation	pAdjusted Correlation	asRNA:mRNA Ratio 1hpi	asRNA:mRNA ratio 24hpi	GO ID	GO terms
MC1_RS00180	methyltransferase regulatory domain-containingprotein	-0.865706	6.55085e-16	0.483661	0.0578069	GO:0008168	methyltransferase activity
MC1_RS00020	pyruvate, water dikinase regulatory protein	-0.822548	3.38022e-13	0.551294	0.0466474	GO:0005524,GO:0016772	ATP binding,transferase activity, transferring phosphorus-containing groups
MC1_RS03320	ribonucleoside-diphosphate reductase subunitalpha	-0.813327	1.00592e-12	0.104815	0.00155277	GO:0006260,GO:0016491,GO:0005524	DNA replication,oxidoreductase activity,ATP binding
MC1_RS06185	methyltransferase regulatory domain-containingprotein	-0.798467	5.22012e-12	0.157309	0.00371157	GO:0008168	methyltransferase activity
MC1_RS06160	serine--tRNA ligase	-0.791688	1.03795e-11	0.0751679	0.00218392	GO:0000166,GO:0004812,GO:0005524,GO:0006412,GO:0008033	nucleotide binding,aminoacyl-tRNA ligase activity,ATP binding,translation,tRNA processing
MC1_RS00910	elongation factor G	-0.791378	1.05765e-11	0.044869	0.00110262	GO:0005525,GO:0003924,GO:0006412	GTP binding ,GTPase activity,translation
MC1_RS01455	cell division protein ZapE	-0.753183	4.00572e-10	2.13696	0.476212	GO:0005524,GO:0016887	ATP binding,ATP hydrolysis activity
MC1_RS03335	ribonucleotide-diphosphate reductase subunitbeta	-0.742157	1.01069e-09	0.124803	0.0139998	GO:0016491,GO:0009117	oxidoreductase activity,nucleotide metabolic process
MC1_RS03340	pentapeptide repeat-containing protein	-0.723265	4.40772e-09	0.106588	0.0152685	hypothetical
MC1_RS02190	HlyD family type I secretion periplasmic adaptorsubunit	-0.712372	9.97888e-09	0.455983	0.0180612	GO:0009306,GO:0015031,GO:0015562	protein secretion,protein transport,efflux transmembrane transporter activity
MC1_RS06105	DNA polymerase I	-0.701557	2.15345e-08	0.655324	0.0479757	GO:0003887,GO:0006260,GO:0003677,GO:0003824,GO:0003676	DNA-directed DNA polymerase activity,DNA replication,DNA binding,catalytic activity,nucleic acid binding
MC1_RS01200	2-oxoglutarate dehydrogenase E1 component	-0.689273	4.97986e-08	0.0953651	0.00278856	GO:0016491,GO:0006099,GO:0036094	oxidoreductase activity,tricarboxylic acid cycle,small molecule binding
MC1_RS03545	class I SAM-dependent methyltransferase	-0.670538	1.64322e-07	0.140747	0.00306406	GO:0008168	methyltransferase activity
MC1_RS01195	2-oxoglutarate dehydrogenase complexdihydrolipoyllysine-residue succinyltransferase	-0.666564	2.06636e-07	0.118059	0.00168227	GO:0016746,GO:0006099,GO:0016491	acyltransferase activity,tricarboxylic acid cycle,oxidoreductase activity
MC1_RS00170	DsbA family protein	-0.665207	2.23325e-07	0.173634	0.00404329	GO:0016491	oxidoreductase activity
MC1_RS03455	pyruvate, phosphate dikinase	-0.654101	4.30573e-07	0.0876444	0.00371692	GO:0044281,GO:0016772,GO:0016310,GO:0005524,GO:0016301,GO:0003824	small molecule metabolic process,transferase activity, transferring phosphorus-containing groups,phosphorylation,ATP binding,kinase activity,catalytic activity
MC1_RS05390	valine--tRNA ligase	-0.636151	1.15006e-06	0.122072	0.00693476	GO:0000166,GO:0004812,GO:0005524,GO:0006412,GO:0140101,GO:0008033	nucleotide binding,aminoacyl-tRNA ligase activity,ATP binding,translation,catalytic activity, acting on a tRNA,tRNA processing
MC1_RS01210	DNA repair protein RecN	-0.636071	1.15006e-06	0.0702648	0.00461017	GO:0005524,GO:0006281,GO:0006310	ATP binding,DNA repair,DNA recombination
MC1_RS00030	ABC transporter ATP-binding protein	-0.632767	1.37633e-06	0.118746	0.0123299	GO:0005524,GO:0055085,GO:0016887	ATP binding,transmembrane transport,ATP hydrolysis activity
MC1_RS01190	6-pyruvoyl trahydropterin synthase familyprotein	-0.610559	4.29171e-06	0.129462	0.00172648	GO:0016829,GO:0046872	lyase activity,metal ion binding
MC1_RS06645	GTPase ObgE	-0.609158	4.58346e-06	0.526123	0.218274	GO:0046872,GO:0003924,GO:0005525,GO:0043022	metal ion binding,GTPase activity,GTP binding ,ribosome binding
MC1_RS03265	NAD(P)/FAD-dependent oxidoreductase	-0.600595	6.95345e-06	0.0713576	0.00874233	pseudogene
MC1_RS09320	hypothetical protein	-0.595668	8.77283e-06	6.18442	46.5727	hypothetical
MC1_RS06010	3-oxoacyl-ACP reductase FabG	-0.576485	2.1021e-05	0.10317	0.00298942	GO:0016491,GO:0006633,GO:0051287	oxidoreductase activity,fatty acid biosynthetic process ,NAD binding
MC1_RS00355	50S ribosomal protein L9	-0.569422	2.88893e-05	0.0231479	0.000452772	GO:0003735,GO:0006412	structural constituent of ribosome,translation
MC1_RS09615	hypothetical protein	-0.567457	3.1373e-05	1.13984	4.22724	hypothetical
MC1_RS05280	ribosome biogenesis GTPase Der	-0.566042	3.32232e-05	0.284339	0.0174753	GO:0005525,GO:0043022	GTP binding ,ribosome binding
MC1_RS00225	DUF5394 family protein	-0.555553	5.0848e-05	0.227605	0.0133059	hypothetical
MC1_RS10455	palindromic element RPE1 domain-containingprotein	-0.55261	5.66972e-05	1.37897	0.0529787	pseudogene
MC1_RS05180	class II fumarate hydratase	-0.550191	6.21358e-05	0.303214	0.00983153	GO:0016829,GO:0044281,GO:0006099,GO:0003824	lyase activity,small molecule metabolic process,tricarboxylic acid cycle,catalytic activity
MC1_RS06165	VirB4 family type IV secretion/conjugal transferATPase	-0.543357	8.05093e-05	0.274704	0.0192035	GO:0005524,GO:0044097	ATP binding,secretion by the type IV secretion system
MC1_RS05835	lipoyl synthase	-0.540607	8.87187e-05	0.226676	0.0104484	GO:0003824,GO:0051536,GO:0006629	catalytic activity,iron sulfur cluster binding,lipid metabolic process
MC1_RS02440	AsmA-like C-terminal region-containing protein	-0.539851	9.10168e-05	0.182528	0.0121419	GO:0006869,GO:0043163	lipid transport,cell envelope organization
MC1_RS06180	outer membrane protein	-0.53582	0.000106778	0.305349	0.00452606	GO:0006629	lipid metabolic process
MC1_RS06435	translation initiation factor IF-1	-0.53492	0.000109781	0.156356	0.00156446	GO:0003723,GO:0006412	RNA binding,translation
MC1_RS09610	ankyrin repeat domain-containing protein	-0.534621	0.000110253	0.73002	0.164277	GO:0005515	protein binding
MC1_RS02080	FAD-dependent thymidylate synthase	-0.532068	0.000121571	0.106298	0.00296115	GO:0009117,GO:0050660,GO:0008168	nucleotide metabolic process,flavin adenine dinucleotide binding,methyltransferase activity
MC1_RS00850	mitochondrial fission ELM1 family protein	-0.528922	0.00013715	0.357785	0.00890432	hypothetical
MC1_RS04670	chromosomal replication initiator protein DnaA	-0.528047	0.000141239	0.373264	0.0747948	GO:0003677,GO:0005524,GO:0006260	DNA binding,ATP binding,DNA replication
MC1_RS06945	DNA mismatch repair endonuclease MutL	-0.519675	0.00018998	0.0879794	0.00478408	GO:0006281,GO:0016887,GO:0140612,GO:0005524,GO:0030983	DNA repair,ATP hydrolysis activity,DNA damage sensor activity,ATP binding,mismatched DNA binding
MC1_RS00415	carbonic anhydrase	-0.516883	0.000209371	0.371669	0.0757498	GO:0016829,GO:0046872	lyase activity,metal ion binding
MC1_RS03850	AmpG family muropeptide MFS transporter	-0.508717	0.00027809	0.256695	0.287604	GO:0055085	transmembrane transport
MC1_RS02465	NADH-quinone oxidoreductase subunit NuoE	-0.507376	0.000290901	0.514589	0.0168094	GO:0016491	oxidoreductase activity
MC1_RS05970	NAD-glutamate dehydrogenase	-0.50311	0.000335589	0.123659	0.0105701	GO:0016491,GO:0044281	oxidoreductase activity,small molecule metabolic process
MC1_RS01130	signal recognition particle protein	-0.500887	0.000362276	0.215947	0.00909312	GO:0003924,GO:0005525,GO:0006614,GO:0048500,GO:0019843	GTPase activity,GTP binding ,SRP-dependent cotranslational protein targeting to membrane,signal recognition particle,rRNA binding
MC1_RS06750	alanine--tRNA ligase	-0.493288	0.000469569	0.255376	0.0482757	GO:0003676,GO:0004812,GO:0005524,GO:0006412,GO:0000166,GO:0008033	nucleic acid binding,aminoacyl-tRNA ligase activity,ATP binding,translation,nucleotide binding,tRNA processing
MC1_RS06705	glycine--tRNA ligase subunit beta	-0.492799	0.000471036	0.097173	0.00804847	GO:0000166,GO:0004812,GO:0005524,GO:0006412,GO:0008033	nucleotide binding,aminoacyl-tRNA ligase activity,ATP binding,translation,tRNA processing
MC1_RS04340	sigma-54-dependent transcriptional regulator	-0.492078	0.000480955	0.0642487	0.00347356	GO:0000160,GO:0005524,GO:0006351,GO:0008134,GO:0003677	phosphorelay signal transduction system,ATP binding,DNA-templated transcription,transcription factor binding,DNA binding
MC1_RS01205	carboxypeptidase M32	-0.483194	0.000635461	0.049971	0.00170345	GO:0008233,GO:0006508	peptidase activity,proteolysis
MC1_RS06665	uracil-DNA glycosylase	-0.481776	0.000664278	0.526905	0.107561	GO:0019104	DNA N-glycosylase activity
MC1_RS03970	dihydrolipoyl dehydrogenase	-0.475643	0.000815125	0.0517042	0.00250754	GO:0016491,GO:0050660	oxidoreductase activity,flavin adenine dinucleotide binding
MC1_RS00985	T4SS effector phosphatidylinositol 3-KinaseRisK1	-0.471349	0.000932978	0.0729624	0.00321641	GO:0052048	interaction with host via secreted substance
MC1_RS00480	energy-dependent translational throttle proteinEttA	-0.470579	0.000952885	0.11863	0.00634973	GO:0045900,GO:0005524,GO:0016887	negative regulation of translational elongation,ATP binding,ATP hydrolysis activity
MC1_RS01665	DUF2610 domain-containing protein	-0.46771	0.0010432	0.115978	0.00452847	hypothetical
MC1_RS06135	DNA polymerase III subunit alpha	-0.467015	0.00106256	0.18472	0.00741035	GO:0003824,GO:0006260,GO:0004518	catalytic activity,DNA replication,nuclease activity
MC1_RS06005	recombinase RecA	-0.465568	0.00110439	0.143175	0.00263179	GO:0003697,GO:0005524,GO:0006281,GO:0003677,GO:0006259,GO:0008094,GO:0140612	single-stranded DNA binding,ATP binding,DNA repair,DNA binding,DNA metabolic process,ATP-dependent activity, acting on DNA,DNA damage sensor activity
MC1_RS01560	hypothetical protein	-0.461853	0.00122475	0.127928	0.00376988	hypothetical
MC1_RS06265	F0F1 ATP synthase subunit alpha	-0.454187	0.00153872	0.0877453	0.00196231	GO:0015986,GO:0005524,GO:0009117,GO:0015078,GO:0000166	proton motive force-driven ATP synthesis,ATP binding,nucleotide metabolic process,proton transmembrane transporter activity,nucleotide binding
MC1_RS00145	F0F1 ATP synthase subunit B	-0.453836	0.00154923	0.210192	0.0120065	GO:0015078,GO:0015986	proton transmembrane transporter activity,proton motive force-driven ATP synthesis
MC1_RS03960	hypothetical protein	-0.443911	0.00206187	2.84387	4.55582	hypothetical
MC1_RS01800	OmpH family outer membrane protein	-0.443845	0.00206187	0.283715	0.00911355	GO:0051082	unfolded protein binding
MC1_RS05260	exodeoxyribonuclease VII large subunit	-0.441611	0.00218936	0.263699	0.0143694	GO:0003676,GO:0006259,GO:0004518	nucleic acid binding,DNA metabolic process,nuclease activity
MC1_RS00535	porin	-0.439642	0.00231474	0.0794948	0.00304062	GO:0055085	transmembrane transport
MC1_RS10550	hypothetical protein	-0.43581	0.00257495	0.116977	0.0141637	hypothetical
MC1_RS03895	tryptophan--tRNA ligase	-0.432906	0.00278684	0.248655	0.0234102	GO:0000166,GO:0004812,GO:0005524,GO:0006412,GO:0008033	nucleotide binding,aminoacyl-tRNA ligase activity,ATP binding,translation,tRNA processing
MC1_RS04180	tRNA(adenosine(37)-N6)-threonylcarbamoyltransferase complexdimerization subunit type 1 TsaB	-0.432053	0.00284669	1.62448	0.9407	GO:0008033	tRNA processing
MC1_RS03955	ribonuclease D	-0.426839	0.00327798	0.423384	0.0482134	GO:0003676,GO:0006139,GO:0004518,GO:0000166,GO:0008152	nucleic acid binding,nucleobase-containing compound metabolic process,nuclease activity,nucleotide binding,metabolic process
MC1_RS07550	disulfide bond formation protein B	-0.426467	0.00330056	0.608078	0.056128	GO:0006457,GO:0016491	protein folding,oxidoreductase activity
MC1_RS02835	hypothetical protein	-0.423932	0.00353813	1.43588	35.3506	hypothetical
MC1_RS03435	peptide deformylase	-0.422482	0.00367454	0.589654	0.00966515	GO:0042586	peptide deformylase activity
MC1_RS03365	phosphomannomutase/phosphoglucomutase	-0.418171	0.00413977	0.145792	0.00436124	GO:0005975,GO:0016772,GO:0008152,GO:0046872	carbohydrate metabolic process,transferase activity, transferring phosphorus-containing groups,metabolic process,metal ion binding
MC1_RS03485	superoxide dismutase	-0.417813	0.00416572	0.102979	0.0076568	GO:0004784,GO:0006801,GO:0046872	superoxide dismutase activity,superoxide metabolic process,metal ion binding
MC1_RS09700	type II toxin-antitoxin system RelB/DinJ familyantitoxin	-0.417009	0.0042297	0.153744	0.142339	GO:0003677,GO:0110001	DNA binding,toxin-antitoxin complex
MC1_RS06630	5-aminolevulinate synthase	-0.416314	0.00429155	0.137438	0.00693342	GO:0016740,GO:0003824,GO:0016746,GO:0030170,GO:0033014,GO:0009058	transferase activity,catalytic activity,acyltransferase activity,pyridoxal phosphate binding,tetrapyrrole biosynthetic process,biosynthetic process
MC1_RS02350	UDP-glucose 4-epimerase	-0.413156	0.00465806	0.123915	0.00198228	GO:0016853,GO:0006629	isomerase activity,lipid metabolic process
MC1_RS02370	glycosyltransferase family 2 protein	-0.41027	0.00502834	0.582318	0.149812	GO:0016757	glycosyltransferase activity
MC1_RS02390	glycosyltransferase family 4 protein	-0.403813	0.00590994	0.281143	0.0315704	GO:0016757	glycosyltransferase activity
MC1_RS04850	isoleucine--tRNA ligase	-0.400252	0.00634259	0.146882	0.00519901	GO:0004812,GO:0006412,GO:0000166,GO:0005524,GO:0000049,GO:0140101,GO:0008033	aminoacyl-tRNA ligase activity,translation,nucleotide binding,ATP binding,tRNA binding,catalytic activity, acting on a tRNA,tRNA processing
MC1_RS01965	Na+/H+ antiporter subunit C	-0.399931	0.00637432	2.84045	0.306568	GO:0030001,GO:0015078	metal ion transport,proton transmembrane transporter activity
MC1_RS00085	tRNA(adenosine(37)-N6)-threonylcarbamoyltransferase complexATPase subunit type 1 TsaE	-0.39889	0.00653069	2.08874	0.270633	GO:0008033	tRNA processing
MC1_RS00490	3-deoxy-8-phosphooctulonate synthase	-0.397831	0.00669391	0.345025	0.0927257	GO:0016740,GO:0009058	transferase activity,biosynthetic process
MC1_RS01005	ABC transporter substrate-binding protein	-0.397176	0.00678715	0.121401	0.00959117	GO:0055085,GO:0000270,GO:0006810	transmembrane transport,peptidoglycan metabolic process,transport
MC1_RS02680	CTP synthase	-0.391821	0.00776203	0.186551	0.0101081	GO:0016874,GO:0009117	ligase activity,nucleotide metabolic process
MC1_RS06965	oxygen-dependent coproporphyrinogen oxidase	-0.389107	0.00830151	0.588738	0.401524	GO:0016491,GO:0006779	oxidoreductase activity,porphyrin-containing compound biosynthetic process
MC1_RS00570	OmpW family outer membrane protein	-0.386925	0.00875272	0.26377	0.00613727	GO:0019867,GO:0055085	outer membrane ,transmembrane transport
MC1_RS06560	metal ABC transporter ATP-binding protein	-0.385297	0.00906277	0.542078	0.0252673	GO:0005524,GO:0016887,GO:0055085	ATP binding,ATP hydrolysis activity,transmembrane transport
MC1_RS00380	succinate dehydrogenase iron-sulfur subunit	-0.375442	0.0113085	0.223074	0.00339615	GO:0051536,GO:0009055,GO:0006099,GO:0016491	iron sulfur cluster binding,electron transfer activity,tricarboxylic acid cycle,oxidoreductase activity
MC1_RS05840	serine hydroxymethyltransferase	-0.374162	0.0116343	0.138693	0.00810066	GO:0008168,GO:0008652,GO:0030170,GO:0044281,GO:0003824	methyltransferase activity,amino acid biosynthetic process,pyridoxal phosphate binding,small molecule metabolic process,catalytic activity
MC1_RS01935	prolyl oligopeptidase family serine peptidase	-0.373012	0.0119297	0.199292	0.00652523	GO:0006508,GO:0008233	proteolysis,peptidase activity
MC1_RS06505	JAB domain-containing protein	-0.361635	0.015465	0.399012	0.0212502	GO:0046872	metal ion binding
MC1_RS02000	P-type DNA transfer ATPase VirB11	-0.360049	0.0160069	0.120174	0.00930647	GO:0044097	secretion by the type IV secretion system
MC1_RS02060	DNA mismatch repair protein MutS	-0.35946	0.0161246	0.21835	0.0244108	GO:0005524,GO:0006281,GO:0030983,GO:0140612	ATP binding,DNA repair,mismatched DNA binding,DNA damage sensor activity
MC1_RS04855	hypothetical protein	-0.358323	0.0164552	0.417731	0.00902423	hypothetical
MC1_RS00005	protoporphyrinogen oxidase HemJ	-0.357685	0.0166255	0.405742	0.102684	GO:0046872	metal ion binding
MC1_RS00190	DNA replication/repair protein RecF	-0.357608	0.0166255	0.309486	0.0179422	GO:0003697,GO:0005524,GO:0006281	single-stranded DNA binding,ATP binding,DNA repair
MC1_RS02410	heme o synthase	-0.353427	0.0181581	2.65412	21.8341	GO:0033014,GO:0016740	tetrapyrrole biosynthetic process,transferase activity
MC1_RS00790	tRNA (guanosine(37)-N1)-methyltransferase TrmD	-0.347793	0.0203496	0.054491	0.00277546	GO:0008033	tRNA processing
MC1_RS02200	aspartate-semialdehyde dehydrogenase	-0.347577	0.0203853	0.305647	0.016441	GO:0008652,GO:0016491,GO:0051259,GO:0051287,GO:0009089,GO:0050661	amino acid biosynthetic process,oxidoreductase activity,protein complex oligomerization,NAD binding,lysine biosynthetic process via diaminopimelate,NADP binding
MC1_RS04220	TlyA family RNA methyltransferase	-0.347349	0.0204269	0.288568	0.035382	GO:0003723,GO:0008168	RNA binding,methyltransferase activity
MC1_RS01010	Asp-tRNA(Asn)/Glu-tRNA(Gln) amidotransferasesubunit GatB	-0.342238	0.0227913	0.15242	0.00314723	GO:0016874,GO:0003824,GO:0008033	ligase activity,catalytic activity,tRNA processing
MC1_RS02600	NADP-dependent malic enzyme	-0.335616	0.0263277	0.12655	0.00391825	GO:0051287,GO:0016491,GO:0044281,GO:0046872,GO:0016746	NAD binding,oxidoreductase activity,small molecule metabolic process,metal ion binding,acyltransferase activity
MC1_RS04250	hypothetical protein	-0.330636	0.0289913	2.4777	1.13974	pseudogene
MC1_RS02660	malate dehydrogenase	-0.328083	0.0304462	0.0957903	0.0130682	GO:0016491,GO:0003824,GO:0044281	oxidoreductase activity,catalytic activity,small molecule metabolic process
MC1_RS00645	pyridoxal phosphate-dependent aminotransferase	-0.325315	0.0321081	0.127357	0.00416906	GO:0009058,GO:0030170,GO:0003824	biosynthetic process,pyridoxal phosphate binding,catalytic activity
MC1_RS03805	APC family permease	-0.320956	0.0350002	0.231839	0.145424	GO:0055085	transmembrane transport
MC1_RS02425	hypothetical protein	-0.317773	0.0372983	3.19469	13.7424	GO:0005515	protein binding
MC1_RS00980	aspartate--tRNA ligase	-0.311642	0.0419042	0.237535	0.0394932	GO:0004812,GO:0005524,GO:0016874,GO:0000166,GO:0006412,GO:0003676,GO:0008033	aminoacyl-tRNA ligase activity,ATP binding,ligase activity,nucleotide binding,translation,nucleic acid binding,tRNA processing
MC1_RS00140	hypothetical protein	-0.310335	0.0428194	1.52226	9.47968	hypothetical
MC1_RS01710	D-alanine--D-alanine ligase	-0.309079	0.0436007	0.166518	0.0176132	GO:0005524,GO:0016874,GO:0046872	ATP binding,ligase activity,metal ion binding
MC1_RS06775	transcription elongation factor GreA	-0.307194	0.0449577	0.0383332	0.00885986	GO:0003677,GO:0006351,GO:0005515	DNA binding,DNA-templated transcription,protein binding
MC1_RS05505	ABC transporter ATP-binding protein	-0.306486	0.0454682	0.560241	0.0364559	GO:0005524,GO:0016887,GO:0055085	ATP binding,ATP hydrolysis activity,transmembrane transport
MC1_RS01025	ribosome recycling factor	-0.305571	0.046175	0.100626	0.00217186	GO:0006412,GO:0043022	translation,ribosome binding
MC1_RS04910	glutamate--tRNA ligase	-0.304002	0.0475076	0.246624	0.00945722	GO:0000166,GO:0004812,GO:0005524,GO:0006412,GO:0046872,GO:0000049,GO:0008033	nucleotide binding,aminoacyl-tRNA ligase activity,ATP binding,translation,metal ion binding,tRNA binding,tRNA processing
MC1_RS02325	phosphoethanolamine transferase	-0.299014	0.051678	0.801395	0.144754	GO:0016772,GO:0016787	transferase activity, transferring phosphorus-containing groups,hydrolase activity
MC1_RS01700	UDP-N-acetylmuramate--L-alanine ligase	-0.296671	0.0536366	0.163848	0.00803578	GO:0009058,GO:0016881,GO:0005524,GO:0016874	biosynthetic process,acid-amino acid ligase activity,ATP binding,ligase activity
MC1_RS01745	MFS transporter	-0.294287	0.0558569	1.12579	2.74015	GO:0055085	transmembrane transport
MC1_RS02355	non-hydrolyzing UDP-N-acetylglucosamine2-epimerase	-0.29052	0.0595417	0.15776	0.0152344	GO:0016853	isomerase activity
MC1_RS06500	UPF0758 domain-containing protein	-0.285203	0.0651137	0.405364	0.012387	hypothetical
MC1_RS08670	Bcr/CflA family efflux MFS transporter	-0.284314	0.0660241	1.40576	5.17612	pseudogene
MC1_RS02455	hypothetical protein	-0.283847	0.0664186	0.0346242	0.00853694	pseudogene
MC1_RS04570	SCO family protein	-0.282514	0.0677147	0.0494196	0.00622677	GO:0016531	metallochaperone activity
MC1_RS04585	murein biosynthesis integral membrane proteinMurJ	-0.281183	0.069218	0.432906	0.0235125	GO:0071555,GO:0006869,GO:0000270	cell wall organization,lipid transport,peptidoglycan metabolic process
MC1_RS03145	ribonuclease J	-0.280667	0.0696913	0.151695	0.00644736	GO:0003723,GO:0046872	RNA binding,metal ion binding
MC1_RS09935	hypothetical protein	-0.278495	0.0723399	0.10882	0.00342443	hypothetical
MC1_RS05560	HU family DNA-binding protein	-0.267772	0.0859043	0.295246	0.0098742	GO:0003677,GO:0030527	DNA binding,structural constituent of chromatin
MC1_RS06205	NADH-quinone oxidoreductase subunit NuoK	-0.266727	0.0868118	0.231923	0.00973809	GO:0016491,GO:0015986	oxidoreductase activity,proton motive force-driven ATP synthesis
MC1_RS00055	acyl-ACP--UDP-N-acetylglucosamineO-acyltransferase	-0.264595	0.0889513	0.126776	0.0141353	GO:0016740,GO:0006629,GO:0016746	transferase activity,lipid metabolic process ,acyltransferase activity
MC1_RS05850	Grx4 family monothiol glutaredoxin	-0.263673	0.0899287	0.266159	0.00514337	GO:0016491	oxidoreductase activity
MC1_RS03090	S9 family peptidase	-0.262471	0.0915974	0.179383	0.0057898	GO:0008233,GO:0006508	peptidase activity,proteolysis
MC1_RS06025	ABC-F family ATP-binding cassettedomain-containing protein	-0.261408	0.093064	0.472111	0.0129018	GO:0003677,GO:0005524,GO:0016887,GO:0055085	DNA binding,ATP binding,ATP hydrolysis activity,transmembrane transport
MC1_RS05510	Ulp1 family isopeptidase	-0.258896	0.0966933	0.208913	0.00545812	GO:0006508,GO:0008233	proteolysis,peptidase activity
MC1_RS03905	hypothetical protein	-0.2565	0.100231	2.30718	3.70038	hypothetical
MC1_RS06800	YbaB/EbfC family nucleoid-associated protein	-0.255366	0.101926	0.215147	0.00564716	GO:0003677	DNA binding
MC1_RS02675	nucleotide exchange transporter Tlc2	-0.25425	0.103348	1.71981	0.295839	GO:0005471,GO:0006862	ATP:ADP antiporter activity ,nucleotide transport
MC1_RS02050	DUF2608 domain-containing protein	-0.253659	0.104121	0.15474	0.0114808	hypothetical
MC1_RS04500	UDP-N-acetylglucosamine1-carboxyvinyltransferase	-0.252797	0.105381	0.161443	0.0031256	GO:0016740,GO:1901135,GO:0003824	transferase activity,carbohydrate derivative metabolic process,catalytic activity
MC1_RS03155	AEC family transporter	-0.252576	0.105506	0.206881	0.103344	GO:0055085	transmembrane transport
MC1_RS06480	autotransporter outer membrane beta-barreldomain-containing protein	-0.246342	0.116771	0.015609	0.00120419	GO:0019867	outer membrane
MC1_RS04875	acetyl-CoA carboxylase biotin carboxylasesubunit	-0.246112	0.11692	0.141352	0.00825338	GO:0005524,GO:0046872,GO:0016874	ATP binding,metal ion binding,ligase activity
MC1_RS00555	NADPH-dependent 7-cyano-7-deazaguanine reductaseQueF	-0.244153	0.119843	0.469285	0.183874	GO:0009058,GO:0016491	biosynthetic process,oxidoreductase activity
MC1_RS01485	DUF2671 domain-containing protein	-0.243149	0.121524	0.0738607	0.00723781	hypothetical
MC1_RS00515	arginine--tRNA ligase	-0.241287	0.124641	0.0584911	0.00413641	GO:0000166,GO:0004812,GO:0005524,GO:0006412,GO:0008033	nucleotide binding,aminoacyl-tRNA ligase activity,ATP binding,translation,tRNA processing
MC1_RS00575	DMT family transporter	-0.239546	0.127883	0.427017	0.0202881	GO:0055085,GO:0015562	transmembrane transport,efflux transmembrane transporter activity
MC1_RS03005	leucine--tRNA ligase	-0.238511	0.129394	0.156629	0.0110967	GO:0000166,GO:0004812,GO:0005524,GO:0006412,GO:0140101,GO:0008033	nucleotide binding,aminoacyl-tRNA ligase activity,ATP binding,translation,catalytic activity, acting on a tRNA,tRNA processing
MC1_RS00175	CarD family transcriptional regulator	-0.236081	0.133605	0.191998	0.188864	GO:0006351	DNA-templated transcription
MC1_RS03410	Sca4 family spreading effector	-0.231834	0.142125	0.0447093	0.00565429	GO:0052048	interaction with host via secreted substance
MC1_RS02315	SPFH domain-containing protein	-0.231413	0.142721	0.162789	0.0072945	GO:0005515	protein binding
MC1_RS06545	cation diffusion facilitator family transporter	-0.226602	0.152697	0.331943	0.0276222	GO:0030001,GO:0055085	metal ion transport,transmembrane transport
MC1_RS02765	septal ring lytic transglycosylase RlpA familyprotein	-0.224492	0.15735	0.132943	0.0248771	GO:0016829,GO:0042834,GO:0071555	lyase activity,peptidoglycan binding,cell wall organization
MC1_RS06235	NADH-quinone oxidoreductase subunit NuoG	-0.22286	0.160687	0.1146	0.00603493	GO:0016491,GO:0051536,GO:0008137,GO:0015986	oxidoreductase activity,iron sulfur cluster binding,NADH dehydrogenase (ubiquinone) activity,proton motive force-driven ATP synthesis
MC1_RS02430	AsmA family protein	-0.221183	0.164297	0.396896	0.011123	GO:0043163,GO:0006869	cell envelope organization,lipid transport
MC1_RS02990	DNA polymerase III subunit beta	-0.220395	0.165869	0.170298	0.0120454	GO:0003677,GO:0006260,GO:0003887,GO:0004518	DNA binding,DNA replication,DNA-directed DNA polymerase activity,nuclease activity
MC1_RS01255	DNA polymerase III subunit delta	-0.217569	0.171782	0.708821	0.0182276	GO:0003677,GO:0006260	DNA binding,DNA replication
MC1_RS05170	23S rRNA(guanosine(2251)-2'-O)-methyltransferase RlmB	-0.216382	0.173675	0.680504	0.156918	GO:0003723,GO:0006396,GO:0009451,GO:0008168	RNA binding,RNA processing,RNA modification,methyltransferase activity
MC1_RS02780	FTR1 family protein	-0.21371	0.179423	0.58164	0.155947	GO:0030001	metal ion transport
MC1_RS01805	NADP-dependent isocitrate dehydrogenase	-0.213433	0.179739	0.185048	0.00618481	GO:0016491,GO:0044281,GO:0006099,GO:0046872,GO:0051287	oxidoreductase activity,small molecule metabolic process,tricarboxylic acid cycle,metal ion binding,NAD binding
MC1_RS01680	HlyD family secretion protein	-0.212212	0.182147	0.17085	0.00516697	GO:0055085,GO:0015562	transmembrane transport,efflux transmembrane transporter activity
MC1_RS03150	NAD(P)H-dependent glycerol-3-phosphatedehydrogenase	-0.209724	0.187583	0.156842	0.0055324	GO:0016491,GO:1901135,GO:0051287,GO:0005975	oxidoreductase activity,carbohydrate derivative metabolic process,NAD binding,carbohydrate metabolic process
MC1_RS02775	septation protein A	-0.209198	0.188589	0.379917	0.0217139	hypothetical
MC1_RS01065	outer membrane protein assembly factor BamA	-0.203502	0.203727	0.0755512	0.00244012	GO:0019867,GO:0061024,GO:0032977	outer membrane ,membrane organization,membrane insertase activity
MC1_RS06625	molecular chaperone HtpG	-0.200223	0.212901	0.0651607	0.00237455	GO:0005524,GO:0006457,GO:0016887,GO:0051082	ATP binding,protein folding,ATP hydrolysis activity,unfolded protein binding
MC1_RS06220	heme ABC exporter ATP-binding protein CcmA	-0.199281	0.214757	0.196086	0.0750161	GO:0005524,GO:0017004,GO:0055085	ATP binding,cytochrome complex assembly,transmembrane transport
MC1_RS03260	bifunctional methylenetetrahydrofolatedehydrogenase/methenyltetrahydrofolate cyclohydrolaseFolD	-0.199113	0.214776	0.18086	0.109178	GO:0003824,GO:0016491	catalytic activity,oxidoreductase activity
MC1_RS03650	preprotein translocase subunit SecA	-0.197652	0.217723	0.182818	0.0328859	GO:0017038,GO:0005524,GO:0006605,GO:0006886,GO:0015031	protein import,ATP binding,protein targeting,intracellular protein transport ,protein transport
MC1_RS02185	MFS transporter	-0.192493	0.232207	0.455717	0.0657191	GO:0055085	transmembrane transport
MC1_RS06275	dihydrolipoyl dehydrogenase	-0.190821	0.2365	0.088867	0.00823387	GO:0016491,GO:0050660	oxidoreductase activity,flavin adenine dinucleotide binding
MC1_RS02810	dUTP diphosphatase	-0.190263	0.237769	0.278876	0.0156885	GO:0046872,GO:0016791,GO:0009117	metal ion binding,phosphatase activity,nucleotide metabolic process
MC1_RS05900	twin-arginine translocase TatA	-0.1877	0.244505	0.688977	7.27246	GO:0009306,GO:0015031	protein secretion,protein transport
MC1_RS03045	4-hydroxy-tetrahydrodipicolinate synthase	-0.183966	0.256415	0.351465	0.00789565	GO:0016829,GO:0009089	lyase activity,lysine biosynthetic process via diaminopimelate
MC1_RS09945	autotransporter outer membrane beta-barreldomain-containing protein	-0.183401	0.257771	3.70836	91.7506	hypothetical
MC1_RS10605	lytic transglycosylase domain-containingprotein	-0.182692	0.259625	6.10737	164.138	pseudogene
MC1_RS06585	excinuclease ABC subunit UvrA	-0.182399	0.26006	0.104457	0.00654217	GO:0003677,GO:0006281,GO:0016887,GO:0005524	DNA binding,DNA repair,ATP hydrolysis activity,ATP binding
MC1_RS02590	lysine--tRNA ligase	-0.181449	0.262751	0.152912	0.00780305	GO:0000166,GO:0004812,GO:0005524,GO:0006412,GO:0000049,GO:0008033	nucleotide binding,aminoacyl-tRNA ligase activity,ATP binding,translation,tRNA binding,tRNA processing
MC1_RS02715	proline--tRNA ligase	-0.177922	0.2726	0.157636	0.00485603	GO:0004812,GO:0005524,GO:0006412,GO:0000166,GO:0008033	aminoacyl-tRNA ligase activity,ATP binding,translation,nucleotide binding,tRNA processing
MC1_RS02855	cytochrome c oxidase subunit II	-0.177792	0.2726	0.35372	0.0159319	GO:0046872,GO:0022900,GO:0004129,GO:0016491	metal ion binding,electron transport chain,cytochrome-c oxidase activity,oxidoreductase activity
MC1_RS05665	DNA polymerase III subunit epsilon	-0.175767	0.279206	0.114114	0.00476554	GO:0003677,GO:0003887,GO:0006260,GO:0003676	DNA binding,DNA-directed DNA polymerase activity,DNA replication,nucleic acid binding
MC1_RS02175	hypothetical protein	-0.172826	0.289262	4.74068	16.2873	pseudogene
MC1_RS00655	MlaA family lipoprotein	-0.172384	0.290267	0.177018	0.0122956	GO:0006869	lipid transport
MC1_RS04880	acyl-CoA carboxylase subunit beta	-0.166882	0.309018	0.143028	0.00591106	GO:0016874	ligase activity
MC1_RS03470	biotin transporter BioY	-0.165377	0.313494	0.0890698	0.00836941	GO:0055085,GO:0006810	transmembrane transport,transport
MC1_RS06055	rod shape-determining protein MreC	-0.160206	0.332527	0.167842	0.0230466	GO:0000902	cell morphogenesis
MC1_RS03420	YihY/virulence factor BrkB family protein	-0.156639	0.346353	0.576124	0.128934	GO:0006869	lipid transport
MC1_RS06960	MFS transporter	-0.156051	0.348057	0.258256	0.026604	GO:0055085	transmembrane transport
MC1_RS04565	protein translocase subunit SecD	-0.155165	0.350269	0.123788	0.00224647	GO:0055085,GO:0006886,GO:0015562	transmembrane transport,intracellular protein transport ,efflux transmembrane transporter activity
MC1_RS10365	PD-(D/E)XK nuclease family transposase	-0.153455	0.355935	0.30013	0.0599634	GO:0004803	transposase activity
MC1_RS06725	epoxyqueuosine reductase QueH	-0.149648	0.369065	0.0592569	0.00447694	GO:0016491	oxidoreductase activity
MC1_RS02460	DNA-3-methyladenine glycosylase	-0.148618	0.371962	5.25241	14.3338	GO:0003824,GO:0003677,GO:0019104,GO:0006281	catalytic activity,DNA binding,DNA N-glycosylase activity,DNA repair
MC1_RS05875	entericidin A/B family lipoprotein	-0.145665	0.38166	3.78502	386.058	pseudogene
MC1_RS00680	ABC transporter ATP-binding protein	-0.14514	0.382397	0.324147	0.0162849	GO:0005524,GO:0016887	ATP binding,ATP hydrolysis activity
MC1_RS02295	type I DNA topoisomerase	-0.140144	0.402943	0.206177	0.00518637	GO:0003677,GO:0003916,GO:0006265,GO:0005694	DNA binding,DNA topoisomerase activity,DNA topological change,chromosome
MC1_RS05605	bifunctional (p)ppGppsynthetase/guanosine-3',5'-bis(diphosphate)3'-pyrophosphohydrolase	-0.139185	0.406452	1.10526	0.0259349	GO:0006950	response to stress
MC1_RS04505	DNA topoisomerase (ATP-hydrolyzing) subunit B	-0.137166	0.412324	0.0631107	0.00278274	GO:0003677,GO:0003916,GO:0005524,GO:0006265,GO:0005694	DNA binding,DNA topoisomerase activity,ATP binding,DNA topological change,chromosome
MC1_RS06695	bifunctional peptide chain release factorN(5)-glutamine methyltransferase PrmC/tRNA(guanosine(46)-N7)-methyltransferase TrmB	-0.136245	0.415429	0.11426	0.0398172	GO:0008033,GO:0008168,GO:0036211,GO:0003676	tRNA processing,methyltransferase activity,protein modification process,nucleic acid binding
MC1_RS04905	bifunctional 2-polyprenyl-6-hydroxyphenolmethylase/3-demethylubiquinol 3-O-methyltransferase UbiG	-0.136123	0.415429	0.257406	0.00959799	GO:0006744,GO:0008168	ubiquinone biosynthetic process,methyltransferase activity
MC1_RS04490	holo-ACP synthase	-0.135457	0.417644	2.27153	13.3266	GO:0046872,GO:0006633,GO:0016772	metal ion binding,fatty acid biosynthetic process ,transferase activity, transferring phosphorus-containing groups
MC1_RS00360	tRNA lysidine(34) synthetase TilS	-0.132904	0.427735	0.145863	0.0376149	GO:0000166,GO:0005524,GO:0008033,GO:0016874	nucleotide binding,ATP binding,tRNA processing,ligase activity
MC1_RS03220	endopeptidase La	-0.131378	0.433995	0.0581906	0.00388453	GO:0008233,GO:0006508,GO:0005524,GO:0016887,GO:0003677	peptidase activity,proteolysis,ATP binding,ATP hydrolysis activity,DNA binding
MC1_RS01830	ubiquinol-cytochrome c reductase iron-sulfursubunit	-0.130672	0.435584	0.225639	0.00430487	GO:0016491,GO:0051536	oxidoreductase activity,iron sulfur cluster binding
MC1_RS03725	acetyltransferase	-0.128102	0.445348	1.13337	12.4402	hypothetical
MC1_RS09510	hypothetical protein	-0.128048	0.445348	2.30669	6.88625	pseudogene
MC1_RS03785	Fe-S cluster assembly scaffold IscU	-0.12339	0.465012	0.1358	0.00252235	GO:0046872,GO:0016226,GO:0051536	metal ion binding,iron-sulfur cluster assembly ,iron sulfur cluster binding
MC1_RS02475	NADH dehydrogenase (quinone) subunit D	-0.11841	0.485768	0.302798	0.0164453	GO:0016491,GO:0036094,GO:0051287	oxidoreductase activity,small molecule binding,NAD binding
MC1_RS02985	phenylalanine--tRNA ligase subunit beta	-0.115182	0.497253	0.0878029	0.00395555	GO:0046872,GO:0004812,GO:0005524,GO:0006412,GO:0000049,GO:0003723,GO:0008033	metal ion binding,aminoacyl-tRNA ligase activity,ATP binding,translation,tRNA binding,RNA binding,tRNA processing
MC1_RS02290	glutamate--tRNA ligase	-0.114852	0.497253	0.15814	0.00667545	GO:0006412,GO:0046872,GO:0000166,GO:0004812,GO:0005524,GO:0000049,GO:0008033	translation,metal ion binding,nucleotide binding,aminoacyl-tRNA ligase activity,ATP binding,tRNA binding,tRNA processing
MC1_RS01675	CDP-diacylglycerol--serineO-phosphatidyltransferase	-0.114573	0.497253	0.203146	0.0249939	GO:0006629,GO:0016772	lipid metabolic process ,transferase activity, transferring phosphorus-containing groups
MC1_RS06835	MBL fold metallo-hydrolase	-0.114561	0.497253	0.84482	0.146254	GO:0046872	metal ion binding
MC1_RS06245	aconitate hydratase AcnA	-0.114304	0.497253	0.0857464	0.00281766	GO:0051536,GO:0016829	iron sulfur cluster binding,lyase activity
MC1_RS00800	DUF2312 domain-containing protein	-0.114285	0.497253	3.95264	2.31797	GO:0003677	DNA binding
MC1_RS05185	type II toxin-antitoxin system Phd/YefM familyantitoxin	-0.111006	0.51244	0.629793	0.146191	GO:0110001,GO:0006351	toxin-antitoxin complex,DNA-templated transcription
MC1_RS00245	SCO family protein	-0.110467	0.514205	2.52302	1.16107	GO:0016531,GO:0046872	metallochaperone activity,metal ion binding
MC1_RS04655	transcription-repair coupling factor	-0.109838	0.516429	0.311165	0.0272666	GO:0003676,GO:0005524,GO:0003684,GO:0006281	nucleic acid binding,ATP binding,damaged DNA binding,DNA repair
MC1_RS01080	RlmE family RNA methyltransferase	-0.108583	0.519903	2.5017	0.897387	GO:0009451,GO:0008168	RNA modification,methyltransferase activity
MC1_RS03605	(d)CMP kinase	-0.108083	0.521476	0.286531	0.0425531	GO:0016301,GO:0005524,GO:0006139	kinase activity,ATP binding,nucleobase-containing compound metabolic process
MC1_RS02090	RNA polymerase sigma factor RpoH	-0.104864	0.537024	0.0504761	0.00765048	GO:0006351,GO:0016987,GO:0003677	DNA-templated transcription,sigma factor activity,DNA binding
MC1_RS01960	proton-conducting transporter membrane subunit	-0.100054	0.560153	1.73491	0.32377	GO:0016491	oxidoreductase activity
MC1_RS06785	NAD(P) transhydrogenase subunit alpha	-0.0994046	0.561509	0.347976	0.059357	GO:0050661	NADP binding
MC1_RS01285	hypothetical protein	-0.0983299	0.566067	2.57664	3.7833	GO:0005515	protein binding
MC1_RS04520	magnesium transporter	-0.09754	0.567756	0.251723	0.070714	GO:0030001	metal ion transport
MC1_RS04330	2-octaprenyl-6-methoxyphenyl hydroxylase	-0.0950091	0.579631	0.199658	0.0128909	GO:0050660,GO:0016491,GO:0006744	flavin adenine dinucleotide binding,oxidoreductase activity,ubiquinone biosynthetic process
MC1_RS03885	host attachment protein	-0.0908192	0.600076	0.163301	0.0203288	hypothetical
MC1_RS02220	ATP-dependent protease ATPase subunit HslU	-0.0844393	0.629515	0.155625	0.00502389	GO:0003677,GO:0005524,GO:0032508,GO:0008233,GO:0016887	DNA binding,ATP binding,obsolete DNA duplex unwinding,peptidase activity,ATP hydrolysis activity
MC1_RS03445	class II aldolase/adducin family protein	-0.0841695	0.629871	3.93058	3.05456	GO:0016829	lyase activity
MC1_RS00270	DUF2748 family protein	-0.0810795	0.64245	0.525419	0.0318654	hypothetical
MC1_RS06540	nucleoside deaminase	-0.0802912	0.644534	0.345103	0.0254024	GO:0008033,GO:0046872,GO:0016787,GO:0003824	tRNA processing,metal ion binding,hydrolase activity,catalytic activity
MC1_RS02055	3'(2'),5'-bisphosphate nucleotidase CysQ familyprotein	-0.0733842	0.679872	0.645024	0.401793	GO:0043647,GO:0006629,GO:0046872,GO:0008152,GO:0016791	inositol phosphate metabolic process,lipid metabolic process ,metal ion binding,metabolic process,phosphatase activity
MC1_RS01585	ankyrin repeat domain-containing protein	-0.0716469	0.688561	0.755172	0.0855817	GO:0005515	protein binding
MC1_RS06040	ATP-binding protein	-0.0704653	0.691642	1.29758	2.21361	pseudogene
MC1_RS01380	glutaredoxin 3	-0.069993	0.693115	0.269921	0.00951297	GO:0042592,GO:0016491	homeostatic process,oxidoreductase activity
MC1_RS10515	lytic transglycosylase domain-containingprotein	-0.0690453	0.697303	2.48082	0.664153	pseudogene
MC1_RS04430	hypothetical protein	-0.0649292	0.718469	0.832548	0.0613039	hypothetical
MC1_RS01180	dicarboxylate/amino acid:cation symporter	-0.059686	0.745084	0.363659	0.0140857	GO:0055085	transmembrane transport
MC1_RS05595	NAD-dependent DNA ligase LigA	-0.0535787	0.77542	0.208099	0.0149503	GO:0003909,GO:0006260,GO:0006281	DNA ligase activity,DNA replication,DNA repair
MC1_RS05405	ATP-binding protein	-0.0527508	0.777851	2.65266	10.011	pseudogene
MC1_RS09495	DUF2310 family Zn-ribbon-containing protein	-0.0521072	0.778986	1.01017	0.216453	hypothetical
MC1_RS09755	proline/betaine transporter	-0.0518744	0.778986	6.38956	25.7741	hypothetical
MC1_RS02650	hypothetical protein	-0.0483069	0.794587	0.441197	0.00909393	hypothetical
MC1_RS01595	S41 family peptidase	-0.0450301	0.812575	0.114013	0.00489497	GO:0005515,GO:0006508,GO:0008233	protein binding,proteolysis,peptidase activity
MC1_RS05500	lipoprotein-releasing ABC transporter permeasesubunit	-0.0438444	0.818216	0.235739	0.00891713	GO:0006810	transport
MC1_RS03100	hypothetical protein	-0.0434872	0.818942	6.98357	20.0973	hypothetical
MC1_RS06240	DUF4870 family protein	-0.0408842	0.832994	0.139921	0.00920733	hypothetical
MC1_RS03550	transcription termination factor Rho	-0.0361588	0.85832	0.152117	0.0153319	GO:0003723,GO:0006351,GO:0005524,GO:0008186,GO:0003676	RNA binding,DNA-templated transcription,ATP binding,ATP-dependent activity, acting on RNA,nucleic acid binding
MC1_RS00875	rhodanese domain-containing protein	-0.0358547	0.858689	0.0982843	0.00238136	GO:0008033	tRNA processing
MC1_RS06590	single-stranded DNA-binding protein	-0.0347273	0.861592	0.0584795	0.00348382	GO:0003697,GO:0006260	single-stranded DNA binding,DNA replication
MC1_RS04595	hypothetical protein	-0.034706	0.861592	0.523715	0.154031	hypothetical
MC1_RS02755	AmpG family muropeptide MFS transporter	-0.0343239	0.861592	0.227889	0.0376165	GO:0055085	transmembrane transport
MC1_RS01515	M16 family metallopeptidase	-0.0338282	0.861592	0.104626	0.00508132	GO:0008233,GO:0006508,GO:0046872	peptidase activity,proteolysis,metal ion binding
MC1_RS05675	UvrD-helicase domain-containing protein	-0.0331836	0.861592	0.798013	0.187106	GO:0005524,GO:0016787,GO:0003677,GO:0004386	ATP binding,hydrolase activity,DNA binding,helicase activity
MC1_RS01995	TrbI/VirB10 family protein	-0.0330026	0.861592	0.1746	0.00382294	GO:0044097	secretion by the type IV secretion system
MC1_RS03025	polyprenyl diphosphate synthase	-0.0328168	0.861592	0.551129	0.0935593	GO:0016740	transferase activity
MC1_RS01840	cytochrome c1	-0.0327026	0.861592	0.424598	0.0216254	GO:0009055,GO:0020037	electron transfer activity,heme binding
MC1_RS01780	pyruvate dehydrogenase complex E1 componentsubunit beta	-0.0305137	0.869884	0.43011	0.0923941	GO:0003824,GO:0016491,GO:0045333	catalytic activity,oxidoreductase activity,cellular respiration
MC1_RS02005	type IV secretory system conjugative DNAtransfer family protein	-0.0287761	0.877557	0.0977	0.0200641	GO:0044097	secretion by the type IV secretion system
MC1_RS06770	diacylglycerol/polyprenol kinase family protein	-0.0257935	0.892216	0.386677	0.480565	GO:0016301	kinase activity
MC1_RS02485	NuoB/complex I 20 kDa subunit family protein	-0.0226674	0.90474	0.192287	0.00924541	GO:0008137,GO:0036094,GO:0051536,GO:0016491	NADH dehydrogenase (ubiquinone) activity,small molecule binding,iron sulfur cluster binding,oxidoreductase activity
MC1_RS01870	translation elongation factor 4	-0.022355	0.905104	0.0801001	0.00209992	GO:0003924,GO:0005525,GO:0006412,GO:0043022	GTPase activity,GTP binding ,translation,ribosome binding
MC1_RS04650	UDP-N-acetylmuramoyl-L-alanyl-D-glutamate--2,6-diaminopimelate ligase	-0.0201095	0.916804	0.21511	0.00712663	GO:0009058,GO:0016881,GO:0005524,GO:0000902,GO:0051301	biosynthetic process,acid-amino acid ligase activity,ATP binding,cell morphogenesis,cell division
MC1_RS06700	L-threonylcarbamoyladenylate synthase	-0.019421	0.917585	0.578952	0.238891	GO:0003723	RNA binding
MC1_RS02605	hypothetical protein	-0.0136451	0.948713	0.188707	0.0501318	hypothetical
MC1_RS10380	acyltransferase family protein	-0.0131137	0.948775	1.16149	1.17073	hypothetical
MC1_RS05895	penicillin-binding protein activator	-0.00999125	0.960514	0.403	0.0245213	hypothetical
MC1_RS03405	NTP/NDP exchange transporter Tlc4	-0.00912418	0.962859	0.256436	0.0447725	GO:0005471,GO:0006862	ATP:ADP antiporter activity ,nucleotide transport
MC1_RS06845	type II toxin-antitoxin system RelB/DinJ familyantitoxin	-0.00666298	0.972515	0.101192	0.0118393	GO:0003677,GO:0015643,GO:0044010,GO:0006351,GO:0110001	DNA binding,toxic substance binding,single-species biofilm formation,DNA-templated transcription,toxin-antitoxin complex
MC1_RS00855	Mrp/NBP35 family ATP-binding protein	-0.00252866	0.989446	0.435702	0.0308159	GO:0005524,GO:0016226,GO:0051536,GO:0016530	ATP binding,iron-sulfur cluster assembly ,iron sulfur cluster binding,metallochaperone activity
MC1_RS03040	branched-chain amino acid transaminase	-0.000869646	0.99502	0.124342	0.00355082	GO:0003824,GO:0016740,GO:0044238	catalytic activity,transferase activity,primary metabolic process
MC1_RS00440	peptide deformylase	0.00160698	0.992352	0.499845	0.096237	GO:0042586	peptide deformylase activity
MC1_RS02160	protein TolQ	0.00238405	0.989446	0.200166	0.00832987	GO:0006810,GO:0051301	transport,cell division
MC1_RS02345	dTDP-4-dehydrorhamnose reductase family protein	0.00408816	0.982746	0.175302	0.00767299	GO:0016491	oxidoreductase activity
MC1_RS03125	recombination mediator RecR	0.00468701	0.980842	0.365575	0.0464543	GO:0046872,GO:0006281,GO:0006310,GO:0003677	metal ion binding,DNA repair,DNA recombination,DNA binding
MC1_RS00740	VirB4 family type IV secretion/conjugal transferATPase	0.00569411	0.976574	0.182006	0.0171034	GO:0005524,GO:0044097	ATP binding,secretion by the type IV secretion system
MC1_RS02710	GTP cyclohydrolase I FolE	0.0079819	0.966419	0.166164	0.018342	GO:0016787,GO:0046654	hydrolase activity,tetrahydrofolate biosynthetic process
MC1_RS06855	LptF/LptG family permease	0.0079867	0.966419	0.428845	0.230957	GO:0055085,GO:0006869	transmembrane transport,lipid transport
MC1_RS05995	hypothetical protein	0.00979132	0.960514	1.36219	1.68752	hypothetical
MC1_RS05250	LPS-assembly protein LptD	0.0101055	0.960514	0.431384	0.042113	GO:0042221,GO:0019867,GO:0061024,GO:0006869,GO:0043163	response to chemical,outer membrane ,membrane organization,lipid transport,cell envelope organization
MC1_RS06170	hypothetical protein	0.0108309	0.959054	0.653427	0.05494	hypothetical
MC1_RS02830	PD-(D/E)XK nuclease family protein	0.0117	0.955511	2.1	0.39271	GO:0004518	nuclease activity
MC1_RS04755	7-carboxy-7-deazaguanine synthase QueE	0.0131441	0.948775	0.156738	0.0224665	GO:0003824,GO:0051536,GO:0046872	catalytic activity,iron sulfur cluster binding,metal ion binding
MC1_RS00670	alanine racemase	0.0192168	0.917585	0.338335	0.294994	GO:0003824,GO:0044281,GO:0008784	catalytic activity,small molecule metabolic process,alanine racemase activity
MC1_RS01970	P-type conjugative transfer protein VirB9	0.0193211	0.917585	0.56547	0.0374794	GO:0044097	secretion by the type IV secretion system
MC1_RS05600	tRNA guanosine(34) transglycosylase Tgt	0.0233607	0.902136	0.164623	0.0516911	GO:0008033,GO:0016757,GO:0140101	tRNA processing,glycosyltransferase activity,catalytic activity, acting on a tRNA
MC1_RS00510	deoxyguanosinetriphosphate triphosphohydrolase	0.0241914	0.89872	0.265754	0.0399739	GO:0016787	hydrolase activity
MC1_RS04915	invasion associated locus B family protein	0.0248155	0.896512	1.18956	0.693111	hypothetical
MC1_RS06210	NADH-quinone oxidoreductase subunit L	0.0283258	0.878765	0.255451	0.0295611	GO:0008137,GO:0015986	NADH dehydrogenase (ubiquinone) activity,proton motive force-driven ATP synthesis
MC1_RS08830	hypothetical protein	0.0303245	0.869884	0.881124	18.6244	hypothetical
MC1_RS09750	nucleotidyltransferase	0.0305802	0.869884	0.29457	0.0771235	pseudogene
MC1_RS01530	threonine--tRNA ligase	0.0307885	0.869884	0.0597436	0.00230572	GO:0004812,GO:0005524,GO:0006412,GO:0000166,GO:0008033	aminoacyl-tRNA ligase activity,ATP binding,translation,nucleotide binding,tRNA processing
MC1_RS02170	periplasmic protein TonB, links inner and outermembranes	0.033509	0.861592	0.246597	0.0261599	GO:0051301	cell division
MC1_RS03945	YgfZ/GcvT domain-containing protein	0.0340083	0.861592	0.672506	0.084317	GO:0005515,GO:0008033	protein binding,tRNA processing
MC1_RS10270	hypothetical protein	0.0344095	0.861592	0.289467	0.294932	hypothetical
MC1_RS01390	DNA topoisomerase (ATP-hydrolyzing) subunit A	0.0389	0.843389	0.133426	0.00987865	GO:0003677,GO:0003916,GO:0005524,GO:0005694,GO:0006265,GO:0006259	DNA binding,DNA topoisomerase activity,ATP binding,chromosome,DNA topological change,DNA metabolic process
MC1_RS06445	RNA polymerase-binding protein DksA	0.0487471	0.79335	0.301438	0.797897	GO:0046872,GO:0006351	metal ion binding,DNA-templated transcription
MC1_RS02860	adenylyltransferase/cytidyltransferase familyprotein	0.0507193	0.783094	3.19637	7.11271	GO:0003824,GO:0009058,GO:0016779	catalytic activity,biosynthetic process,nucleotidyltransferase activity
MC1_RS01490	cytochrome ubiquinol oxidase subunit I	0.0508178	0.783094	0.210434	0.0154188	GO:0009055,GO:0045333,GO:0070069	electron transfer activity,cellular respiration,cytochrome complex
MC1_RS02610	type II toxin-antitoxin system VapC familytoxin	0.0520688	0.778986	1.11823	0.832948	GO:0004518	nuclease activity
MC1_RS06670	RluA family pseudouridine synthase	0.053391	0.77542	0.403225	0.223769	GO:0001522,GO:0003723,GO:0009451,GO:0009982	pseudouridine synthesis,RNA binding,RNA modification,pseudouridine synthase activity
MC1_RS09160	hypothetical protein	0.0557137	0.764417	0.657685	0.0293177	hypothetical
MC1_RS03195	DNA helicase PcrA	0.0575378	0.755035	0.186454	0.0241223	GO:0005524,GO:0016787,GO:0003677,GO:0004386,GO:0006260	ATP binding,hydrolase activity,DNA binding,helicase activity,DNA replication
MC1_RS05950	MFS transporter	0.058418	0.751192	0.207401	0.0754643	GO:0055085	transmembrane transport
MC1_RS08360	restriction endonuclease subunit S	0.0620446	0.732636	0.680744	0.0526882	GO:0003677,GO:0009607	DNA binding,response to biotic stimulus
MC1_RS03020	phosphatidate cytidylyltransferase	0.0627635	0.729741	0.749098	0.211275	GO:0016772	transferase activity, transferring phosphorus-containing groups
MC1_RS10325	hypothetical protein,	0.0655032	0.716413	1.09793	5.75481	pseudogene
MC1_RS04480	preprotein translocase subunit SecA	0.0704845	0.691642	0.13419	0.0178121	GO:0005524,GO:0006605,GO:0006886,GO:0017038	ATP binding,protein targeting,intracellular protein transport ,protein import
MC1_RS01645	RNA pyrophosphohydrolase	0.0707957	0.691642	0.789189	0.318376	GO:0016787	hydrolase activity
MC1_RS03425	glutamine synthetase family protein	0.075151	0.671049	1.77743	0.847551	GO:0016874,GO:0008152,GO:0003824	ligase activity,metabolic process,catalytic activity
MC1_RS00760	type IV secretion system protein	0.0753894	0.670896	0.119993	0.0165635	GO:0044097	secretion by the type IV secretion system
MC1_RS02195	type I secretion system permease/ATPase	0.0808093	0.642803	0.422344	0.0449686	GO:0005524,GO:0055085,GO:0009306,GO:0016887	ATP binding,transmembrane transport,protein secretion,ATP hydrolysis activity
MC1_RS03810	aminopeptidase P family protein	0.081903	0.639018	0.334882	0.0158933	GO:0008233,GO:0016787	peptidase activity,hydrolase activity
MC1_RS05360	TatD family hydrolase	0.0824611	0.637064	0.312239	0.0385867	GO:0016787,GO:0004518	hydrolase activity,nuclease activity
MC1_RS06355	autotransporter outer membrane beta-barreldomain-containing protein	0.0830365	0.635013	1.65429	11.1868	hypothetical
MC1_RS06310	penicillin-binding protein 1A	0.0852608	0.626104	0.202371	0.0132443	GO:0008658	penicillin binding
MC1_RS05240	16S rRNA(adenine(1518)-N(6)/adenine(1519)-N(6))-dimethyltransferase RsmA	0.0852878	0.626104	0.4634	0.0407095	GO:0006364	rRNA processing
MC1_RS06840	phosphatase PAP2 family protein	0.087904	0.61379	0.695762	0.0855289	GO:0016791	phosphatase activity
MC1_RS00745	type IV secretion system protein	0.0879395	0.61379	0.155815	0.0304066	GO:0044097	secretion by the type IV secretion system
MC1_RS06485	DNA translocase FtsK	0.094509	0.581244	0.225153	0.0116273	GO:0000166,GO:0003677,GO:0005524	nucleotide binding,DNA binding,ATP binding
MC1_RS00525	DNA topoisomerase IV subunit A	0.0974367	0.567756	0.326321	0.0345268	GO:0003677,GO:0003916,GO:0005524,GO:0006259,GO:0006265,GO:0005694	DNA binding,DNA topoisomerase activity,ATP binding,DNA metabolic process,DNA topological change,chromosome
MC1_RS05800	GTP/GDP exchange transporter Tlc5	0.0981496	0.566067	0.951193	0.28944	GO:0005471,GO:0006862	ATP:ADP antiporter activity ,nucleotide transport
MC1_RS04390	ankyrin repeat domain-containing protein	0.0997762	0.560584	1.64353	0.526091	GO:0005515	protein binding
MC1_RS06595	alpha/beta hydrolase family protein	0.100706	0.557749	0.462371	0.0429176	GO:0016787	hydrolase activity
MC1_RS01165	radical SAM family heme chaperone HemW	0.108627	0.519903	0.420804	0.0250523	GO:0016491,GO:0006779,GO:0051536,GO:0003824	oxidoreductase activity,porphyrin-containing compound biosynthetic process,iron sulfur cluster binding,catalytic activity
MC1_RS06490	acyltransferase family protein	0.10875	0.519903	1.29764	2.44252	GO:0016746	acyltransferase activity
MC1_RS00450	MFS transporter	0.114214	0.497253	0.261671	0.0299371	GO:0055085	transmembrane transport
MC1_RS04895	TfoX/Sxy family protein	0.114454	0.497253	0.21969	1.82123	GO:0006281	DNA repair
MC1_RS05365	methionine--tRNA ligase	0.116718	0.492306	0.171708	0.02898	GO:0004812,GO:0006412,GO:0000166,GO:0005524,GO:0008033	aminoacyl-tRNA ligase activity,translation,nucleotide binding,ATP binding,tRNA processing
MC1_RS02555	N-acetylmuramoyl-L-alanine amidase	0.117618	0.488761	0.0116905	0.0062081	GO:0016787,GO:0000270,GO:0052048	hydrolase activity,peptidoglycan metabolic process,interaction with host via secreted substance
MC1_RS02815	lytic transglycosylase domain-containingprotein	0.119506	0.481273	0.34317	0.0792591	GO:0016787,GO:0042597,GO:0071555	hydrolase activity,periplasmic space,cell wall organization
MC1_RS02375	efflux RND transporter periplasmic adaptorsubunit	0.119985	0.47984	0.261656	0.0811086	GO:0055085,GO:0015562	transmembrane transport,efflux transmembrane transporter activity
MC1_RS01930	rod shape-determining protein RodA	0.123082	0.465603	0.458121	0.113865	GO:0051301,GO:0000902	cell division,cell morphogenesis
MC1_RS04005	lytic transglycosylase domain-containingprotein	0.123582	0.464988	0.541815	0.401353	GO:0071555	cell wall organization
MC1_RS01360	Fe-S protein assembly chaperone HscA	0.126744	0.450669	0.177556	0.0203907	GO:0005524,GO:0006457,GO:0016226,GO:0016887,GO:0051082	ATP binding,protein folding,iron-sulfur cluster assembly ,ATP hydrolysis activity,unfolded protein binding
MC1_RS02495	O-antigen ligase family protein	0.130293	0.436504	0.647816	0.148787	GO:0016874	ligase activity
MC1_RS05725	hypothetical protein	0.131073	0.434562	1.53539	0.16107	hypothetical
MC1_RS04890	acyl-[ACP]--phospholipid O-acyltransferase	0.134943	0.41917	0.665306	0.0730445	GO:0016746,GO:0055085	acyltransferase activity,transmembrane transport
MC1_RS02840	gamma-glutamyl-gamma-aminobutyrate hydrolasefamily protein	0.13846	0.407276	0.430711	0.0259762	GO:0016787,GO:0008233	hydrolase activity,peptidase activity
MC1_RS06515	DUF721 domain-containing protein	0.138645	0.407257	1.44277	0.942522	hypothetical
MC1_RS02730	Holliday junction branch migration protein RuvA	0.138916	0.406851	0.312761	0.0115765	GO:0005524,GO:0006281,GO:0006310,GO:0004386	ATP binding,DNA repair,DNA recombination,helicase activity
MC1_RS03255	gamma carbonic anhydrase family protein	0.1402	0.402943	0.434641	0.189221	GO:0006629	lipid metabolic process
MC1_RS01365	Fe-S protein assembly co-chaperone HscB	0.145371	0.382168	0.12287	0.0249231	GO:0001671,GO:0016226,GO:0006457,GO:0051259	ATPase activator activity,iron-sulfur cluster assembly ,protein folding,protein complex oligomerization
MC1_RS01810	Na+/H+ antiporter subunit G	0.146626	0.378259	0.295	0.0393018	GO:0015078,GO:0030001,GO:0055085	proton transmembrane transporter activity,metal ion transport,transmembrane transport
MC1_RS01265	cytochrome c oxidase subunit 3	0.146908	0.377806	0.28056	0.0808685	GO:0004129,GO:0045333,GO:0009055	cytochrome-c oxidase activity,cellular respiration,electron transfer activity
MC1_RS06230	NADH-quinone oxidoreductase subunit NuoH	0.147546	0.375814	0.257351	0.0397416	GO:0016491	oxidoreductase activity
MC1_RS00825	GTPase Era	0.149413	0.369313	0.212283	0.0192847	GO:0003723,GO:0005525,GO:0043022	RNA binding,GTP binding ,ribosome binding
MC1_RS06060	rod shape-determining protein	0.149983	0.368393	0.112357	0.00505052	GO:0000902	cell morphogenesis
MC1_RS07345	hypothetical protein	0.15193	0.360865	0.46619	0.247125	GO:0005524,GO:0055085	ATP binding,transmembrane transport
MC1_RS02825	LD-carboxypeptidase	0.152973	0.357218	0.13557	0.0179363	GO:0008233	peptidase activity
MC1_RS06340	cation:proton antiporter	0.154494	0.352329	0.231281	0.00922363	GO:0030001,GO:0015078,GO:0055085	metal ion transport,proton transmembrane transporter activity,transmembrane transport
MC1_RS01730	c-type cytochrome	0.155613	0.349142	1.03412	0.308157	GO:0009055,GO:0020037	electron transfer activity,heme binding
MC1_RS09765	proline/betaine transporter	0.164231	0.317278	0.537646	0.038795	pseudogene
MC1_RS00865	protease modulator HflC	0.166134	0.311235	0.126557	0.00736744	GO:0006508,GO:0005515	proteolysis,protein binding
MC1_RS05820	hemolysin C	0.167518	0.307239	0.582422	0.283559	GO:0050660	flavin adenine dinucleotide binding
MC1_RS00765	type IV secretion system protein	0.169703	0.299604	0.379418	0.0761598	GO:0044097	secretion by the type IV secretion system
MC1_RS09585	hypothetical protein	0.180347	0.264839	0.984654	25.118	hypothetical
MC1_RS02845	cytochrome c oxidase subunit I	0.181	0.263157	0.385906	0.0445398	GO:0004129,GO:0045333,GO:0020037,GO:0006810	cytochrome-c oxidase activity,cellular respiration,heme binding,transport
MC1_RS02890	undecaprenyldiphospho-muramoylpentapeptidebeta-N-acetylglucosaminyltransferase	0.181194	0.263059	0.0977624	0.0159744	GO:0016757,GO:0005975,GO:0070085	glycosyltransferase activity,carbohydrate metabolic process,glycosylation
MC1_RS01865	peptide chain release factor 2	0.187741	0.244505	0.213066	0.0913135	GO:0006412	translation
MC1_RS01835	cytochrome b	0.189574	0.239465	0.416254	0.0801179	GO:0009055,GO:0016491,GO:0045333	electron transfer activity,oxidoreductase activity,cellular respiration
MC1_RS03655	conjugal transfer protein TraD	0.191711	0.234177	1.94016	6.8688	GO:0044097,GO:0009292	secretion by the type IV secretion system,horizontal gene transfer
MC1_RS04255	hypothetical protein	0.192861	0.231559	0.813424	0.0981033	hypothetical
MC1_RS09345	hypothetical protein	0.196195	0.221673	1.12004	0.863973	hypothetical
MC1_RS00675	MlaE family ABC transporter permease	0.198341	0.216127	0.113444	0.0124256	GO:0055085	transmembrane transport
MC1_RS08450	palindromic element RPE1 domain-containingprotein	0.198664	0.21564	3.69453	25.3968	hypothetical
MC1_RS05570	thioredoxin-dependent thiol peroxidase	0.199438	0.214757	0.322675	1.81594	GO:0016209,GO:0016491	antioxidant activity,oxidoreductase activity
MC1_RS03875	alpha/beta hydrolase	0.205962	0.197145	0.331403	0.217593	GO:0016787	hydrolase activity
MC1_RS00580	MFS transporter	0.210327	0.186373	0.437859	0.0522629	GO:0055085	transmembrane transport
MC1_RS00250	YqgE/AlgH family protein	0.212002	0.182288	0.177434	0.218609	hypothetical
MC1_RS06755	tRNA pseudouridine(38-40) synthase TruA	0.213249	0.17981	0.29153	0.29954	GO:0001522,GO:0003723,GO:0009451,GO:0009982	pseudouridine synthesis,RNA binding,RNA modification,pseudouridine synthase activity
MC1_RS04825	sensor histidine kinase NtrY-like	0.213939	0.179236	0.453011	0.0291487	GO:0007165,GO:0000155,GO:0016310,GO:0016772	signal transduction,phosphorelay sensor kinase activity,phosphorylation,transferase activity, transferring phosphorus-containing groups
MC1_RS01355	ferredoxin family 2Fe-2S iron-sulfur clusterbinding protein	0.214814	0.177346	0.219873	0.0188683	GO:0051536,GO:0022900	iron sulfur cluster binding,electron transport chain
MC1_RS10070	hypothetical protein	0.217237	0.171877	0.971609	20.0651	hypothetical
MC1_RS01690	BolA family protein	0.217432	0.171782	0.870913	0.571609	GO:0003677,GO:0006351	DNA binding,DNA-templated transcription
MC1_RS04615	CoA transferase subunit A	0.218275	0.170432	0.162468	0.00575238	GO:0008410	CoA-transferase activity
MC1_RS04590	TraX family protein	0.219269	0.168306	0.729658	0.346818	hypothetical
MC1_RS00890	succinate dehydrogenase flavoprotein subunit	0.222804	0.160687	0.0999991	0.00394879	GO:0016491,GO:0006099,GO:0050660,GO:0022900	oxidoreductase activity,tricarboxylic acid cycle,flavin adenine dinucleotide binding,electron transport chain
MC1_RS01480	ABC transporter ATP-binding protein	0.230823	0.143352	0.395768	0.0720211	GO:0005524,GO:0016887,GO:0055085	ATP binding,ATP hydrolysis activity,transmembrane transport
MC1_RS06925	N-acetylmuramoyl-L-alanine amidase	0.231044	0.143201	0.16736	0.0660484	GO:0016787,GO:0000270	hydrolase activity,peptidoglycan metabolic process
MC1_RS02100	hypothetical protein	0.235209	0.135074	0.328524	0.113744	hypothetical
MC1_RS06335	SH3 domain-containing protein	0.23605	0.133605	0.386081	0.00734105	hypothetical
MC1_RS05515	HlyC/CorC family transporter	0.237683	0.130803	0.432055	0.110111	GO:0050660	flavin adenine dinucleotide binding
MC1_RS06080	palindromic element RPE1 domain-containingprotein	0.238694	0.129331	2.33217	10.9692	hypothetical
MC1_RS00315	ATP-dependent chaperone ClpB	0.241918	0.123677	0.368787	0.257417	GO:0005524,GO:0016887,GO:0006950,GO:0006457	ATP binding,ATP hydrolysis activity,response to stress,protein folding
MC1_RS02745	Holliday junction branch migration DNA helicaseRuvB	0.244619	0.119227	0.785028	0.0237865	GO:0006281,GO:0006310,GO:0004386,GO:0003677,GO:0005524	DNA repair,DNA recombination,helicase activity,DNA binding,ATP binding
MC1_RS10235	MFS transporter	0.245937	0.116964	0.348657	0.0528667	GO:0055085	transmembrane transport
MC1_RS00565	NAD(P)(+) transhydrogenase (Re/Si-specific)subunit beta	0.254283	0.103348	0.578655	0.0361343	GO:0015078,GO:0050661	proton transmembrane transporter activity,NADP binding
MC1_RS02560	ABC transporter substrate binding protein	0.257758	0.0983483	0.235472	0.0395116	GO:0055085	transmembrane transport
MC1_RS03775	cysteine desulfurase family protein	0.261005	0.0934749	0.0901235	0.0103917	GO:0003824,GO:0016740	catalytic activity,transferase activity
MC1_RS09025	hypothetical protein	0.263699	0.0899287	0.71946	1.37657	hypothetical
MC1_RS03460	glutathione S-transferase family protein	0.265369	0.0879809	0.211421	0.134297	GO:0016740	transferase activity
MC1_RS02760	D-alanyl-D-alanine carboxypeptidase familyprotein	0.265552	0.0879288	0.704851	0.249913	GO:0006508,GO:0008233	proteolysis,peptidase activity
MC1_RS05455	DUF2269 domain-containing protein	0.265697	0.0879288	3.93465	50.1909	hypothetical
MC1_RS04355	penicillin-binding protein 2	0.265728	0.0879288	0.270428	0.0106077	GO:0008658,GO:0008233,GO:0000270	penicillin binding,peptidase activity,peptidoglycan metabolic process
MC1_RS04095	porphobilinogen synthase	0.266945	0.086708	0.20788	0.0209136	GO:0004655,GO:0033014,GO:0046872	porphobilinogen synthase activity,tetrapyrrole biosynthetic process,metal ion binding
MC1_RS03940	hypothetical protein	0.267305	0.0863864	0.243386	0.0795364	hypothetical
MC1_RS09795	glycosyltransferase	0.268565	0.0849312	1.25119	3.69779	hypothetical
MC1_RS03200	hypothetical protein	0.270175	0.0827505	0.600743	0.0394735	hypothetical
MC1_RS10420	CopG family transcriptional regulator	0.270371	0.0826838	1.2222	4.10895	pseudogene
MC1_RS03695	type IV secretion system DNA-bindingdomain-containing protein	0.275584	0.075467	2.04221	1.7014	GO:0005524,GO:0009292,GO:0044097	ATP binding,horizontal gene transfer,secretion by the type IV secretion system
MC1_RS01815	DUF4040 domain-containing protein	0.276303	0.0746874	0.392964	0.321512	GO:0055085	transmembrane transport
MC1_RS07580	nucleotide triphosphate diphosphatase NUDT15	0.277269	0.0735816	1.40478	1.90413	GO:0016787	hydrolase activity
MC1_RS06100	signal recognition particle-docking proteinFtsY	0.277528	0.0734323	2.71853	0.938014	GO:0006614,GO:0005525	SRP-dependent cotranslational protein targeting to membrane,GTP binding
MC1_RS01740	UDP-3-O-acyl-N-acetylglucosamine deacetylase	0.283083	0.067186	0.514922	0.155593	GO:0016787,GO:0006629	hydrolase activity,lipid metabolic process
MC1_RS04085	NADH-quinone oxidoreductase subunit NuoN	0.287818	0.0621554	0.79413	1.09739	GO:0008137,GO:0015986,GO:0016491	NADH dehydrogenase (ubiquinone) activity,proton motive force-driven ATP synthesis,oxidoreductase activity
MC1_RS09525	MFS transporter	0.289224	0.0606884	0.244945	0.188268	GO:0055085	transmembrane transport
MC1_RS10480	hypothetical protein	0.289576	0.0604531	0.38329	0.0784234	hypothetical
MC1_RS06145	DUF3971 domain-containing protein	0.291607	0.0584815	0.522313	0.450934	GO:0006869,GO:0043163	lipid transport,cell envelope organization
MC1_RS10400	hypothetical protein	0.294005	0.0560032	0.435346	0.107614	pseudogene
MC1_RS05925	hypothetical protein	0.294473	0.0558157	0.0796282	0.0022332	GO:0003677	DNA binding
MC1_RS01600	sensor histidine kinase	0.298175	0.0522338	0.309971	0.0241306	GO:0000155,GO:0007165,GO:0016310,GO:0016772	phosphorelay sensor kinase activity,signal transduction,phosphorylation,transferase activity, transferring phosphorus-containing groups
MC1_RS02215	ATP-dependent protease subunit HslV	0.298756	0.0517918	0.29919	0.0270968	GO:0008233,GO:0006508	peptidase activity,proteolysis
MC1_RS04640	phospho-N-acetylmuramoyl-pentapeptide-transferase	0.299916	0.0509169	0.587082	0.461423	GO:0016772	transferase activity, transferring phosphorus-containing groups
MC1_RS01095	type II toxin-antitoxin system RatA familytoxin	0.30011	0.0508699	2.77261	3.89025	GO:0006744,GO:0045333,GO:0048039	ubiquinone biosynthetic process,cellular respiration,ubiquinone binding
MC1_RS05855	endonuclease III	0.300823	0.0503053	1.68755	0.947251	GO:0006281,GO:0051536,GO:0004518,GO:0003824,GO:0003677	DNA repair,iron sulfur cluster binding,nuclease activity,catalytic activity,DNA binding
MC1_RS10520	permease	0.302136	0.0491591	2.31333	60.0506	pseudogene
MC1_RS04835	COQ9 family protein	0.308098	0.0442759	0.279552	0.0882649	GO:0006744,GO:0008289	ubiquinone biosynthetic process,lipid binding
MC1_RS06495	type I methionyl aminopeptidase	0.309004	0.0436007	0.274281	0.0259403	GO:0006508,GO:0008233	proteolysis,peptidase activity
MC1_RS01650	PleD family two-component system responseregulator	0.309644	0.0432951	0.349109	0.0683917	GO:0000160	phosphorelay signal transduction system
MC1_RS03825	polyprenyl synthetase family protein	0.311542	0.0419042	0.465419	0.0851587	GO:0006629	lipid metabolic process
MC1_RS01720	cell division protein FtsA	0.314999	0.039268	0.219727	0.0423904	GO:0005515,GO:0051301	protein binding,cell division
MC1_RS02085	Tol-Pal system beta propeller repeat proteinTolB	0.315463	0.0390109	1.5226	1.26913	GO:0015031,GO:0042597,GO:0017038,GO:0051301	protein transport,periplasmic space,protein import,cell division
MC1_RS00640	lysophospholipid acyltransferase family protein	0.321146	0.0349667	0.368815	0.0522876	GO:0006629,GO:0016746	lipid metabolic process ,acyltransferase activity
MC1_RS01405	cation:dicarboxylate symporter familytransporter	0.327269	0.030888	0.322143	1.93446	GO:0055085	transmembrane transport
MC1_RS04345	pentapeptide repeat-containing protein	0.329067	0.0298998	0.488456	0.10133	hypothetical
MC1_RS06225	NADH-quinone oxidoreductase subunit NuoI	0.331122	0.0287768	0.155799	0.0911823	GO:0016491,GO:0051536	oxidoreductase activity,iron sulfur cluster binding
MC1_RS06315	tRNA (N6-isopentenyladenosine(37)-C2)-methylthiotransferase MiaB	0.333663	0.0273101	0.220255	0.0267619	GO:0008033,GO:0016740,GO:0051536,GO:0003824	tRNA processing,transferase activity,iron sulfur cluster binding,catalytic activity
MC1_RS00390	class I SAM-dependent methyltransferase	0.333943	0.0272283	0.672518	0.21095	GO:0008168	methyltransferase activity
MC1_RS01785	translational GTPase TypA	0.346575	0.0207251	0.113979	0.0479109	GO:0003924,GO:0005525,GO:0006412	GTPase activity,GTP binding ,translation
MC1_RS04325	hypothetical protein	0.349144	0.0197921	0.304711	0.0101339	hypothetical
MC1_RS09195	hypothetical protein	0.349608	0.019645	0.387892	0.141101	hypothetical
MC1_RS10260	Na+/H+ antiporter NhaA	0.352546	0.0184144	2.56468	25.7515	pseudogene
MC1_RS01070	RIP metalloprotease RseP	0.35302	0.0182717	0.375046	0.107792	GO:0008233,GO:0006508,GO:0005515	peptidase activity,proteolysis,protein binding
MC1_RS02415	spore photoproduct lyase family protein	0.357275	0.0166473	0.557044	0.131348	hypothetical
MC1_RS03920	LD-carboxypeptidase	0.357357	0.0166473	0.31404	0.0882592	pseudogene
MC1_RS10210	sugar phosphate nucleotidyltransferase	0.359113	0.0162036	0.631805	0.0775835	GO:0009058,GO:0016779	biosynthetic process,nucleotidyltransferase activity
MC1_RS01110	DUF378 domain-containing protein	0.359461	0.0161246	0.968635	1.72841	hypothetical
MC1_RS01705	UDP-N-acetylmuramate dehydrogenase	0.362653	0.015144	0.0764441	0.00682859	GO:0050660,GO:0016491	flavin adenine dinucleotide binding,oxidoreductase activity
MC1_RS03215	serine/threonine dehydratase	0.367892	0.0133893	2.44277	2.17568	GO:0008652	amino acid biosynthetic process
MC1_RS05320	bifunctional DNA-formamidopyrimidineglycosylase/DNA-(apurinic or apyrimidinic site) lyase	0.367901	0.0133893	0.485122	0.073714	GO:0004518,GO:0006281,GO:0046872,GO:0016787,GO:0019104,GO:0003676,GO:0003684,GO:0003677	nuclease activity,DNA repair,metal ion binding,hydrolase activity,DNA N-glycosylase activity,nucleic acid binding,damaged DNA binding,DNA binding
MC1_RS02575	hypothetical protein	0.371311	0.0123984	0.462492	0.551499	hypothetical
MC1_RS07520	membrane protein insertion efficiency factorYidD	0.378033	0.0106355	1.07806	0.0608735	GO:0032977	membrane insertase activity
MC1_RS01725	NfeD family protein	0.378254	0.0106131	0.954401	0.776411	hypothetical
MC1_RS01375	excinuclease ABC subunit UvrB	0.378809	0.0105025	0.350925	0.0423226	GO:0003677,GO:0005524,GO:0006281,GO:0016887,GO:0005515,GO:0016787	DNA binding,ATP binding,DNA repair,ATP hydrolysis activity,protein binding,hydrolase activity
MC1_RS04815	phosphotransferase	0.379653	0.0103171	0.591345	1.23527	hypothetical
MC1_RS01495	cytochrome d ubiquinol oxidase subunit II	0.383844	0.00930793	0.216293	0.0242501	GO:0009055,GO:0045333,GO:0070069	electron transfer activity,cellular respiration,cytochrome complex
MC1_RS03995	IS1595 family transposase	0.384312	0.00922937	0.243674	0.0407879	GO:0004803	transposase activity
MC1_RS03645	hypothetical protein	0.384424	0.00922937	0.14007	0.0163922	GO:0005515	protein binding
MC1_RS01105	16S rRNA (uracil(1498)-N(3))-methyltransferase	0.385421	0.00906277	0.628981	0.0805601	GO:0006364,GO:0008168	rRNA processing,methyltransferase activity
MC1_RS01955	proton-conducting transporter membrane subunit	0.39183	0.00776203	1.3321	0.500815	GO:0016491	oxidoreductase activity
MC1_RS06215	NADH-quinone oxidoreductase subunit M	0.401214	0.00620325	0.357464	0.0478338	GO:0008137,GO:0015986	NADH dehydrogenase (ubiquinone) activity,proton motive force-driven ATP synthesis
MC1_RS00835	RNA methyltransferase	0.401494	0.00617928	1.0575	0.732726	GO:0003723,GO:0006396,GO:0009451,GO:0008033	RNA binding,RNA processing,RNA modification,tRNA processing
MC1_RS01685	hypothetical protein	0.40169	0.00616945	0.952311	0.883756	hypothetical
MC1_RS04425	methylated-DNA--[protein]-cysteineS-methyltransferase	0.402473	0.0060629	0.193684	0.0797831	GO:0003824,GO:0006281,GO:0008168	catalytic activity,DNA repair,methyltransferase activity
MC1_RS10010	hypothetical protein	0.402954	0.00600673	1.25528	2.45559	hypothetical
MC1_RS00420	hypothetical protein	0.403691	0.00590994	0.480472	0.475495	hypothetical
MC1_RS05485	ABC transporter ATP-binding protein	0.405229	0.00571029	0.357324	0.0667376	GO:0005524,GO:0016887,GO:0055085	ATP binding,ATP hydrolysis activity,transmembrane transport
MC1_RS03835	nucleotide exchange transporter Tlc3	0.406012	0.00561072	0.424026	0.0828864	GO:0005471,GO:0006862	ATP:ADP antiporter activity ,nucleotide transport
MC1_RS03030	palindromic element RPE3 domain-containingprotein	0.408554	0.00525235	0.539108	0.118017	GO:0016310,GO:0016772,GO:0000155,GO:0007165	phosphorylation,transferase activity, transferring phosphorus-containing groups,phosphorelay sensor kinase activity,signal transduction
MC1_RS06150	MFS transporter	0.416212	0.00429155	0.595501	0.231122	GO:0055085	transmembrane transport
MC1_RS08430	hypothetical protein	0.416999	0.0042297	0.550048	0.038251	hypothetical
MC1_RS01100	DUF1674 domain-containing protein	0.429917	0.00300755	2.01457	1.16699	hypothetical
MC1_RS01055	hypothetical protein	0.430017	0.00300755	1.19255	0.0999966	hypothetical
MC1_RS02095	cytochrome c oxidase assembly protein	0.435696	0.00257495	0.653896	2.17821	GO:0046872	metal ion binding
MC1_RS06290	hypothetical protein	0.436445	0.00253849	2.42717	0.115217	hypothetical
MC1_RS02180	HD domain-containing protein	0.441965	0.00217485	0.122714	0.0953485	hypothetical
MC1_RS04955	ribonuclease PH	0.443905	0.00206187	0.123153	0.0406578	GO:0000049,GO:0008033,GO:0140101	tRNA binding,tRNA processing,catalytic activity, acting on a tRNA
MC1_RS03465	BPL-N domain-containing protein	0.447745	0.00185122	1.00225	0.163702	GO:0016874,GO:0000166	ligase activity,nucleotide binding
MC1_RS06600	hypothetical protein	0.447753	0.00185122	1.57775	0.163038	pseudogene
MC1_RS08980	hypothetical protein	0.453587	0.00155483	1.17236	2.30137	hypothetical
MC1_RS05940	hypothetical protein	0.455676	0.00147405	0.518025	0.146113	hypothetical
MC1_RS00750	type IV secretion system protein	0.457861	0.00138072	0.105738	0.0043756	GO:0044097	secretion by the type IV secretion system
MC1_RS02040	hypothetical protein	0.461081	0.00125029	0.759466	3.84853	hypothetical
MC1_RS01085	hypothetical protein	0.462444	0.00120676	0.0592541	0.0974476	GO:0052048	interaction with host via secreted substance
MC1_RS05000	hypothetical protein	0.462499	0.00120676	3.10312	1.30268	hypothetical
MC1_RS00635	lipid IV(A) 3-deoxy-D-manno-octulosonic acidtransferase	0.464662	0.00113261	1.44373	0.793148	GO:0016740,GO:0006629	transferase activity,lipid metabolic process
MC1_RS00395	prolipoprotein diacylglyceryl transferase	0.46578	0.00110165	0.328613	0.0889494	GO:0016757,GO:0042158	glycosyltransferase activity,lipoprotein biosynthetic process
MC1_RS04120	replicative DNA helicase	0.47479	0.000835102	0.595794	0.171001	GO:0004386,GO:0005524,GO:0006260,GO:0003677	helicase activity,ATP binding,DNA replication,DNA binding
MC1_RS03660	IS256 family transposase	0.48338	0.000634338	0.393713	0.0940434	pseudogene
MC1_RS00040	FAD-dependent oxidoreductase	0.48376	0.000628959	0.28025	0.103538	GO:0051536,GO:0016491	iron sulfur cluster binding,oxidoreductase activity
MC1_RS10390	palindromic element RPE1 domain-containingprotein	0.487471	0.000555257	0.870689	0.180335	pseudogene
MC1_RS04645	UDP-N-acetylmuramoyl-tripeptide--D-alanyl-D-alanine ligase	0.488311	0.000541677	0.330807	0.0317142	GO:0005524,GO:0016874,GO:0071555,GO:0009058,GO:0016881	ATP binding,ligase activity,cell wall organization,biosynthetic process,acid-amino acid ligase activity
MC1_RS05430	hypothetical protein	0.490971	0.000495486	1.00498	0.696742	hypothetical
MC1_RS09850	hypothetical protein	0.491009	0.000495486	0.801489	1.44056	hypothetical
MC1_RS01040	DHA2 family efflux MFS transporter permeasesubunit	0.492929	0.000471036	0.233043	0.166977	GO:0055085,GO:0015562	transmembrane transport,efflux transmembrane transporter activity
MC1_RS02285	hypothetical protein	0.493157	0.000469569	0.850298	4.01236	hypothetical
MC1_RS09415	hypothetical protein	0.494499	0.000451974	0.0973388	0.0227226	hypothetical
MC1_RS02250	lipid-A-disaccharide synthase	0.495815	0.000433243	0.682821	0.352755	GO:0016757,GO:0006629	glycosyltransferase activity,lipid metabolic process
MC1_RS10085	efflux RND transporter permease subunit	0.505806	0.000305299	6.24773	12.3788	hypothetical
MC1_RS05590	23S rRNA (adenine(2030)-N(6))-methyltransferaseRlmJ	0.506951	0.000294051	0.544838	0.209049	GO:0006364	rRNA processing
MC1_RS05440	hypothetical protein	0.508959	0.000276991	0.593864	0.247327	hypothetical
MC1_RS10115	TolC family protein	0.509595	0.000271848	1.83745	0.418802	GO:0015562,GO:0055085	efflux transmembrane transporter activity,transmembrane transport
MC1_RS10370	palindromic element RPE5 domain-containingprotein	0.516004	0.000214319	1.39298	4.20651	pseudogene
MC1_RS01430	methionyl-tRNA formyltransferase	0.516573	0.000210776	0.115528	0.0103059	GO:0008033,GO:0009058,GO:0003824	tRNA processing,biosynthetic process,catalytic activity
MC1_RS02625	hypothetical protein	0.517939	0.000202094	1.15827	0.45115	hypothetical
MC1_RS05785	acetyl-CoA C-acetyltransferase	0.51995	0.000188959	0.162567	0.101525	pseudogene
MC1_RS05860	hypothetical protein	0.523067	0.000168247	0.355643	0.24311	hypothetical
MC1_RS00325	tRNA(adenosine(37)-N6)-threonylcarbamoyltransferase complextransferase subunit TsaD	0.527139	0.000144078	0.454695	0.0215114	GO:0008033	tRNA processing
MC1_RS02525	site-specific tyrosine recombinase XerD	0.527461	0.000143015	0.462273	0.125817	GO:0003677,GO:0015074,GO:0006310	DNA binding,DNA integration,DNA recombination
MC1_RS05670	SURF1 family protein	0.527873	0.000141451	0.492181	0.06018	GO:0004129	cytochrome-c oxidase activity
MC1_RS03140	NAD kinase	0.534863	0.000109781	0.669174	0.14268	GO:0016301,GO:0009117	kinase activity,nucleotide metabolic process
MC1_RS07370	palindromic element RPE1 domain-containingprotein	0.541297	8.67105e-05	7.1239	24.7035	pseudogene
MC1_RS02885	putative lipid II flippase FtsW	0.542082	8.4415e-05	0.137077	0.0323977	GO:0000270,GO:0051301	peptidoglycan metabolic process,cell division
MC1_RS05315	bifunctional demethylmenaquinonemethyltransferase/2-methoxy-6-polyprenyl-1,4-benzoquinolmethylase UbiE	0.544601	7.68725e-05	0.489179	0.191573	GO:0008168	methyltransferase activity
MC1_RS08720	serine protease inhibitor ecotin	0.545695	7.38522e-05	2.02352	2.62202	pseudogene
MC1_RS10510	HigA family addiction module antitoxin	0.546033	7.32391e-05	1.77141	16.3529	GO:0003677,GO:0110001	DNA binding,toxin-antitoxin complex
MC1_RS02120	ATP-binding cassette domain-containing protein	0.54898	6.50366e-05	0.296188	0.0137908	GO:0005524	ATP binding
MC1_RS00755	type IV secretion system protein	0.550711	6.11352e-05	0.176272	0.024616	GO:0044097	secretion by the type IV secretion system
MC1_RS00425	class I SAM-dependent methyltransferase	0.5532	5.56102e-05	0.360082	0.0662137	GO:0008168	methyltransferase activity
MC1_RS06450	tyrosine recombinase XerC	0.554371	5.31928e-05	0.876465	0.523737	GO:0003677,GO:0006310,GO:0015074	DNA binding,DNA recombination,DNA integration
MC1_RS09725	amino acid permease	0.557775	4.64404e-05	0.944111	3.71788	hypothetical
MC1_RS00700	hypothetical protein	0.559961	4.24567e-05	1.43349	0.270786	pseudogene
MC1_RS02565	ABC transporter permease	0.562547	3.81066e-05	0.288739	0.0422966	GO:0055085	transmembrane transport
MC1_RS04400	excinuclease ABC subunit UvrC	0.563143	3.73438e-05	0.261368	0.0987475	GO:0005515,GO:0004518,GO:0006281	protein binding,nuclease activity,DNA repair
MC1_RS01050	hypothetical protein	0.564346	3.56188e-05	3.24833	4.83526	hypothetical
MC1_RS01570	TolC family outer membrane protein	0.578984	1.88291e-05	0.0960903	0.00277212	GO:0015562,GO:0055085,GO:0019867	efflux transmembrane transporter activity,transmembrane transport,outer membrane
MC1_RS00110	hypothetical protein	0.586192	1.34666e-05	0.252382	0.594217	hypothetical
MC1_RS07055	MFS type sugar transporter	0.586283	1.34666e-05	0.490387	1.50799	GO:0055085	transmembrane transport
MC1_RS06780	NAD(P) transhydrogenase subunit alpha	0.588441	1.22449e-05	1.24584	1.42079	GO:0050661	NADP binding
MC1_RS02705	cbb3-type cytochrome c oxidase subunit I	0.593385	9.68715e-06	0.296224	0.0411101	GO:0004129,GO:0045333,GO:0020037	cytochrome-c oxidase activity,cellular respiration,heme binding
MC1_RS02790	FKBP-type peptidyl-prolyl cis-trans isomerase	0.593661	9.62076e-06	0.269881	0.1089	GO:0016853	isomerase activity
MC1_RS04900	metal ABC transporter permease	0.597899	7.90541e-06	0.706407	0.579163	GO:0055085	transmembrane transport
MC1_RS00100	hypothetical protein	0.600705	6.95345e-06	1.25357	0.627666	pseudogene
MC1_RS02635	hypothetical protein	0.602895	6.2766e-06	1.9785	0.548393	hypothetical
MC1_RS10315	autotransporter outer membrane beta-barreldomain-containing protein	0.611309	4.15649e-06	1.95355	17.7159	hypothetical
MC1_RS06605	lysozyme	0.615287	3.39588e-06	0.352171	1.87689	GO:0016787,GO:0000270,GO:0071555	hydrolase activity,peptidoglycan metabolic process,cell wall organization
MC1_RS01855	PDDEXK nuclease domain-containing protein	0.618704	2.85114e-06	0.612527	0.442937	pseudogene
MC1_RS09220	hypothetical protein	0.621077	2.52757e-06	0.654268	1.20497	hypothetical
MC1_RS08910	hypothetical protein	0.621653	2.46796e-06	0.358332	0.485897	hypothetical
MC1_RS00505	iron-sulfur cluster assembly accessory protein	0.622095	2.42749e-06	0.35141	0.484857	GO:0016226,GO:0051536	iron-sulfur cluster assembly ,iron sulfur cluster binding
MC1_RS06470	UbiD family decarboxylase	0.627827	1.78639e-06	0.268163	0.0153298	GO:0016829	lyase activity
MC1_RS05285	ATP-binding protein	0.628391	1.7445e-06	0.353266	0.132389	hypothetical
MC1_RS09775	hypothetical protein	0.637697	1.06425e-06	2.59561	5.30787	GO:0010181	FMN binding
MC1_RS03055	DsbA family protein	0.63774	1.06425e-06	1.04787	0.587485	GO:0016491	oxidoreductase activity
MC1_RS04110	primosomal protein N'	0.645868	6.7197e-07	0.628628	0.323824	GO:0003677,GO:0004386,GO:0006260,GO:0032508,GO:0003676,GO:0005524	DNA binding,helicase activity,DNA replication,obsolete DNA duplex unwinding,nucleic acid binding,ATP binding
MC1_RS06510	MraY family glycosyltransferase	0.647407	6.18336e-07	0.956475	0.702495	GO:0016772,GO:0016757	transferase activity, transferring phosphorus-containing groups,glycosyltransferase activity
MC1_RS03985	Dam family site-specificDNA-(adenine-N6)-methyltransferase	0.649173	5.61011e-07	0.401845	0.0813731	GO:0008168,GO:0003676	methyltransferase activity,nucleic acid binding
MC1_RS03450	hypothetical protein	0.649439	5.56639e-07	0.597621	0.248425	hypothetical
MC1_RS09350	hypothetical protein	0.652745	4.59898e-07	0.387756	0.27177	hypothetical
MC1_RS10355	efflux RND transporter permease subunit	0.653288	4.48658e-07	3.63867	11.5636	GO:0055085,GO:0015562	transmembrane transport,efflux transmembrane transporter activity
MC1_RS03680	type IV secretion system DNA-bindingdomain-containing protein	0.65818	3.38084e-07	4.97271	5.00511	pseudogene
MC1_RS10035	autotransporter outer membrane beta-barreldomain-containing protein	0.658219	3.38084e-07	0.291737	0.510273	hypothetical
MC1_RS00830	crossover junction endodeoxyribonuclease RuvC	0.665061	2.23495e-07	0.376417	0.0613779	GO:0004518,GO:0006281,GO:0006310,GO:0003676	nuclease activity,DNA repair,DNA recombination,nucleic acid binding
MC1_RS05710	hypothetical protein	0.668032	1.8975e-07	0.989214	0.183342	hypothetical
MC1_RS09895	hypothetical protein	0.669758	1.71297e-07	0.373588	0.0828766	hypothetical
MC1_RS05615	proline/betaine transporter	0.67229	1.47953e-07	0.4196	3.264	GO:0055085	transmembrane transport
MC1_RS05310	2-polyprenylphenol 6-hydroxylase	0.675735	1.19088e-07	0.849732	0.0775216	GO:0006744,GO:0016301,GO:0005524,GO:0036211	ubiquinone biosynthetic process,kinase activity,ATP binding,protein modification process
MC1_RS02225	magnesium chelatase domain-containing protein	0.680063	9.00838e-08	0.374812	0.0163943	GO:0046872	metal ion binding
MC1_RS05575	lipid A biosynthesis lauroyl acyltransferase	0.682814	7.55017e-08	0.542531	0.117602	GO:0016740,GO:0006629,GO:0016746	transferase activity,lipid metabolic process ,acyltransferase activity
MC1_RS04070	hypothetical protein	0.684319	6.87799e-08	0.703225	0.438621	hypothetical
MC1_RS00310	hypothetical protein	0.684788	6.72301e-08	1.03467	0.108364	hypothetical
MC1_RS02570	ATP-binding cassette domain-containing protein	0.690355	4.66177e-08	0.599857	0.166085	GO:0005524,GO:0055085,GO:0016887	ATP binding,transmembrane transport,ATP hydrolysis activity
MC1_RS09545	ATP-binding protein	0.692807	3.96168e-08	0.39333	0.0205546	pseudogene
MC1_RS00090	metal ABC transporter solute-binding protein,Zn/Mn family	0.695098	3.4e-08	1.40123	0.0913593	GO:0030001,GO:0046872	metal ion transport,metal ion binding
MC1_RS03305	spore coat protein U domain-containing protein	0.701717	2.14952e-08	1.22052	0.49619	pseudogene
MC1_RS06570	hypothetical protein	0.70281	2.00368e-08	0.535209	0.739845	hypothetical
MC1_RS00265	autotransporter domain-containing protein	0.710005	1.18289e-08	0.874324	3.27603	hypothetical
MC1_RS02750	ABC transporter ATP-binding protein	0.713455	9.278e-09	0.234809	0.0812515	GO:0005524,GO:0055085,GO:0016887	ATP binding,transmembrane transport,ATP hydrolysis activity
MC1_RS03275	hypothetical protein	0.718832	6.17167e-09	10.8601	19.3609	GO:0009297,GO:0055085	pilus assembly,transmembrane transport
MC1_RS09395	hypothetical protein	0.723204	4.40772e-09	0.401551	1.57899	hypothetical
MC1_RS06295	hypothetical protein	0.72352	4.38977e-09	1.52241	8.53646	hypothetical
MC1_RS04980	hypothetical protein	0.725589	3.75581e-09	0.741449	1.94686	GO:0055085	transmembrane transport
MC1_RS00435	phosphodiester glycosidase family protein	0.725657	3.75581e-09	0.497471	0.152528	hypothetical
MC1_RS04365	hypothetical protein	0.725967	3.72371e-09	1.15182	0.392032	hypothetical
MC1_RS04395	sodium:solute symporter family protein	0.728281	3.11817e-09	0.439916	0.145136	GO:0055085	transmembrane transport
MC1_RS00305	hypothetical protein	0.732012	2.31713e-09	0.702301	0.0749931	hypothetical
MC1_RS01465	tRNA preQ1(34) S-adenosylmethionineribosyltransferase-isomerase QueA	0.733433	2.08146e-09	1.41441	0.954195	GO:0016740,GO:0016853,GO:0008033	transferase activity,isomerase activity,tRNA processing
MC1_RS02020	hypothetical protein	0.740841	1.11995e-09	1.05472	1.71502	hypothetical
MC1_RS08900	hypothetical protein	0.742912	9.57418e-10	1.00876	0.118564	hypothetical
MC1_RS02950	glycosyltransferase family 4 protein	0.743973	8.82905e-10	0.446419	0.0452806	GO:0016757	glycosyltransferase activity
MC1_RS05520	heme lyase CcmF/NrfE family subunit	0.744313	8.6731e-10	1.2252	0.699387	GO:0015886,GO:0017004,GO:0020037	heme transport,cytochrome complex assembly,heme binding
MC1_RS02265	iron donor protein CyaY	0.750701	4.96173e-10	0.300224	0.0103309	GO:0046872,GO:0016226	metal ion binding,iron-sulfur cluster assembly
MC1_RS01170	ankyrin repeat domain-containing protein	0.753388	3.98064e-10	1.26583	1.57697	GO:0005515	protein binding
MC1_RS10555	HNH endonuclease	0.753901	3.84605e-10	0.514409	0.443969	GO:0003676,GO:0004518	nucleic acid binding,nuclease activity
MC1_RS09975	SDR family oxidoreductase,	0.755339	3.4114e-10	0.846026	0.0804767	pseudogene
MC1_RS10405	group II intron maturase-specificdomain-containing protein	0.759874	2.25949e-10	0.783724	0.701507	GO:0003677,GO:0003723	DNA binding,RNA binding
MC1_RS06425	hypothetical protein	0.764008	1.54158e-10	0.2728	0.460945	hypothetical
MC1_RS05375	MFS transporter	0.766502	1.22588e-10	0.566942	0.217519	GO:0055085	transmembrane transport
MC1_RS06115	methionine adenosyltransferase	0.768598	1.01117e-10	0.430842	0.0355092	pseudogene
MC1_RS02505	hypothetical protein	0.769106	9.74896e-11	0.580157	1.28071	hypothetical
MC1_RS00105	ComEC/Rec2 family competence protein	0.774314	5.85949e-11	0.56126	1.55678	pseudogene
MC1_RS09760	hypothetical protein	0.774888	5.60578e-11	0.656432	0.700384	hypothetical
MC1_RS05410	DNA recombination protein RmuC	0.775314	5.4447e-11	0.425123	0.0347085	GO:0006310	DNA recombination
MC1_RS03315	chitin-binding protein	0.775552	5.39187e-11	0.509788	0.696794	hypothetical
MC1_RS00295	SDR family oxidoreductase	0.777217	4.61118e-11	0.902426	0.0811586	GO:0016491,GO:0009058	oxidoreductase activity,biosynthetic process
MC1_RS06805	TIGR02281 family clan AA aspartic protease	0.778553	4.07537e-11	0.357594	0.0540544	GO:0008233,GO:0006508	peptidase activity,proteolysis
MC1_RS01075	transcription antitermination factor NusB	0.788509	1.42967e-11	0.429673	0.0748081	GO:0006351,GO:0003723	DNA-templated transcription,RNA binding
MC1_RS01315	hypothetical protein	0.793954	8.17914e-12	0.337175	0.190921	hypothetical
MC1_RS05350	polyhydroxyalkanoate depolymerase	0.797697	5.4251e-12	1.30028	3.2751	pseudogene
MC1_RS08775	hypothetical protein	0.797791	5.4251e-12	1.39932	0.0552118	GO:0005524,GO:0016787	ATP binding,hydrolase activity
MC1_RS02935	biotin/lipoyl-binding protein	0.798008	5.41085e-12	0.55869	0.171431	hypothetical
MC1_RS01370	ribonuclease HII	0.800764	4.06456e-12	0.510486	0.576816	GO:0004518,GO:0003676,GO:0003723	nuclease activity,nucleic acid binding,RNA binding
MC1_RS10005	2-amino-4-hydroxy-6-hydroxymethyldihydropteridine diphosphokinase	0.80087	4.06456e-12	1.07764	1.81108	GO:0016772,GO:0009396	transferase activity, transferring phosphorus-containing groups,folic acid-containing compound biosynthetic process
MC1_RS03765	hypothetical protein	0.801493	3.8667e-12	0.349563	0.0786639	hypothetical
MC1_RS05975	tRNA uridine-5-carboxymethylaminomethyl(34)synthesis GTPase MnmE	0.805093	2.56651e-12	0.929085	0.881368	GO:0003924,GO:0005525,GO:0008033,GO:0005515,GO:0043022	GTPase activity,GTP binding ,tRNA processing,protein binding,ribosome binding
MC1_RS10560	reverse transcriptase domain-containing protein	0.805661	2.44218e-12	0.481554	0.412312	hypothetical
MC1_RS09070	hypothetical protein	0.809709	1.51907e-12	0.679715	2.39779	hypothetical
MC1_RS09540	tetratricopeptide repeat protein	0.812188	1.1381e-12	1.12455	0.801731	GO:0005515	protein binding
MC1_RS03310	hypothetical protein	0.819694	4.52802e-13	0.421968	0.136611	hypothetical
MC1_RS09670	hypothetical protein	0.820067	4.40133e-13	0.279277	0.086802	hypothetical
MC1_RS09625	efflux RND transporter permease subunit	0.820173	4.40133e-13	2.12876	4.85706	pseudogene
MC1_RS03915	hydroxymethylbilane synthase	0.820296	4.40133e-13	0.600903	0.211382	GO:0016740,GO:0033014,GO:0036211	transferase activity,tetrapyrrole biosynthetic process,protein modification process
MC1_RS01540	ATP-binding cassette domain-containing protein	0.829329	1.37196e-13	0.266189	0.173351	GO:0005524,GO:0016887	ATP binding,ATP hydrolysis activity
MC1_RS09770	flavodoxin	0.832364	9.16027e-14	1.80744	2.77591	GO:0010181	FMN binding
MC1_RS05295	hypothetical protein	0.832611	9.05547e-14	0.374528	0.0984718	hypothetical
MC1_RS06380	hypothetical protein	0.835871	5.8039e-14	1.16757	0.263594	hypothetical
MC1_RS08765	AAA domain-containing protein	0.839179	3.6583e-14	1.08683	0.773864	GO:0005524,GO:0016787,GO:0004386	ATP binding,hydrolase activity,helicase activity
MC1_RS02795	dioxygenase	0.841796	2.53387e-14	0.582929	0.249463	GO:0046872,GO:0016491,GO:0003824,GO:0008152	metal ion binding,oxidoreductase activity,catalytic activity,metabolic process
MC1_RS02940	TolC family protein	0.847663	1.05041e-14	0.786073	0.506854	GO:0015562,GO:0055085	efflux transmembrane transporter activity,transmembrane transport
MC1_RS06830	amino acid ABC transporter ATP-binding protein	0.850281	7.111e-15	0.49832	0.083401	GO:0005524,GO:0055085,GO:0016787	ATP binding,transmembrane transport,hydrolase activity
MC1_RS03235	hypothetical protein	0.852056	5.48486e-15	1.23004	0.606631	hypothetical
MC1_RS00260	hypothetical protein	0.852666	5.10673e-15	0.306712	0.381691	hypothetical
MC1_RS02880	UDP-N-acetylmuramoyl-L-alanine--D-glutamateligase	0.852877	5.07846e-15	0.339153	0.0578835	GO:0005524,GO:0000902,GO:0016874,GO:0051301,GO:0009058,GO:0016881,GO:0008152,GO:0009396	ATP binding,cell morphogenesis,ligase activity,cell division,biosynthetic process,acid-amino acid ligase activity,metabolic process,folic acid-containing compound biosynthetic process
MC1_RS04290	enoyl-CoA hydratase/isomerase family protein	0.853567	4.67161e-15	0.332907	0.144758	hypothetical
MC1_RS01325	hypothetical protein	0.853914	4.55002e-15	0.196548	0.237428	hypothetical
MC1_RS01310	hypothetical protein	0.861053	1.39954e-15	0.221913	0.0227358	hypothetical
MC1_RS04370	peptidoglycan D,D-transpeptidase FtsI familyprotein	0.861579	1.31926e-15	0.451798	0.120746	GO:0008658	penicillin binding
MC1_RS06870	succinyl-diaminopimelate desuccinylase	0.866596	5.77326e-16	0.211994	0.0391189	GO:0016787,GO:0009089	hydrolase activity,lysine biosynthetic process via diaminopimelate
MC1_RS04010	hypothetical protein	0.868514	4.21139e-16	0.322084	0.0840167	hypothetical
MC1_RS10430	MazG nucleotide pyrophosphohydrolasedomain-containing protein	0.868875	4.0902e-16	0.352564	0.260664	pseudogene
MC1_RS06395	hypothetical protein	0.872057	2.33913e-16	0.645598	0.10497	hypothetical
MC1_RS03685	conjugal transfer protein TraA	0.875234	1.31993e-16	0.331525	0.308411	pseudogene
MC1_RS06370	hypothetical protein	0.875811	1.23004e-16	6.03257	4.28721	hypothetical
MC1_RS10360	efflux RND transporter permease subunit	0.876071	1.22176e-16	1.11199	4.01588	pseudogene
MC1_RS00775	acetate/propionate family kinase	0.878854	7.34793e-17	0.304367	0.175188	GO:0016301,GO:0016310,GO:0016772,GO:0044281	kinase activity,phosphorylation,transferase activity, transferring phosphorus-containing groups,small molecule metabolic process
MC1_RS04600	ATP-dependent DNA helicase RecG	0.879768	6.41055e-17	0.465241	0.37914	GO:0003676,GO:0005524,GO:0004386	nucleic acid binding,ATP binding,helicase activity
MC1_RS00770	phosphate acetyltransferase	0.885526	2.02695e-17	0.411556	0.137592	pseudogene
MC1_RS07020	efflux RND transporter periplasmic adaptorsubunit	0.89083	6.66577e-18	0.830968	0.316285	GO:0055085,GO:0015562	transmembrane transport,efflux transmembrane transporter activity
MC1_RS04240	hypothetical protein	0.893537	3.8022e-18	0.953961	6.81337	hypothetical
MC1_RS09535	hypothetical protein	0.893605	3.8022e-18	0.545535	0.148461	hypothetical
MC1_RS06375	hypothetical protein	0.897347	1.75322e-18	0.662667	0.482447	hypothetical
MC1_RS01295	penicillin-binding protein 1C	0.897514	1.75322e-18	1.15311	0.389955	pseudogene
MC1_RS00095	palindromic element RPE1 domain-containingprotein	0.897839	1.75322e-18	0.61369	0.0400898	GO:0003723,GO:0006396,GO:0016779	RNA binding,RNA processing,nucleotidyltransferase activity
MC1_RS10000	2-amino-4-hydroxy-6-hydroxymethyldihydropteridine diphosphokinase	0.902844	5.61665e-19	0.732124	1.27164	GO:0008152,GO:0016740,GO:0009396,GO:0016772	metabolic process,transferase activity,folic acid-containing compound biosynthetic process,transferase activity, transferring phosphorus-containing groups
MC1_RS03670	AAA family ATPase	0.910165	8.76265e-20	0.512358	0.161819	GO:0003677,GO:0006260,GO:0046872	DNA binding,DNA replication,metal ion binding
MC1_RS09450	prolyl oligopeptidase family serine peptidase	0.913496	3.76297e-20	0.307814	0.694519	pseudogene
MC1_RS10105	efflux RND transporter permease subunit	0.918935	8.27065e-21	2.62791	0.745269	pseudogene
MC1_RS06385	hypothetical protein	0.920871	5.0857e-21	0.620489	0.137615	hypothetical
MC1_RS01115	efflux RND transporter permease subunit	0.927203	7.19126e-22	0.750697	0.331914	GO:0055085,GO:0015562	transmembrane transport,efflux transmembrane transporter activity
MC1_RS10100	efflux RND transporter permease subunit	0.929531	3.7094e-22	0.75149	2.22337	GO:0055085,GO:0015562	transmembrane transport,efflux transmembrane transporter activity
MC1_RS03705	conjugal transfer protein TraH	0.934705	6.5369e-23	0.715527	0.328268	pseudogene
MC1_RS09955	hypothetical protein	0.937456	2.76092e-23	0.393865	0.158707	hypothetical
MC1_RS10045	ABCB family ABC transporter ATP-bindingprotein/permease	0.945339	1.22228e-24	0.478026	0.222343	pseudogene
MC1_RS04280	alpha-2-macroglobulin family protein	0.953428	3.14948e-26	1.01524	0.564707	pseudogene
MC1_RS09950	beta strand repeat-containing protein	0.954862	2.84326e-26	0.23364	0.0767077	hypothetical

## Sheet: GO Term Enrichment
GO term enrichment for all genes with associated asRNAs (i.e. genes in "Putative asRNA" sheet)
GeneRatio = number of genes with GO term/all genes with annotated function in cluster. BgRatio = number of genes with GO term /all genes with annotated function in genome. RichFactor = genes with GO term in cluster/genes with GO term in genome. FoldEnrichment = GeneRatio/BgRatio
ID	Description	GeneRatio	BgRatio	RichFactor	FoldEnrichment	zScore	pvalue	p.adjust	qvalue	geneID	Count
GO:0005524	ATP binding	81/454	113/887	0.716814	1.40047	4.66382	1.8015e-06	9.72812e-05	7.20601e-05	MC1_RS00020/MC1_RS00030/MC1_RS00315/MC1_RS00360/MC1_RS00480/MC1_RS00515/MC1_RS00525/MC1_RS00680/MC1_RS00740/MC1_RS00980/MC1_RS01390/MC1_RS01530/MC1_RS07345/MC1_RS01540/MC1_RS01700/MC1_RS01710/MC1_RS02120/MC1_RS02220/MC1_RS02570/MC1_RS02590/MC1_RS02715/MC1_RS02730/MC1_RS02745/MC1_RS02750/MC1_RS02880/MC1_RS02985/MC1_RS03005/MC1_RS03195/MC1_RS03220/MC1_RS03320/MC1_RS03550/MC1_RS03605/MC1_RS03650/MC1…	81
GO:0055085	transmembrane transport	59/454	83/887	0.710843	1.38881	3.80755	9.00175e-05	0.00243047	0.00180035	MC1_RS00030/MC1_RS00450/MC1_RS00575/MC1_RS00580/MC1_RS00675/MC1_RS01405/MC1_RS07345/MC1_RS01570/MC1_RS01680/MC1_RS01810/MC1_RS01815/MC1_RS02560/MC1_RS02565/MC1_RS02570/MC1_RS02750/MC1_RS02755/MC1_RS03155/MC1_RS03275/MC1_RS03470/MC1_RS03805/MC1_RS03850/MC1_RS04395/MC1_RS04565/MC1_RS04890/MC1_RS04980/MC1_RS05375/MC1_RS05485/MC1_RS05505/MC1_RS06025/MC1_RS06150/MC1_RS06220/MC1_RS06560/MC1_RS06855/MC1…	59
GO:0015562	efflux transmembrane transporter activity	13/454	14/887	0.928571	1.81419	3.14256	0.00113079	0.0203543	0.0150773	MC1_RS00575/MC1_RS01570/MC1_RS01680/MC1_RS04565/MC1_RS01040/MC1_RS01115/MC1_RS02190/MC1_RS02375/MC1_RS10355/MC1_RS10100/MC1_RS07020/MC1_RS02940/MC1_RS10115	13
GO:0016887	ATP hydrolysis activity	21/454	26/887	0.807692	1.57802	3.06148	0.0016025	0.0216337	0.016025	MC1_RS00030/MC1_RS00315/MC1_RS00480/MC1_RS00680/MC1_RS01540/MC1_RS02220/MC1_RS02570/MC1_RS02750/MC1_RS03220/MC1_RS05485/MC1_RS05505/MC1_RS06025/MC1_RS06560/MC1_RS06625/MC1_RS01360/MC1_RS01375/MC1_RS01455/MC1_RS01480/MC1_RS02195/MC1_RS06585/MC1_RS06945	21
GO:0016874	ligase activity	13/454	15/887	0.866667	1.69325	2.77125	0.00452133	0.0388123	0.0287499	MC1_RS00360/MC1_RS00980/MC1_RS01700/MC1_RS01710/MC1_RS02880/MC1_RS01010/MC1_RS02495/MC1_RS02680/MC1_RS03425/MC1_RS03465/MC1_RS04645/MC1_RS04875/MC1_RS04880	13
GO:0003824	catalytic activity	27/454	37/887	0.72973	1.42571	2.70708	0.00496262	0.0388123	0.0287499	MC1_RS00670/MC1_RS01165/MC1_RS01430/MC1_RS01780/MC1_RS02795/MC1_RS03040/MC1_RS03775/MC1_RS05180/MC1_RS05855/MC1_RS06105/MC1_RS06630/MC1_RS00645/MC1_RS01010/MC1_RS02460/MC1_RS02660/MC1_RS02860/MC1_RS03260/MC1_RS03425/MC1_RS03455/MC1_RS04425/MC1_RS04500/MC1_RS04755/MC1_RS05835/MC1_RS05840/MC1_RS06135/MC1_RS06315/MC1_RS06540	27
GO:0016491	oxidoreductase activity	46/454	69/887	0.666667	1.3025	2.67774	0.00503122	0.0388123	0.0287499	MC1_RS00040/MC1_RS00380/MC1_RS00555/MC1_RS00890/MC1_RS01165/MC1_RS01380/MC1_RS01705/MC1_RS01780/MC1_RS01805/MC1_RS01830/MC1_RS01835/MC1_RS02345/MC1_RS02600/MC1_RS02795/MC1_RS03055/MC1_RS03150/MC1_RS03320/MC1_RS03335/MC1_RS04085/MC1_RS05570/MC1_RS06010/MC1_RS06205/MC1_RS06965/MC1_RS00170/MC1_RS00295/MC1_RS01195/MC1_RS01200/MC1_RS01955/MC1_RS01960/MC1_RS02200/MC1_RS02465/MC1_RS02475/MC1_RS02485/MC1…	46
GO:0046872	metal ion binding	35/454	51/887	0.686275	1.34081	2.5656	0.00722651	0.0440737	0.0326472	MC1_RS00245/MC1_RS00415/MC1_RS01515/MC1_RS01710/MC1_RS01805/MC1_RS02055/MC1_RS02095/MC1_RS02225/MC1_RS02265/MC1_RS02600/MC1_RS02795/MC1_RS02810/MC1_RS02985/MC1_RS03125/MC1_RS03145/MC1_RS03485/MC1_RS03670/MC1_RS03785/MC1_RS04910/MC1_RS05320/MC1_RS06505/MC1_RS00005/MC1_RS00090/MC1_RS01190/MC1_RS02290/MC1_RS02855/MC1_RS03365/MC1_RS04095/MC1_RS04490/MC1_RS04755/MC1_RS04875/MC1_RS06445/MC1_RS06540/MC1…	35
GO:0051536	iron sulfur cluster binding	16/454	20/887	0.8	1.563	2.60622	0.00734562	0.0440737	0.0326472	MC1_RS00040/MC1_RS00380/MC1_RS01165/MC1_RS01830/MC1_RS03785/MC1_RS05855/MC1_RS00505/MC1_RS00855/MC1_RS01355/MC1_RS02485/MC1_RS04755/MC1_RS05835/MC1_RS06225/MC1_RS06235/MC1_RS06245/MC1_RS06315	16
GO:0008033	tRNA processing	33/454	48/887	0.6875	1.3432	2.502	0.0087199	0.0470875	0.0348796	MC1_RS00360/MC1_RS00515/MC1_RS00790/MC1_RS00835/MC1_RS00875/MC1_RS00980/MC1_RS01430/MC1_RS01530/MC1_RS02590/MC1_RS02715/MC1_RS02985/MC1_RS03005/MC1_RS03895/MC1_RS04180/MC1_RS04850/MC1_RS04910/MC1_RS05390/MC1_RS05975/MC1_RS06160/MC1_RS06695/MC1_RS06750/MC1_RS00085/MC1_RS00325/MC1_RS01010/MC1_RS01465/MC1_RS02290/MC1_RS03945/MC1_RS04955/MC1_RS05365/MC1_RS05600/MC1_RS06315/MC1_RS06540/MC1_RS06705	33
GO:0006260	DNA replication	13/454	16/887	0.8125	1.58742	2.4266	0.0129005	0.0633296	0.0469108	MC1_RS01255/MC1_RS02990/MC1_RS03195/MC1_RS03320/MC1_RS03670/MC1_RS04120/MC1_RS04670/MC1_RS05665/MC1_RS06105/MC1_RS06590/MC1_RS04110/MC1_RS05595/MC1_RS06135	13
GO:0004812	aminoacyl-tRNA ligase activity	16/454	21/887	0.761905	1.48857	2.31887	0.0163991	0.0737961	0.0546638	MC1_RS00515/MC1_RS00980/MC1_RS01530/MC1_RS02590/MC1_RS02715/MC1_RS02985/MC1_RS03005/MC1_RS03895/MC1_RS04850/MC1_RS04910/MC1_RS05390/MC1_RS06160/MC1_RS06750/MC1_RS02290/MC1_RS05365/MC1_RS06705	16
GO:0009058	biosynthetic process	12/454	15/887	0.8	1.563	2.25057	0.0210521	0.0862691	0.063903	MC1_RS00490/MC1_RS00555/MC1_RS01430/MC1_RS01700/MC1_RS02880/MC1_RS10210/MC1_RS06630/MC1_RS00295/MC1_RS00645/MC1_RS02860/MC1_RS04645/MC1_RS04650	12
GO:0000166	nucleotide binding	20/454	28/887	0.714286	1.39553	2.17653	0.0223661	0.0862691	0.063903	MC1_RS00360/MC1_RS00515/MC1_RS00980/MC1_RS01530/MC1_RS02590/MC1_RS02715/MC1_RS03005/MC1_RS03895/MC1_RS03955/MC1_RS04850/MC1_RS04910/MC1_RS05390/MC1_RS06160/MC1_RS06750/MC1_RS02290/MC1_RS03465/MC1_RS05365/MC1_RS06265/MC1_RS06485/MC1_RS06705	20
GO:0006281	DNA repair	19/454	27/887	0.703704	1.37486	2.02441	0.0324073	0.116666	0.0864194	MC1_RS00830/MC1_RS02730/MC1_RS02745/MC1_RS03125/MC1_RS05320/MC1_RS05855/MC1_RS06005/MC1_RS00190/MC1_RS01210/MC1_RS01375/MC1_RS02060/MC1_RS02460/MC1_RS04400/MC1_RS04425/MC1_RS04655/MC1_RS04895/MC1_RS05595/MC1_RS06585/MC1_RS06945	19
GO:0016772	transferase activity, transferring phosphorus-containing groups	15/454	21/887	0.714286	1.39553	1.8773	0.0472925	0.159612	0.118231	MC1_RS00020/MC1_RS00775/MC1_RS01600/MC1_RS01675/MC1_RS06510/MC1_RS10000/MC1_RS10005/MC1_RS02325/MC1_RS03020/MC1_RS03030/MC1_RS03365/MC1_RS03455/MC1_RS04490/MC1_RS04640/MC1_RS04825	15
GO:0006310	DNA recombination	8/454	10/887	0.8	1.563	1.83234	0.062449	0.198367	0.146939	MC1_RS00830/MC1_RS02525/MC1_RS02730/MC1_RS02745/MC1_RS03125/MC1_RS05410/MC1_RS01210/MC1_RS06450	8
GO:0008168	methyltransferase activity	16/454	24/887	0.666667	1.3025	1.53752	0.090798	0.272394	0.201773	MC1_RS00425/MC1_RS01080/MC1_RS01105/MC1_RS02080/MC1_RS03545/MC1_RS04905/MC1_RS05170/MC1_RS06185/MC1_RS06695/MC1_RS00180/MC1_RS00390/MC1_RS03985/MC1_RS04220/MC1_RS04425/MC1_RS05315/MC1_RS05840	16
GO:0044097	secretion by the type IV secretion system	13/454	19/887	0.684211	1.33677	1.51864	0.0981779	0.279032	0.20669	MC1_RS00740/MC1_RS00745/MC1_RS00750/MC1_RS00755/MC1_RS00760/MC1_RS00765/MC1_RS01995/MC1_RS02000/MC1_RS02005/MC1_RS06165/MC1_RS01970/MC1_RS03655/MC1_RS03695	13
GO:0016787	hydrolase activity	24/454	39/887	0.615385	1.2023	1.32233	0.122947	0.331957	0.245894	MC1_RS00510/MC1_RS02555/MC1_RS02710/MC1_RS02815/MC1_RS03195/MC1_RS03810/MC1_RS05320/MC1_RS05675/MC1_RS06595/MC1_RS01375/MC1_RS01645/MC1_RS01740/MC1_RS02325/MC1_RS07580/MC1_RS02840/MC1_RS03875/MC1_RS05360/MC1_RS08765/MC1_RS08775/MC1_RS06540/MC1_RS06605/MC1_RS06830/MC1_RS06870/MC1_RS06925	24
GO:0044281	small molecule metabolic process	9/454	13/887	0.692308	1.35259	1.31066	0.151092	0.388522	0.287794	MC1_RS00670/MC1_RS00775/MC1_RS01805/MC1_RS02600/MC1_RS05180/MC1_RS02660/MC1_RS03455/MC1_RS05840/MC1_RS05970	9
GO:0009055	electron transfer activity	7/454	10/887	0.7	1.36762	1.19647	0.190597	0.447489	0.331473	MC1_RS00380/MC1_RS01265/MC1_RS01490/MC1_RS01495/MC1_RS01835/MC1_RS01840/MC1_RS01730	7
GO:0030001	metal ion transport	7/454	10/887	0.7	1.36762	1.19647	0.190597	0.447489	0.331473	MC1_RS01810/MC1_RS04520/MC1_RS00090/MC1_RS01965/MC1_RS02780/MC1_RS06340/MC1_RS06545	7
GO:0005525	GTP binding	9/454	14/887	0.642857	1.25598	0.98801	0.237123	0.533527	0.395205	MC1_RS00825/MC1_RS00910/MC1_RS01130/MC1_RS01870/MC1_RS05280/MC1_RS05975/MC1_RS06100/MC1_RS01785/MC1_RS06645	9
GO:0016740	transferase activity	15/454	26/887	0.576923	1.12716	0.6735	0.31832	0.609908	0.451784	MC1_RS00490/MC1_RS02410/MC1_RS03040/MC1_RS03460/MC1_RS03775/MC1_RS06630/MC1_RS00055/MC1_RS10000/MC1_RS00635/MC1_RS01465/MC1_RS03025/MC1_RS03915/MC1_RS04500/MC1_RS05575/MC1_RS06315	15
GO:0006869	lipid transport	8/454	13/887	0.615385	1.2023	0.752007	0.319682	0.609908	0.451784	MC1_RS00655/MC1_RS02440/MC1_RS03420/MC1_RS04585/MC1_RS06145/MC1_RS06855/MC1_RS02430/MC1_RS05250	8
GO:0016829	lyase activity	8/454	13/887	0.615385	1.2023	0.752007	0.319682	0.609908	0.451784	MC1_RS00415/MC1_RS03045/MC1_RS05180/MC1_RS01190/MC1_RS02765/MC1_RS03445/MC1_RS06245/MC1_RS06470	8
GO:0045333	cellular respiration	8/454	13/887	0.615385	1.2023	0.752007	0.319682	0.609908	0.451784	MC1_RS01265/MC1_RS01490/MC1_RS01495/MC1_RS01780/MC1_RS01835/MC1_RS02705/MC1_RS01095/MC1_RS02845	8
GO:0003676	nucleic acid binding	16/454	28/887	0.571429	1.11643	0.640665	0.327543	0.609908	0.451784	MC1_RS00830/MC1_RS00980/MC1_RS01370/MC1_RS03550/MC1_RS03955/MC1_RS05260/MC1_RS05320/MC1_RS05665/MC1_RS06105/MC1_RS06695/MC1_RS06750/MC1_RS10555/MC1_RS03985/MC1_RS04110/MC1_RS04600/MC1_RS04655	16
GO:0003677	DNA binding	41/454	77/887	0.532468	1.04031	0.378763	0.39792	0.706957	0.523672	MC1_RS00525/MC1_RS01255/MC1_RS01390/MC1_RS02220/MC1_RS02525/MC1_RS02745/MC1_RS02990/MC1_RS03125/MC1_RS03195/MC1_RS03220/MC1_RS03670/MC1_RS09700/MC1_RS04120/MC1_RS04340/MC1_RS04670/MC1_RS05320/MC1_RS05665/MC1_RS05675/MC1_RS05855/MC1_RS05925/MC1_RS06005/MC1_RS06025/MC1_RS06105/MC1_RS06775/MC1_RS06800/MC1_RS06845/MC1_RS00800/MC1_RS01375/MC1_RS01690/MC1_RS10510/MC1_RS02090/MC1_RS02295/MC1_RS02460/MC1…	41
GO:0016226	iron-sulfur cluster assembly	6/454	10/887	0.6	1.17225	0.560599	0.405846	0.706957	0.523672	MC1_RS02265/MC1_RS03785/MC1_RS00505/MC1_RS00855/MC1_RS01360/MC1_RS01365	6
GO:0008152	metabolic process	7/454	12/887	0.583333	1.13968	0.49858	0.419019	0.707095	0.523774	MC1_RS02055/MC1_RS02795/MC1_RS02880/MC1_RS03955/MC1_RS10000/MC1_RS03365/MC1_RS03425	7
GO:0006508	proteolysis	13/454	24/887	0.541667	1.05828	0.296215	0.465133	0.761127	0.563797	MC1_RS00865/MC1_RS01515/MC1_RS01595/MC1_RS02215/MC1_RS02760/MC1_RS03220/MC1_RS05510/MC1_RS06495/MC1_RS01070/MC1_RS01205/MC1_RS01935/MC1_RS03090/MC1_RS06805	13
GO:0008233	peptidase activity	17/454	32/887	0.53125	1.03793	0.223634	0.483166	0.767381	0.56843	MC1_RS01515/MC1_RS01595/MC1_RS02215/MC1_RS02220/MC1_RS02760/MC1_RS02825/MC1_RS03220/MC1_RS03810/MC1_RS05510/MC1_RS06495/MC1_RS01070/MC1_RS01205/MC1_RS01935/MC1_RS02840/MC1_RS03090/MC1_RS04355/MC1_RS06805	17
GO:0006099	tricarboxylic acid cycle	6/454	11/887	0.545455	1.06568	0.224321	0.532197	0.821104	0.608225	MC1_RS00380/MC1_RS00890/MC1_RS01805/MC1_RS05180/MC1_RS01195/MC1_RS01200	6
GO:0006629	lipid metabolic process	13/454	26/887	0.5	0.976872	-0.122495	0.626312	0.934151	0.691963	MC1_RS01675/MC1_RS02055/MC1_RS02250/MC1_RS02350/MC1_RS03255/MC1_RS06180/MC1_RS00055/MC1_RS00635/MC1_RS00640/MC1_RS01740/MC1_RS03825/MC1_RS05575/MC1_RS05835	13
GO:0015986	proton motive force-driven ATP synthesis	7/454	14/887	0.5	0.976872	-0.089267	0.640066	0.934151	0.691963	MC1_RS04085/MC1_RS06205/MC1_RS06210/MC1_RS06215/MC1_RS00145/MC1_RS06235/MC1_RS06265	7
GO:0005515	protein binding	18/454	37/887	0.486486	0.95047	-0.314962	0.685546	0.974197	0.721628	MC1_RS00865/MC1_RS01170/MC1_RS01585/MC1_RS01595/MC1_RS01720/MC1_RS02425/MC1_RS03645/MC1_RS04390/MC1_RS05975/MC1_RS06775/MC1_RS01070/MC1_RS01285/MC1_RS01375/MC1_RS09540/MC1_RS02315/MC1_RS09610/MC1_RS03945/MC1_RS04400	18
GO:0051301	cell division	8/454	17/887	0.470588	0.919409	-0.343361	0.721643	0.991765	0.734641	MC1_RS01720/MC1_RS02085/MC1_RS02160/MC1_RS02170/MC1_RS02880/MC1_RS02885/MC1_RS01930/MC1_RS04650	8
GO:0043022	ribosome binding	6/454	13/887	0.461538	0.901728	-0.365297	0.740056	0.991765	0.734641	MC1_RS00825/MC1_RS01870/MC1_RS05280/MC1_RS05975/MC1_RS01025/MC1_RS06645	6
GO:0006457	protein folding	5/454	11/887	0.454545	0.888066	-0.382304	0.753007	0.991765	0.734641	MC1_RS00315/MC1_RS06625/MC1_RS01360/MC1_RS01365/MC1_RS07550	5
GO:0016757	glycosyltransferase activity	8/454	18/887	0.444444	0.868331	-0.577579	0.792533	1	0.740741	MC1_RS02250/MC1_RS02370/MC1_RS02390/MC1_RS02890/MC1_RS06510/MC1_RS00395/MC1_RS02950/MC1_RS05600	8
GO:0009117	nucleotide metabolic process	6/454	14/887	0.428571	0.837319	-0.627906	0.815048	1	0.740741	MC1_RS02080/MC1_RS02810/MC1_RS03335/MC1_RS02680/MC1_RS03140/MC1_RS06265	6
GO:0016301	kinase activity	6/454	16/887	0.375	0.732654	-1.1044	0.913259	1	0.740741	MC1_RS00775/MC1_RS03605/MC1_RS03140/MC1_RS03455/MC1_RS05310/MC1_RS06770	6
GO:0016746	acyltransferase activity	8/454	21/887	0.380952	0.744284	-1.2137	0.924935	1	0.740741	MC1_RS02600/MC1_RS04890/MC1_RS06630/MC1_RS00055/MC1_RS00640/MC1_RS01195/MC1_RS05575/MC1_RS06490	8
GO:0016853	isomerase activity	4/454	12/887	0.333333	0.651248	-1.24481	0.939056	1	0.740741	MC1_RS02350/MC1_RS02355/MC1_RS01465/MC1_RS02790	4
GO:0052048	interaction with host via secreted substance	4/454	12/887	0.333333	0.651248	-1.24481	0.939056	1	0.740741	MC1_RS02555/MC1_RS03410/MC1_RS00985/MC1_RS01085	4
GO:0004518	nuclease activity	13/454	33/887	0.393939	0.769657	-1.38008	0.94081	1	0.740741	MC1_RS00830/MC1_RS01370/MC1_RS02990/MC1_RS03955/MC1_RS05260/MC1_RS05320/MC1_RS05855/MC1_RS02610/MC1_RS02830/MC1_RS10555/MC1_RS04400/MC1_RS05360/MC1_RS06135	13
GO:0003723	RNA binding	15/454	38/887	0.394737	0.771215	-1.47525	0.950064	1	0.740741	MC1_RS00825/MC1_RS00835/MC1_RS01075/MC1_RS01370/MC1_RS02985/MC1_RS03145/MC1_RS03550/MC1_RS05170/MC1_RS06435/MC1_RS06670/MC1_RS00095/MC1_RS10405/MC1_RS04220/MC1_RS06700/MC1_RS06755	15
GO:0110001	toxin-antitoxin complex	4/454	13/887	0.307692	0.601152	-1.4826	0.962623	1	0.740741	MC1_RS09700/MC1_RS05185/MC1_RS06845/MC1_RS10510	4
GO:0004803	transposase activity	2/454	10/887	0.2	0.390749	-1.98288	0.991474	1	0.740741	MC1_RS10365/MC1_RS03995	2
GO:0006351	DNA-templated transcription	10/454	37/887	0.27027	0.528039	-3.00122	0.999368	1	0.740741	MC1_RS00175/MC1_RS01075/MC1_RS03550/MC1_RS04340/MC1_RS05185/MC1_RS06775/MC1_RS06845/MC1_RS01690/MC1_RS02090/MC1_RS06445	10
GO:0006412	translation	23/454	91/887	0.252747	0.493804	-5.21656	1	1	0.740741	MC1_RS00355/MC1_RS00515/MC1_RS00910/MC1_RS00980/MC1_RS01530/MC1_RS01870/MC1_RS02590/MC1_RS02715/MC1_RS02985/MC1_RS03005/MC1_RS03895/MC1_RS04850/MC1_RS04910/MC1_RS05390/MC1_RS06160/MC1_RS06435/MC1_RS06750/MC1_RS01025/MC1_RS01785/MC1_RS01865/MC1_RS02290/MC1_RS05365/MC1_RS06705	23
GO:0003735	structural constituent of ribosome	1/454	55/887	0.0181818	0.0355226	-7.5581	1	1	0.740741	MC1_RS00355	1
